# Supplementary material for: Integrated data-independent acquisition and thermal proteome profiling for proteomic characterization of lamotrigine-treated MCF-7 cells
Source: Anal Bioanal Chem. 2026 May 20;418(14):4497–514. doi: 10.1007/s00216-026-06540-z (PMC13375833; doi:10.1007/s00216-026-06540-z)
Supplement: Supplementary file 1 — Supplementary file1 (XLSX 9.75 MB) [file 216_2026_6540_MOESM1_ESM.xlsx]

## Sheet: Legend
Integrated Data-Independent Acquisition and Thermal Proteome Profiling for Proteomic Characterization of Lamotrigine-Treated MCF-7 Cells
Annarita Giuliano1*, Elena Ricci2, Caterina Gabriele1, Mariarosa Fava2, Sofia Spadafora2, Catia Morelli2, Diego Sisci2, Marco Gaspari1
1 Research Centre for Advanced Biochemistry and Molecular Biology, Department of Experimental and Clinical Medicine, Magna Græcia University of Catanzaro, 88100 Catanzaro, Italy
2 Department of Pharmacy, Health and Nutritional Sciences, University of Calabria, 87036 Rende, Italy
Supplementary Tables
Table S1 Output of the MS-DAP analysis, including all quantified proteins and associated statistical parameters.
Table S2 List of significantly differentially expressed proteins (DEPs) identified by applying the defined criteria.
Table S3 Protein and Peptide Identification resulted by using PD 2.4.
Table S4 Thermal proteome profiling results from TPP_30’ experiment.
Table S5 Thermal proteome profiling results from TPP_24h experiment.

## Sheet: Table S1
protein_id	accessions	fasta_headers	gene_symbols	gene_symbol_ucount	gene_symbols_or_id	unique_peptides	peptides_used_for_dea_contrast: CTRL vs LTG # condition_variable: group	foldchange.log2_deqms_contrast: CTRL vs LTG # condition_variable: group	foldchange.log2_msempire_contrast: CTRL vs LTG # condition_variable: group	foldchange.log2_msqrob_contrast: CTRL vs LTG # condition_variable: group	effectsize_deqms_contrast: CTRL vs LTG # condition_variable: group	effectsize_msempire_contrast: CTRL vs LTG # condition_variable: group	effectsize_msqrob_contrast: CTRL vs LTG # condition_variable: group	pvalue_deqms_contrast: CTRL vs LTG # condition_variable: group	pvalue_msempire_contrast: CTRL vs LTG # condition_variable: group	pvalue_msqrob_contrast: CTRL vs LTG # condition_variable: group	qvalue_deqms_contrast: CTRL vs LTG # condition_variable: group	qvalue_msempire_contrast: CTRL vs LTG # condition_variable: group	qvalue_msqrob_contrast: CTRL vs LTG # condition_variable: group	signif_deqms_contrast: CTRL vs LTG # condition_variable: group	signif_msempire_contrast: CTRL vs LTG # condition_variable: group	signif_msqrob_contrast: CTRL vs LTG # condition_variable: group	signif_count_contrast: CTRL vs LTG # condition_variable: group	count_peptides_detected_within_group__CTRL	count_peptides_detected_within_group__LTG	count_peptides_quantified_within_group__CTRL	count_peptides_quantified_within_group__LTG	zscore_detect__contrast: CTRL vs LTG # condition_variable: group
A0A024RBG1	A0A024RBG1	>sp|A0A024RBG1|NUD4B_HUMAN Diphosphoinositol polyphosphate phosphohydrolase NUDT4B OS=Homo sapiens OX=9606 GN=NUDT4B PE=3 SV=1	NUDT4B	1	NUDT4B	6	6	-0.308549	-0.290818	-0.279935	-3.50497	-3.06658	-1.0996	0.000193334	2.66924e-07	5.54116e-05	0.00914468	2.07949e-05	0.0017311	TRUE	TRUE	TRUE	3	28	30	30	30	0.354167
A0A075B6P5;A0A075B6S2;A0A075B6S6;A0A087WW87;A0A0A0MRZ7;A2NJV5;P01614;P01615;P06310	A0A075B6P5;A0A075B6S2;A0A075B6S6;A0A087WW87;A0A0A0MRZ7;A2NJV5;P01614;P01615;P06310	>sp|A0A075B6P5|KV228_HUMAN Immunoglobulin kappa variable 2-28 OS=Homo sapiens OX=9606 GN=IGKV2-28 PE=3 SV=1;>sp|A0A075B6S2|KVD29_HUMAN Immunoglobulin kappa variable 2D-29 OS=Homo sapiens OX=9606 GN=IGKV2D-29 PE=3 SV=1;>sp|A0A075B6S6|KVD30_HUMAN Immunoglobulin kappa variable 2D-30 OS=Homo sapiens OX=9606 GN=IGKV2D-30 PE=3 SV=1;>sp|A0A087WW87|KV240_HUMAN Immunoglobulin kappa variable 2-40 OS=Homo s…	IGKV2-28;IGKV2D-29;IGKV2D-30;IGKV2-40;IGKV2D-26;IGKV2-29;IGKV2D-40;IGKV2D-28;IGKV2-30	9	IGKV2-28;IGKV2D-29;IGKV2D-30;IGKV2-40;IGKV2D-26;IGKV2-29;IGKV2D-40;IGKV2D-28;IGKV2-30	1	1	-0.0974083	-0.0913435	-1.05153e-17	-0.998468	-1.35706	-1.12099e-16	0.143485	0.154018	1	0.452672	0.376907	1	FALSE	FALSE	FALSE	0	1	0	5	5
A0A075B759;A0A075B767;A0A0B4J2A2;F5H284;P0DN26;Q9Y536	A0A075B759;A0A075B767;A0A0B4J2A2;F5H284;P0DN26;Q9Y536	>sp|A0A075B759|PAL4E_HUMAN Peptidyl-prolyl cis-trans isomerase A-like 4E OS=Homo sapiens OX=9606 GN=PPIAL4E PE=3 SV=1;>sp|A0A075B767|PAL4H_HUMAN Peptidyl-prolyl cis-trans isomerase A-like 4H OS=Homo sapiens OX=9606 GN=PPIAL4H PE=3 SV=1;>sp|A0A0B4J2A2|PAL4C_HUMAN Peptidyl-prolyl cis-trans isomerase A-like 4C OS=Homo sapiens OX=9606 GN=PPIAL4C PE=2 SV=1;>sp|F5H284|PAL4D_HUMAN Peptidyl-prolyl cis-tr…	PPIAL4E;PPIAL4H;PPIAL4C;PPIAL4D;PPIAL4F;PPIAL4A	6	PPIAL4E;PPIAL4H;PPIAL4C;PPIAL4D;PPIAL4F;PPIAL4A	6	6	0.142997	0.138016	0.153147	1.81406	3.05774	0.645958	0.0156846	0.104076	0.0098867	0.139414	0.296782	0.0806924	FALSE	FALSE	FALSE	0	30	30	30	30	-0.387516
A0A087X1L8;O75144	A0A087X1L8;O75144	>tr|A0A087X1L8|A0A087X1L8_HUMAN Ig-like domain-containing protein OS=Homo sapiens OX=9606 GN=LOC102723996 PE=4 SV=1;>sp|O75144|ICOSL_HUMAN ICOS ligand OS=Homo sapiens OX=9606 GN=ICOSLG PE=1 SV=2	LOC102723996;ICOSLG	2	LOC102723996;ICOSLG	2	2	-0.0469792	-0.0568957	-0.0303123	-0.45535	-0.600356	-0.27887	0.486971	0.57093	0.465537	0.762527	0.778953	1	FALSE	FALSE	FALSE	0	10	10	10	10	-2.07949
A0A096LP01	A0A096LP01	>sp|A0A096LP01|SIM26_HUMAN Small integral membrane protein 26 OS=Homo sapiens OX=9606 GN=SMIM26 PE=3 SV=1	SMIM26	1	SMIM26	2	2	0.00899224	-0.0267208	-7.08982e-19	0.0328299	-0.140417	-3.23584e-18	0.959558	0.857999	1	0.987158	0.952573	1	FALSE	FALSE	FALSE	0	10	10	10	10	-2.07949
A0A0B4J2D5;P0DPI2	A0A0B4J2D5;P0DPI2	>sp|A0A0B4J2D5|GAL3B_HUMAN Putative glutamine amidotransferase-like class 1 domain-containing protein 3B, mitochondrial OS=Homo sapiens OX=9606 GN=GATD3B PE=5 SV=1;>sp|P0DPI2|GAL3A_HUMAN Glutamine amidotransferase-like class 1 domain-containing protein 3, mitochondrial OS=Homo sapiens OX=9606 GN=GATD3 PE=1 SV=1	GATD3B;GATD3	2	GATD3B;GATD3	13	13	0.117103	0.130107	0.130022	1.66754	4.34133	0.75642	0.0236183	0.0100014	0.00117789	0.177244	0.0651861	0.0163572	FALSE	FALSE	FALSE	0	60	65	65	65	1.1378
A0A0B4J2F0	A0A0B4J2F0	>sp|A0A0B4J2F0|PIOS1_HUMAN Protein PIGBOS1 OS=Homo sapiens OX=9606 GN=PIGBOS1 PE=1 SV=1	PIGBOS1	1	PIGBOS1	1	1	0.0143387	0.0231129	0	0.067188	0.144543	0	0.917363	0.97015	1	0.976142	1	1	FALSE	FALSE	FALSE	0	5	5	5	5
A0A0C4DH25	A0A0C4DH25	>sp|A0A0C4DH25|KVD20_HUMAN Immunoglobulin kappa variable 3D-20 OS=Homo sapiens OX=9606 GN=IGKV3D-20 PE=3 SV=1	IGKV3D-20	1	IGKV3D-20	1	1	-0.186288	-0.199506	-0.213779	-1.95774	-2.29953	-2.32203	0.0105038	0.0169598	0.0040336	0.108681	0.0925107	0.0408418	FALSE	FALSE	TRUE	1	1	0	5	5
A0A1B0GTU1;O75152	A0A1B0GTU1;O75152	>sp|A0A1B0GTU1|ZC11B_HUMAN Zinc finger CCCH domain-containing protein 11B OS=Homo sapiens OX=9606 GN=ZC3H11B PE=4 SV=1;>sp|O75152|ZC11A_HUMAN Zinc finger CCCH domain-containing protein 11A OS=Homo sapiens OX=9606 GN=ZC3H11A PE=1 SV=3	ZC3H11B;ZC3H11A	2	ZC3H11B;ZC3H11A	2	2	-0.226147	-0.154588	-0.106711	-2.03144	-1.89886	-0.601569	0.00855787	0.11607	0.132058	0.0962192	0.316434	0.483945	FALSE	FALSE	FALSE	0	7	6	10	10
A0A1B0GUA9	A0A1B0GUA9	>sp|A0A1B0GUA9|CM046_HUMAN Uncharacterized protein C13orf46 OS=Homo sapiens OX=9606 GN=C13orf46 PE=4 SV=2	C13ORF46	1	C13ORF46	1	1	-0.0553424	-0.0611123	0	-0.41858	-0.836059	0	0.522076	0.367696	1	0.786312	0.615004	1	FALSE	FALSE	FALSE	0	5	2	5	5
A0A1B0GVM2;A6NFQ2	A0A1B0GVM2;A6NFQ2	>tr|A0A1B0GVM2|A0A1B0GVM2_HUMAN TRPM8 channel-associated factor 2C (Fragment) OS=Homo sapiens OX=9606 GN=TCAF2C PE=4 SV=1;>sp|A6NFQ2|TCAF2_HUMAN TRPM8 channel-associated factor 2 OS=Homo sapiens OX=9606 GN=TCAF2 PE=1 SV=2	TCAF2C;TCAF2	2	TCAF2C;TCAF2	1	1	-0.00370102	-0.00606402	0	-0.0245704	-0.0386194	0	0.969726	1	1	0.990823	1	1	FALSE	FALSE	FALSE	0	5	5	5	5
A0A2R8YFR7	A0A2R8YFR7	>tr|A0A2R8YFR7|A0A2R8YFR7_HUMAN DH domain-containing protein OS=Homo sapiens OX=9606 PE=4 SV=1	-	0	tr|A0A2R8YFR7|A0A2R8YFR7_HUMAN	6	6	0.05691	0.0595685	0.0780075	1.00514	2.16856	0.415975	0.141087	0.264178	0.0727837	0.449811	0.516805	0.324343	FALSE	FALSE	FALSE	0	30	30	30	30	-0.387516
A0A494C071	A0A494C071	>tr|A0A494C071|A0A494C071_HUMAN PWWP domain-containing 4 OS=Homo sapiens OX=9606 GN=PWWP4 PE=3 SV=1	PWWP4	1	PWWP4	1	1	-0.0647034	-0.0986529	-2.48102e-19	-0.5439	-1.26833	-2.06281e-18	0.408655	0.285077	1	0.713015	0.540292	1	FALSE	FALSE	FALSE	0	5	4	5	5
A0A494C1R9;A6NKD2;P0CV98;P0CV99;P0CW00;P0CW01;Q01534	A0A494C1R9;A6NKD2;P0CV98;P0CV99;P0CW00;P0CW01;Q01534	>sp|A0A494C1R9|TSPY9_HUMAN Testis-specific Y-encoded protein 9 OS=Homo sapiens OX=9606 GN=TSPY9 PE=3 SV=1;>sp|A6NKD2|TSPY2_HUMAN Testis-specific Y-encoded protein 2 OS=Homo sapiens OX=9606 GN=TSPY2 PE=1 SV=1;>sp|P0CV98|TSPY3_HUMAN Testis-specific Y-encoded protein 3 OS=Homo sapiens OX=9606 GN=TSPY3 PE=3 SV=1;>sp|P0CV99|TSPY4_HUMAN Testis-specific Y-encoded protein 4 OS=Homo sapiens OX=9606 GN=TSP…	TSPY9;TSPY2;TSPY3;TSPY4;TSPY8;TSPY10;TSPY1	7	TSPY9;TSPY2;TSPY3;TSPY4;TSPY8;TSPY10;TSPY1	1	1	-0.0126194	-0.00971262	0	-0.113659	-0.107022	0	0.860737	1	1	0.955381	1	1	FALSE	FALSE	FALSE	0	3	5	5	5
A0AV96	A0AV96	>sp|A0AV96|RBM47_HUMAN RNA-binding protein 47 OS=Homo sapiens OX=9606 GN=RBM47 PE=1 SV=2	RBM47	1	RBM47	18	18	-0.0513758	-0.0651636	-0.0339473	-0.732326	-1.8255	-0.143087	0.272094	0.0337087	0.223563	0.599565	0.144943	0.69244	FALSE	FALSE	FALSE	0	84	81	90	90	-0.136308
A0AVF1	A0AVF1	>sp|A0AVF1|IFT56_HUMAN Intraflagellar transport protein 56 OS=Homo sapiens OX=9606 GN=TTC26 PE=2 SV=1	TTC26	1	TTC26	1	1	-0.297181	-0.288427	-0.249241	-2.21094	-4.60629	-1.80464	0.00521471	1.99998e-05	0.0136418	0.0707618	0.000618872	0.100373	FALSE	TRUE	FALSE	1	5	5	5	5
A0AVI4	A0AVI4	>sp|A0AVI4|TM129_HUMAN E3 ubiquitin-protein ligase TM129 OS=Homo sapiens OX=9606 GN=TMEM129 PE=1 SV=1	TMEM129	1	TMEM129	1	1	-0.532837	-0.613301	-0.419512	-1.4473	-2.54388	-1.10654	0.0435243	0.0173598	0.0735453	0.244589	0.0939189	0.3262	FALSE	FALSE	FALSE	0	5	3	5	5
A0AVT1	A0AVT1	>sp|A0AVT1|UBA6_HUMAN Ubiquitin-like modifier-activating enzyme 6 OS=Homo sapiens OX=9606 GN=UBA6 PE=1 SV=1	UBA6	1	UBA6	49	49	0.0283811	0.013261	9.88017e-18	0.533322	0.73875	4.02705e-17	0.417538	0.140986	1	0.720158	0.355796	1	FALSE	FALSE	FALSE	0	226	243	245	245	1.50216
A0FGR8	A0FGR8	>sp|A0FGR8|ESYT2_HUMAN Extended synaptotagmin-2 OS=Homo sapiens OX=9606 GN=ESYT2 PE=1 SV=1	ESYT2	1	ESYT2	32	32	0.00590745	-0.00953169	-2.78716e-17	0.112611	-1.00314	-7.74667e-17	0.862008	0.884673	1	0.95647	0.964497	1	FALSE	FALSE	FALSE	0	148	148	160	160	0.502369
A0JNW5	A0JNW5	>sp|A0JNW5|UH1BL_HUMAN UHRF1-binding protein 1-like OS=Homo sapiens OX=9606 GN=UHRF1BP1L PE=1 SV=2	UHRF1BP1L	1	UHRF1BP1L	8	8	-0.00445139	-0.0130583	-8.94637e-18	-0.084965	-0.424922	-1.00917e-16	0.895626	0.463014	1	0.968142	0.700178	1	FALSE	FALSE	FALSE	0	36	40	40	40	1.06067
A0MZ66	A0MZ66	>sp|A0MZ66|SHOT1_HUMAN Shootin-1 OS=Homo sapiens OX=9606 GN=SHTN1 PE=1 SV=4	SHTN1	1	SHTN1	40	40	0.0392544	0.0273794	0	0.711463	0.704089	0	0.285223	0.0371299	1	0.612828	0.154833	1	FALSE	FALSE	FALSE	0	188	196	200	200	1.07775
A0PJW6	A0PJW6	>sp|A0PJW6|TM223_HUMAN Transmembrane protein 223 OS=Homo sapiens OX=9606 GN=TMEM223 PE=1 SV=1	TMEM223	1	TMEM223	4	4	-0.0334649	-0.0404651	-1.33228e-13	-0.50516	-0.756697	-1.29051e-12	0.441817	0.525063	0.999998	0.735371	0.743447	1	FALSE	FALSE	FALSE	0	19	20	20	20	-0.363021
A1A4S6	A1A4S6	>sp|A1A4S6|RHG10_HUMAN Rho GTPase-activating protein 10 OS=Homo sapiens OX=9606 GN=ARHGAP10 PE=1 SV=1	ARHGAP10	1	ARHGAP10	1	1	-0.570155	-0.615563	-0.612458	-3.58296	-4.46583	-4.3886	0.000161461	3.99996e-05	3.69275e-05	0.00848567	0.00106828	0.00128702	TRUE	TRUE	TRUE	3	5	3	5	5
A1L0T0	A1L0T0	>sp|A1L0T0|HACL2_HUMAN 2-hydroxyacyl-CoA lyase 2 OS=Homo sapiens OX=9606 GN=ILVBL PE=1 SV=2	ILVBL	1	ILVBL	26	26	-0.0053839	-0.0104372	-2.77236e-17	-0.11063	-0.836241	-7.66302e-17	0.864408	0.401003	1	0.957959	0.645393	1	FALSE	FALSE	FALSE	0	117	117	130	130	0.438367
A1L390	A1L390	>sp|A1L390|PKHG3_HUMAN Pleckstrin homology domain-containing family G member 3 OS=Homo sapiens OX=9606 GN=PLEKHG3 PE=1 SV=1	PLEKHG3	1	PLEKHG3	2	2	-0.0345919	-0.0387214	-0.0281804	-0.598909	-0.989646	-0.407412	0.364556	0.309493	0.44633	0.680734	0.561022	1	FALSE	FALSE	FALSE	0	10	10	10	10	-2.07949
A1L3X0	A1L3X0	>sp|A1L3X0|ELOV7_HUMAN Elongation of very long chain fatty acids protein 7 OS=Homo sapiens OX=9606 GN=ELOVL7 PE=1 SV=1	ELOVL7	1	ELOVL7	2	2	-0.597113	-0.28821	-0.0916057	-1.41994	-2.99326	-0.302407	0.0469253	0.145454	0.347444	0.253251	0.363195	0.913731	FALSE	FALSE	FALSE	0	10	9	10	10	-3.19316
A1X283	A1X283	>sp|A1X283|SPD2B_HUMAN SH3 and PX domain-containing protein 2B OS=Homo sapiens OX=9606 GN=SH3PXD2B PE=1 SV=3	SH3PXD2B	1	SH3PXD2B	9	9	0.0210546	0.0356946	1.65704e-17	0.235417	1.00704	7.44072e-17	0.716991	0.486515	1	0.891886	0.717647	1	FALSE	FALSE	FALSE	0	38	40	45	45	0.45916
A2RRD8;Q96IR2	A2RRD8;Q96IR2	>sp|A2RRD8|ZN320_HUMAN Zinc finger protein 320 OS=Homo sapiens OX=9606 GN=ZNF320 PE=1 SV=1;>sp|Q96IR2|ZN845_HUMAN Zinc finger protein 845 OS=Homo sapiens OX=9606 GN=ZNF845 PE=1 SV=3	ZNF320;ZNF845	2	ZNF320;ZNF845	1	1	-0.0772335	-0.0954675	-0.0964381	-0.69532	-0.987653	-0.969702	0.295715	0.328057	0.129984	0.623885	0.579124	0.480603	FALSE	FALSE	FALSE	0	5	5	5	5
A2RRP1	A2RRP1	>sp|A2RRP1|NBAS_HUMAN NBAS subunit of NRZ tethering complex OS=Homo sapiens OX=9606 GN=NBAS PE=1 SV=2	NBAS	1	NBAS	30	30	-0.00173423	-0.0231964	-6.00701e-18	-0.0294925	-1.05896	-2.64189e-17	0.963666	0.879693	1	0.988568	0.962766	1	FALSE	FALSE	FALSE	0	148	140	150	150	-0.20061
A2RTX5	A2RTX5	>sp|A2RTX5|SYTC2_HUMAN Threonine--tRNA ligase 2, cytoplasmic OS=Homo sapiens OX=9606 GN=TARS3 PE=1 SV=1	TARS3	1	TARS3	7	7	-0.0229177	-0.0517578	-0.0161763	-0.502396	-1.69027	-0.137865	0.444248	0.333548	0.391856	0.737018	0.584326	0.990257	FALSE	FALSE	FALSE	0	34	29	35	35	-2.17412
A2RU37	A2RU37	>sp|A2RU37|CI170_HUMAN Uncharacterized protein encoded by LINC02872 OS=Homo sapiens OX=9606 GN=LINC02872 PE=5 SV=1	LINC02872	1	LINC02872	1	1	-0.0882355	-0.0865857	-0.0680106	-1.06509	-1.16435	-0.679341	0.121081	0.223878	0.248588	0.419788	0.46841	0.737821	FALSE	FALSE	FALSE	0	5	5	5	5
A2RU49	A2RU49	>sp|A2RU49|HYKK_HUMAN Hydroxylysine kinase OS=Homo sapiens OX=9606 GN=HYKK PE=1 SV=2	HYKK	1	HYKK	1	1	-0.0544777	-0.0439083	0	-0.360826	-0.362367	0	0.580111	0.782392	1	0.822238	0.912148	1	FALSE	FALSE	FALSE	0	5	5	5	5
A2RU67	A2RU67	>sp|A2RU67|F234B_HUMAN Protein FAM234B OS=Homo sapiens OX=9606 GN=FAM234B PE=1 SV=1	FAM234B	1	FAM234B	1	1	0.033939	0.0332122	0	0.414441	0.267729	0	0.526119	0.829732	1	0.787231	0.937305	1	FALSE	FALSE	FALSE	0	5	5	5	5
A2RUC4	A2RUC4	>sp|A2RUC4|TYW5_HUMAN tRNA wybutosine-synthesizing protein 5 OS=Homo sapiens OX=9606 GN=TYW5 PE=1 SV=1	TYW5	1	TYW5	7	7	0.0713786	0.0802823	0.0328381	0.751578	1.65242	0.125183	0.260403	0.308295	0.417401	0.587931	0.560071	1	FALSE	FALSE	FALSE	0	34	35	35	35	0.0869405
A3KMH1	A3KMH1	>sp|A3KMH1|VWA8_HUMAN von Willebrand factor A domain-containing protein 8 OS=Homo sapiens OX=9606 GN=VWA8 PE=1 SV=2	VWA8	1	VWA8	44	44	0.0111988	0.00173435	0	0.21117	0.143282	0	0.744915	0.756508	1	0.90269	0.896011	1	FALSE	FALSE	FALSE	0	198	210	220	220	1.30075
A3KN83	A3KN83	>sp|A3KN83|SBNO1_HUMAN Protein strawberry notch homolog 1 OS=Homo sapiens OX=9606 GN=SBNO1 PE=1 SV=1	SBNO1	1	SBNO1	12	12	-0.167059	-0.179962	-0.179446	-2.77393	-4.85714	-0.764235	0.00116186	1.44411e-05	3.75976e-05	0.0281827	0.000537242	0.00129673	TRUE	TRUE	TRUE	3	58	58	60	60	0.118759
A4D1E9	A4D1E9	>sp|A4D1E9|GTPBA_HUMAN GTP-binding protein 10 OS=Homo sapiens OX=9606 GN=GTPBP10 PE=1 SV=1	GTPBP10	1	GTPBP10	12	12	-0.00945091	-0.0380061	-1.46845e-17	-0.190411	-1.06412	-7.67948e-17	0.769134	0.321654	1	0.912996	0.572483	1	FALSE	FALSE	FALSE	0	59	57	60	60	-0.285634
A4D1S0	A4D1S0	>sp|A4D1S0|KLRG2_HUMAN Killer cell lectin-like receptor subfamily G member 2 OS=Homo sapiens OX=9606 GN=KLRG2 PE=1 SV=3	KLRG2	1	KLRG2	3	3	0.203956	0.151516	0.160638	2.3093	2.44997	1.37699	0.00398616	0.0182188	0.00167468	0.0612444	0.0972943	0.0212855	FALSE	FALSE	TRUE	1	14	15	15	15	-0.654132
A4D1S5	A4D1S5	>sp|A4D1S5|RAB19_HUMAN Ras-related protein Rab-19 OS=Homo sapiens OX=9606 GN=RAB19 PE=1 SV=2	RAB19	1	RAB19	8	8	-0.0600284	-0.0603903	-0.0296494	-0.703455	-1.33033	-0.296272	0.290392	0.153523	0.394839	0.618573	0.37653	0.994911	FALSE	FALSE	FALSE	0	40	40	40	40	-0.126215
A4UGR9	A4UGR9	>sp|A4UGR9|XIRP2_HUMAN Xin actin-binding repeat-containing protein 2 OS=Homo sapiens OX=9606 GN=XIRP2 PE=1 SV=2	XIRP2	1	XIRP2	1	1	0.59419	0.639612	0.625203	2.33551	3.44325	2.963	0.00371226	0.000699993	0.000722583	0.0592351	0.00945991	0.0114898	FALSE	TRUE	TRUE	2	3	5	5	5
A5A3E0	A5A3E0	>sp|A5A3E0|POTEF_HUMAN POTE ankyrin domain family member F OS=Homo sapiens OX=9606 GN=POTEF PE=1 SV=2	POTEF	1	POTEF	1	1	0.0163109	-0.0376129	0	0.0194631	-0.27215	0	0.976016	0.895951	1	0.993014	0.969442	1	FALSE	FALSE	FALSE	0	5	5	5	5
A5D8V6	A5D8V6	>sp|A5D8V6|VP37C_HUMAN Vacuolar protein sorting-associated protein 37C OS=Homo sapiens OX=9606 GN=VPS37C PE=1 SV=2	VPS37C	1	VPS37C	4	4	-0.182853	-0.153374	-0.150768	-3.81106	-2.8244	-1.48408	9.6502e-05	0.000150363	2.75568e-05	0.00586272	0.00302647	0.00102517	TRUE	TRUE	TRUE	3	20	20	20	20	-0.871859
A5PKW4	A5PKW4	>sp|A5PKW4|PSD1_HUMAN PH and SEC7 domain-containing protein 1 OS=Homo sapiens OX=9606 GN=PSD PE=1 SV=2	PSD	1	PSD	1	1	0.0881374	0.0658853	0	0.45464	0.538715	0	0.487636	0.632974	1	0.762998	0.82139	1	FALSE	FALSE	FALSE	0	5	5	5	5
A5PLL7	A5PLL7	>sp|A5PLL7|PDES1_HUMAN Plasmanylethanolamine desaturase OS=Homo sapiens OX=9606 GN=PEDS1 PE=1 SV=3	PEDS1	1	PEDS1	1	1	0.0641224	0.0743016	0	0.458344	0.496428	0	0.484179	0.644874	1	0.761676	0.829034	1	FALSE	FALSE	FALSE	0	5	5	5	5
A5PLN9	A5PLN9	>sp|A5PLN9|TPC13_HUMAN Trafficking protein particle complex subunit 13 OS=Homo sapiens OX=9606 GN=TRAPPC13 PE=1 SV=2	TRAPPC13	1	TRAPPC13	3	3	0.146908	0.00504022	4.4468e-20	0.803307	0.180017	1.82133e-19	0.230959	0.527054	1	0.557366	0.744795	1	FALSE	FALSE	FALSE	0	15	14	15	15	-2.08472
A5YKK6	A5YKK6	>sp|A5YKK6|CNOT1_HUMAN CCR4-NOT transcription complex subunit 1 OS=Homo sapiens OX=9606 GN=CNOT1 PE=1 SV=2	CNOT1	1	CNOT1	65	65	-0.0817707	-0.0865472	-0.0503982	-0.959931	-3.57401	-0.206013	0.158045	3.20038e-06	0.26708	0.475281	0.00015583	0.77198	FALSE	FALSE	FALSE	0	302	309	325	325	0.919728
A6NC98;Q3V6T2	A6NC98;Q3V6T2	>sp|A6NC98|CC88B_HUMAN Coiled-coil domain-containing protein 88B OS=Homo sapiens OX=9606 GN=CCDC88B PE=1 SV=1;>sp|Q3V6T2|GRDN_HUMAN Girdin OS=Homo sapiens OX=9606 GN=CCDC88A PE=1 SV=2	CCDC88B;CCDC88A	2	CCDC88B;CCDC88A	1	1	-0.0598941	-0.0502386	-5.45825e-20	-0.592178	-1.03468	-6.04509e-19	0.369762	0.318157	1	0.685107	0.569297	1	FALSE	FALSE	FALSE	0	1	4	5	5
A6NCE7;Q9GZQ8	A6NCE7;Q9GZQ8	>sp|A6NCE7|MP3B2_HUMAN Microtubule-associated proteins 1A/1B light chain 3 beta 2 OS=Homo sapiens OX=9606 GN=MAP1LC3B2 PE=1 SV=1;>sp|Q9GZQ8|MLP3B_HUMAN Microtubule-associated proteins 1A/1B light chain 3B OS=Homo sapiens OX=9606 GN=MAP1LC3B PE=1 SV=3	MAP1LC3B2;MAP1LC3B	2	MAP1LC3B2;MAP1LC3B	3	3	0.160114	0.330571	0.713171	0.78299	4.97616	1.2082	0.242186	0.302788	0.00177034	0.570529	0.555265	0.0222452	FALSE	FALSE	TRUE	1	11	15	15	15	1.55182
A6NDB9	A6NDB9	>sp|A6NDB9|PALM3_HUMAN Paralemmin-3 OS=Homo sapiens OX=9606 GN=PALM3 PE=1 SV=2	PALM3	1	PALM3	6	6	0.0273638	0.0102686	3.57254e-19	0.407428	0.317455	3.45089e-18	0.533012	0.81754	1	0.790893	0.930677	1	FALSE	FALSE	FALSE	0	25	22	30	30	-2.07764
A6NDG6	A6NDG6	>sp|A6NDG6|PGP_HUMAN Glycerol-3-phosphate phosphatase OS=Homo sapiens OX=9606 GN=PGP PE=1 SV=1	PGP	1	PGP	18	18	-0.0602096	-0.0690612	-7.14393e-17	-0.705228	-2.43028	-2.11406e-16	0.289241	0.0153197	1	0.618055	0.0865587	1	FALSE	FALSE	FALSE	0	89	87	90	90	0.0533698
A6NDU8	A6NDU8	>sp|A6NDU8|RIMC1_HUMAN RAB7A-interacting MON1-CCZ1 complex subunit 1 OS=Homo sapiens OX=9606 GN=RIMOC1 PE=1 SV=1	RIMOC1	1	RIMOC1	5	5	0.00750537	0.0162161	9.28089e-19	0.0744814	0.511321	4.49292e-18	0.908435	0.75944	1	0.973458	0.897237	1	FALSE	FALSE	FALSE	0	24	25	25	25	-0.15257
A6NDV4	A6NDV4	>sp|A6NDV4|TMM8B_HUMAN Transmembrane protein 8B OS=Homo sapiens OX=9606 GN=TMEM8B PE=1 SV=2	TMEM8B	1	TMEM8B	1	1	-0.084683	-0.0960782	0	-0.367391	-0.577412	0	0.573342	0.585914	1	0.817192	0.78887	1	FALSE	FALSE	FALSE	0	5	5	5	5
A6NE52	A6NE52	>sp|A6NE52|WDR97_HUMAN WD repeat-containing protein 97 OS=Homo sapiens OX=9606 GN=WDR97 PE=2 SV=2	WDR97	1	WDR97	1	1	0.208904	0.213008	0	0.391664	0.947629	0	0.548694	0.313857	1	0.80167	0.564925	1	FALSE	FALSE	FALSE	0	5	5	5	5
A6NED2	A6NED2	>sp|A6NED2|RCCD1_HUMAN RCC1 domain-containing protein 1 OS=Homo sapiens OX=9606 GN=RCCD1 PE=1 SV=1	RCCD1	1	RCCD1	5	5	-0.0405475	-0.0379759	-0.010212	-0.928076	-0.822609	-0.129964	0.171031	0.35823	0.474498	0.491994	0.606847	1	FALSE	FALSE	FALSE	0	25	21	25	25	-2.62758
A6NF01;A8CG34;Q96HA1	A6NF01;A8CG34;Q96HA1	>sp|A6NF01|P121B_HUMAN Putative nuclear envelope pore membrane protein POM 121B OS=Homo sapiens OX=9606 GN=POM121B PE=5 SV=2;>sp|A8CG34|P121C_HUMAN Nuclear envelope pore membrane protein POM 121C OS=Homo sapiens OX=9606 GN=POM121C PE=1 SV=3;>sp|Q96HA1|P121A_HUMAN Nuclear envelope pore membrane protein POM 121 OS=Homo sapiens OX=9606 GN=POM121 PE=1 SV=2	POM121B;POM121C;POM121	3	POM121B;POM121C;POM121	1	1	-0.114716	-0.121173	-0.116282	-1.42913	-2.13008	-1.33286	0.0457557	0.0282997	0.0572837	0.250589	0.130502	0.274084	FALSE	FALSE	FALSE	0	3	4	5	5
A6NFI3	A6NFI3	>sp|A6NFI3|ZN316_HUMAN Zinc finger protein 316 OS=Homo sapiens OX=9606 GN=ZNF316 PE=1 SV=1	ZNF316	1	ZNF316	3	3	-0.0131699	-0.0310388	-0.0239375	-0.217282	-0.698261	-0.321039	0.737838	0.493708	0.290928	0.899313	0.722505	0.813565	FALSE	FALSE	FALSE	0	14	13	15	15	-2.26397
A6NHL2	A6NHL2	>sp|A6NHL2|TBAL3_HUMAN Tubulin alpha chain-like 3 OS=Homo sapiens OX=9606 GN=TUBAL3 PE=1 SV=2	TUBAL3	1	TUBAL3	1	1	0.100221	0.0673108	0	0.192355	0.363459	0	0.766854	0.825972	1	0.91218	0.934972	1	FALSE	FALSE	FALSE	0	5	5	5	5
A6NHR9	A6NHR9	>sp|A6NHR9|SMHD1_HUMAN Structural maintenance of chromosomes flexible hinge domain-containing protein 1 OS=Homo sapiens OX=9606 GN=SMCHD1 PE=1 SV=2	SMCHD1	1	SMCHD1	7	7	-0.0489878	-0.052828	-3.25379e-19	-0.521814	-1.1603	-2.39077e-18	0.427349	0.197187	1	0.725616	0.434389	1	FALSE	FALSE	FALSE	0	33	33	35	35	-0.288004
A6NHX0;Q8WTX7	A6NHX0;Q8WTX7	>sp|A6NHX0|CAST2_HUMAN Cytosolic arginine sensor for mTORC1 subunit 2 OS=Homo sapiens OX=9606 GN=CASTOR2 PE=1 SV=3;>sp|Q8WTX7|CAST1_HUMAN Cytosolic arginine sensor for mTORC1 subunit 1 OS=Homo sapiens OX=9606 GN=CASTOR1 PE=1 SV=1	CASTOR2;CASTOR1	2	CASTOR2;CASTOR1	1	1	-0.199132	-0.169347	-0.015699	-0.810739	-1.10185	-0.0826622	0.22696	0.255417	0.721015	0.55402	0.505679	1	FALSE	FALSE	FALSE	0	5	5	5	5
A6NI28	A6NI28	>sp|A6NI28|RHG42_HUMAN Rho GTPase-activating protein 42 OS=Homo sapiens OX=9606 GN=ARHGAP42 PE=1 SV=3	ARHGAP42	1	ARHGAP42	1	1	-0.0574147	-0.0388846	0	-0.671125	-1.15802	0	0.31199	0.343217	1	0.636593	0.592951	1	FALSE	FALSE	FALSE	0	4	5	5	5
A6NIH7	A6NIH7	>sp|A6NIH7|U119B_HUMAN Protein unc-119 homolog B OS=Homo sapiens OX=9606 GN=UNC119B PE=1 SV=1	UNC119B	1	UNC119B	4	4	0.0691225	0.0856767	0.072167	0.851934	1.13291	0.516121	0.205807	0.214851	0.0728779	0.531057	0.45523	0.324345	FALSE	FALSE	FALSE	0	20	20	20	20	-0.871859
A6NIZ1	A6NIZ1	>sp|A6NIZ1|RP1BL_HUMAN Ras-related protein Rap-1b-like protein OS=Homo sapiens OX=9606 PE=2 SV=1	-	0	sp|A6NIZ1|RP1BL_HUMAN	3	3	-0.00294057	0.00132343	-1.68957e-17	-0.0347742	0.04136	-1.61798e-16	0.957165	0.939642	1	0.986684	0.988532	1	FALSE	FALSE	FALSE	0	15	15	15	15	-1.31137
A6NJ78	A6NJ78	>sp|A6NJ78|MET15_HUMAN 12S rRNA N4-methylcytidine (m4C) methyltransferase OS=Homo sapiens OX=9606 GN=METTL15 PE=1 SV=1	METTL15	1	METTL15	4	4	0.0180502	0.0177639	0	0.325322	0.220742	0	0.617444	0.720997	1	0.842924	0.875279	1	FALSE	FALSE	FALSE	0	20	20	20	20	-0.871859
A6NK44	A6NK44	>sp|A6NK44|GLOD5_HUMAN Glyoxalase domain-containing protein 5 OS=Homo sapiens OX=9606 GN=GLOD5 PE=1 SV=3	GLOD5	1	GLOD5	1	1	0.0732063	0.0767515	6.30884e-16	0.62777	0.518205	4.83912e-15	0.342825	0.607294	1	0.664575	0.803684	1	FALSE	FALSE	FALSE	0	5	5	5	5
A6NKD9	A6NKD9	>sp|A6NKD9|CC85C_HUMAN Coiled-coil domain-containing protein 85C OS=Homo sapiens OX=9606 GN=CCDC85C PE=1 SV=1	CCDC85C	1	CCDC85C	3	3	-0.229766	-0.270611	-0.248861	-3.02051	-4.53834	-1.93657	0.000621315	6.76382e-06	7.77234e-06	0.0181919	0.000289551	0.000418707	TRUE	TRUE	TRUE	3	13	9	15	15	-5.49255
A6NKX1;Q8IWN6	A6NKX1;Q8IWN6	>sp|A6NKX1|F223B_HUMAN Protein FAM223B OS=Homo sapiens OX=9606 GN=FAM223B PE=3 SV=1;>sp|Q8IWN6|F223A_HUMAN Protein FAM223A OS=Homo sapiens OX=9606 GN=FAM223A PE=2 SV=1	FAM223B;FAM223A	2	FAM223B;FAM223A	1	1	-0.127942	-0.139447	-0.0773052	-1.02315	-1.36845	-0.55487	0.134791	0.155438	0.284412	0.439575	0.379354	0.803591	FALSE	FALSE	FALSE	0	5	5	5	5
A6NNN8	A6NNN8	>sp|A6NNN8|S38A8_HUMAN Putative sodium-coupled neutral amino acid transporter 8 OS=Homo sapiens OX=9606 GN=SLC38A8 PE=1 SV=1	SLC38A8	1	SLC38A8	1	1	-0.237157	-0.347198	-0.0294922	-0.504735	-1.1457	-0.066969	0.44219	0.398676	0.736607	0.735418	0.643073	1	FALSE	FALSE	FALSE	0	5	5	5	5
A6NNP5	A6NNP5	>sp|A6NNP5|CC169_HUMAN Coiled-coil domain-containing protein 169 OS=Homo sapiens OX=9606 GN=CCDC169 PE=2 SV=4	CCDC169	1	CCDC169	1	1	0.172288	0.0903824	0	0.764721	1.15974	0	0.252652	0.379496	1	0.579316	0.625409	1	FALSE	FALSE	FALSE	0	0	3	5	5
A6NP61	A6NP61	>sp|A6NP61|ZAR1L_HUMAN ZAR1-like protein OS=Homo sapiens OX=9606 GN=ZAR1L PE=2 SV=2	ZAR1L	1	ZAR1L	1	1	0.0697941	0.0722567	0	0.532344	0.650962	0	0.418366	0.487775	1	0.72039	0.718587	1	FALSE	FALSE	FALSE	0	5	5	5	5
A7E2V4	A7E2V4	>sp|A7E2V4|ZSWM8_HUMAN Zinc finger SWIM domain-containing protein 8 OS=Homo sapiens OX=9606 GN=ZSWIM8 PE=1 SV=1	ZSWIM8	1	ZSWIM8	2	2	-0.304911	-0.352024	-0.275544	-3.14755	-3.07406	-1.32045	0.000453783	0.00256357	0.00572292	0.0151002	0.0245673	0.0532266	TRUE	TRUE	FALSE	2	10	8	10	10	-4.41351
A7KAX9	A7KAX9	>sp|A7KAX9|RHG32_HUMAN Rho GTPase-activating protein 32 OS=Homo sapiens OX=9606 GN=ARHGAP32 PE=1 SV=1	ARHGAP32	1	ARHGAP32	3	3	0.0151908	-0.0188742	-1.13034e-18	0.171864	-0.390868	-6.67048e-18	0.790992	0.646956	1	0.925158	0.83007	1	FALSE	FALSE	FALSE	0	12	15	15	15	0.751976
A8K8P3	A8K8P3	>sp|A8K8P3|SFI1_HUMAN Protein SFI1 homolog OS=Homo sapiens OX=9606 GN=SFI1 PE=1 SV=2	SFI1	1	SFI1	1	1	-0.0266216	-0.0288999	0	-0.332091	-0.519816	0	0.610233	0.607094	1	0.839023	0.803684	1	FALSE	FALSE	FALSE	0	5	5	5	5
A8MT69	A8MT69	>sp|A8MT69|CENPX_HUMAN Centromere protein X OS=Homo sapiens OX=9606 GN=CENPX PE=1 SV=1	CENPX	1	CENPX	1	1	-0.197133	-0.179765	-0.030802	-1.06827	-1.20394	-0.186461	0.120092	0.192298	0.581214	0.418111	0.428648	1	FALSE	FALSE	FALSE	0	5	5	5	5
A8MTT3	A8MTT3	>sp|A8MTT3|CEBOS_HUMAN Protein CEBPZOS OS=Homo sapiens OX=9606 GN=CEBPZOS PE=1 SV=2	CEBPZOS	1	CEBPZOS	1	1	0.0384549	0.051403	0	0.164344	0.349914	0	0.799911	0.753692	1	0.928975	0.894126	1	FALSE	FALSE	FALSE	0	5	5	5	5
A8MV81;Q9Y241	A8MV81;Q9Y241	>sp|A8MV81|HIG1C_HUMAN HIG1 domain family member 1C OS=Homo sapiens OX=9606 GN=HIGD1C PE=1 SV=2;>sp|Q9Y241|HIG1A_HUMAN HIG1 domain family member 1A, mitochondrial OS=Homo sapiens OX=9606 GN=HIGD1A PE=1 SV=1	HIGD1C;HIGD1A	2	HIGD1C;HIGD1A	1	1	-1.07005	-1.08704	-1.00691	-2.96998	-4.20683	-2.67346	0.000705133	5.99994e-05	0.00140665	0.0199547	0.00148481	0.0187045	TRUE	TRUE	TRUE	3	5	4	5	5
A8MVX0	A8MVX0	>sp|A8MVX0|ARG33_HUMAN Rho guanine nucleotide exchange factor 33 OS=Homo sapiens OX=9606 GN=ARHGEF33 PE=2 SV=2	ARHGEF33	1	ARHGEF33	1	1	-0.738352	-0.701911	-0.624263	-3.13889	-3.36934	-3.05687	0.000463532	0.000599994	0.000582565	0.0153217	0.00853965	0.00984118	TRUE	TRUE	TRUE	3	5	5	5	5
A8MVZ5	A8MVZ5	>sp|A8MVZ5|BTNLA_HUMAN Butyrophilin-like protein 10 OS=Homo sapiens OX=9606 GN=BTNL10 PE=5 SV=2	BTNL10	1	BTNL10	1	1	0.0242271	0.0286792	0	0.163235	0.170131	0	0.801229	1	1	0.930015	1	1	FALSE	FALSE	FALSE	0	5	5	5	5
A8MWD9;P62308	A8MWD9;P62308	>sp|A8MWD9|RUXGL_HUMAN Putative small nuclear ribonucleoprotein G-like protein 15 OS=Homo sapiens OX=9606 GN=SNRPGP15 PE=5 SV=2;>sp|P62308|RUXG_HUMAN Small nuclear ribonucleoprotein G OS=Homo sapiens OX=9606 GN=SNRPG PE=1 SV=1	SNRPGP15;SNRPG	2	SNRPGP15;SNRPG	4	4	-0.00721409	-0.0136169	-2.27664e-16	-0.0358465	-1.63072	-4.51686e-16	0.955846	0.0999906	1	0.986075	0.290411	1	FALSE	FALSE	FALSE	0	20	20	20	20	-0.871859
A8MXQ7	A8MXQ7	>sp|A8MXQ7|IQAK1_HUMAN IQ motif and ankyrin repeat domain-containing protein 1 OS=Homo sapiens OX=9606 GN=IQANK1 PE=4 SV=3	IQANK1	1	IQANK1	2	2	-0.0258512	-0.019338	-2.86614e-18	-0.159025	-0.18374	-1.44045e-17	0.806237	0.906783	1	0.932599	0.974593	1	FALSE	FALSE	FALSE	0	6	6	10	10
A8MXV4	A8MXV4	>sp|A8MXV4|NUD19_HUMAN Acyl-coenzyme A diphosphatase NUDT19 OS=Homo sapiens OX=9606 GN=NUDT19 PE=1 SV=1	NUDT19	1	NUDT19	3	3	-0.241243	-0.197863	-0.110956	-2.43941	-1.41911	-0.277059	0.00280451	0.258093	0.300811	0.0496017	0.508961	0.833425	TRUE	FALSE	FALSE	1	15	15	15	15	-1.31137
A9UHW6	A9UHW6	>sp|A9UHW6|MI4GD_HUMAN MIF4G domain-containing protein OS=Homo sapiens OX=9606 GN=MIF4GD PE=1 SV=1	MIF4GD	1	MIF4GD	4	4	-0.0267443	-0.0103838	0	-0.445573	-0.149486	0	0.496162	0.793508	1	0.769097	0.917041	1	FALSE	FALSE	FALSE	0	20	20	20	20	-0.871859
B0I1T2	B0I1T2	>sp|B0I1T2|MYO1G_HUMAN Unconventional myosin-Ig OS=Homo sapiens OX=9606 GN=MYO1G PE=1 SV=2	MYO1G	1	MYO1G	1	1	0.297267	0.253392	0	0.388724	1.00229	0	0.551647	0.383016	1	0.802505	0.628352	1	FALSE	FALSE	FALSE	0	4	5	5	5
B0YJ81	B0YJ81	>sp|B0YJ81|HACD1_HUMAN Very-long-chain (3R)-3-hydroxyacyl-CoA dehydratase 1 OS=Homo sapiens OX=9606 GN=HACD1 PE=1 SV=1	HACD1	1	HACD1	1	1	-0.143537	-0.156894	0	-0.382936	-0.699318	0	0.557487	0.528535	1	0.806219	0.745624	1	FALSE	FALSE	FALSE	0	5	5	5	5
B2RBV5	B2RBV5	>sp|B2RBV5|MRUPP_HUMAN Putative MORF4 family-associated protein 1-like protein UPP OS=Homo sapiens OX=9606 PE=1 SV=1	-	0	sp|B2RBV5|MRUPP_HUMAN	1	1	-0.0751163	-0.0739387	0	-0.533237	-0.561294	0	0.417609	0.590354	1	0.720158	0.791272	1	FALSE	FALSE	FALSE	0	5	5	5	5
B2RTY4	B2RTY4	>sp|B2RTY4|MYO9A_HUMAN Unconventional myosin-IXa OS=Homo sapiens OX=9606 GN=MYO9A PE=1 SV=2	MYO9A	1	MYO9A	1	1	-0.097764	-0.0985513	-0.0895568	-1.41185	-1.79661	-1.0108	0.0479796	0.0524195	0.12812	0.256848	0.19414	0.476102	FALSE	FALSE	FALSE	0	5	4	5	5
B2RUZ4	B2RUZ4	>sp|B2RUZ4|SMIM1_HUMAN Small integral membrane protein 1 OS=Homo sapiens OX=9606 GN=SMIM1 PE=1 SV=1	SMIM1	1	SMIM1	1	1	0.370721	0.370193	0.278101	1.77849	2.19446	1.5449	0.0173236	0.0190398	0.0256966	0.147703	0.0999062	0.153881	FALSE	FALSE	FALSE	0	4	5	5	5
B3KNS4	B3KNS4	>tr|B3KNS4|B3KNS4_HUMAN Endogenous retrovirus group K3 member 1 OS=Homo sapiens OX=9606 GN=ERVK3-1 PE=1 SV=1	ERVK3-1	1	ERVK3-1	4	4	-0.518236	-0.456054	-0.43023	-2.89674	-6.14272	-0.865337	0.000848446	2.78431e-05	0.00610523	0.023121	0.000819452	0.0561511	TRUE	TRUE	FALSE	2	19	16	20	20	-2.92825
B4DXR9;Q8TB69	B4DXR9;Q8TB69	>sp|B4DXR9|ZN732_HUMAN Zinc finger protein 732 OS=Homo sapiens OX=9606 GN=ZNF732 PE=2 SV=1;>sp|Q8TB69|ZN519_HUMAN Zinc finger protein 519 OS=Homo sapiens OX=9606 GN=ZNF519 PE=2 SV=2	ZNF732;ZNF519	2	ZNF732;ZNF519	3	3	-0.254144	-0.270511	-0.268106	-3.54611	-3.9061	-2.70435	0.000175762	3.42158e-05	2.69047e-06	0.00886349	0.000960071	0.000195784	TRUE	TRUE	TRUE	3	15	15	15	15	-1.31137
B7ZAQ6;P0CG08	B7ZAQ6;P0CG08	>sp|B7ZAQ6|GPHRA_HUMAN Golgi pH regulator A OS=Homo sapiens OX=9606 GN=GPR89A PE=1 SV=2;>sp|P0CG08|GPHRB_HUMAN Golgi pH regulator B OS=Homo sapiens OX=9606 GN=GPR89B PE=1 SV=1	GPR89A;GPR89B	2	GPR89A;GPR89B	5	5	-0.22899	-0.211713	-0.0938477	-2.07178	-1.26946	-0.255657	0.0076524	0.0145337	0.241807	0.0895003	0.0839808	0.727509	FALSE	FALSE	FALSE	0	23	25	25	25	0.300343
C4AMC7;Q6VEQ5	C4AMC7;Q6VEQ5	>sp|C4AMC7|WASH3_HUMAN Putative WAS protein family homolog 3 OS=Homo sapiens OX=9606 GN=WASH3P PE=1 SV=2;>sp|Q6VEQ5|WASH2_HUMAN WAS protein family homolog 2 OS=Homo sapiens OX=9606 GN=WASH2P PE=2 SV=2	WASH3P;WASH2P	2	WASH3P;WASH2P	13	13	-0.000255372	0.00541013	-4.66414e-17	-0.0048903	0.294716	-2.64692e-16	0.993973	0.928662	1	0.998553	0.983944	1	FALSE	FALSE	FALSE	0	64	65	65	65	0.377407
C9J7I0	C9J7I0	>sp|C9J7I0|UMAD1_HUMAN UBAP1-MVB12-associated (UMA)-domain containing protein 1 OS=Homo sapiens OX=9606 GN=UMAD1 PE=1 SV=2	UMAD1	1	UMAD1	3	3	-0.0794632	-0.111536	-0.0398958	-0.697878	-1.39731	-0.148208	0.294033	0.331322	0.487463	0.622073	0.582585	1	FALSE	FALSE	FALSE	0	12	14	15	15	-0.0180999
C9JLW8	C9JLW8	>sp|C9JLW8|MCRI1_HUMAN Mapk-regulated corepressor-interacting protein 1 OS=Homo sapiens OX=9606 GN=MCRIP1 PE=1 SV=1	MCRIP1	1	MCRIP1	1	1	-0.00257139	0.00226034	0	-0.0218474	0.0120086	0	0.97308	1	1	0.992412	1	1	FALSE	FALSE	FALSE	0	5	5	5	5
C9JQI7	C9JQI7	>sp|C9JQI7|TM232_HUMAN Transmembrane protein 232 OS=Homo sapiens OX=9606 GN=TMEM232 PE=2 SV=2	TMEM232	1	TMEM232	1	1	-0.110354	-0.112328	-0.114585	-1.70167	-2.46942	-1.36063	0.0214716	0.0098799	0.0549036	0.166688	0.0644578	0.265769	FALSE	FALSE	FALSE	0	5	5	5	5
E9PAV3	E9PAV3	>sp|E9PAV3|NACAM_HUMAN Nascent polypeptide-associated complex subunit alpha, muscle-specific form OS=Homo sapiens OX=9606 GN=NACA PE=1 SV=1	NACA	1	NACA	12	12	0.0060983	0.00874536	5.51957e-17	0.114035	0.453908	3.02442e-16	0.860282	0.911584	1	0.955196	0.976149	1	FALSE	FALSE	FALSE	0	56	54	60	60	-0.343009
E9PRG8	E9PRG8	>sp|E9PRG8|CK098_HUMAN Uncharacterized protein C11orf98 OS=Homo sapiens OX=9606 GN=C11orf98 PE=4 SV=2	C11ORF98	1	C11ORF98	4	4	0.145517	0.112165	0.0578304	0.95729	2.02194	0.185776	0.159089	0.938105	0.384547	0.4754	0.988248	0.976407	FALSE	FALSE	FALSE	0	16	20	20	20	1.36475
H3BPF8;Q08AF8;Q0D2H9	H3BPF8;Q08AF8;Q0D2H9	>sp|H3BPF8|GOG8S_HUMAN Golgin subfamily A member 8S OS=Homo sapiens OX=9606 GN=GOLGA8S PE=3 SV=1;>sp|Q08AF8|GOG8F_HUMAN Putative golgin subfamily A member 8F/8G OS=Homo sapiens OX=9606 GN=GOLGA8G PE=5 SV=1;>sp|Q0D2H9|GOG8D_HUMAN Putative golgin subfamily A member 8D OS=Homo sapiens OX=9606 GN=GOLGA8DP PE=5 SV=1	GOLGA8S;GOLGA8G;GOLGA8DP	3	GOLGA8S;GOLGA8G;GOLGA8DP	1	1	0.0190453	0.0180061	0	0.264777	0.422447	0	0.683752	0.710753	1	0.876124	0.870939	1	FALSE	FALSE	FALSE	0	5	5	5	5
L0R819	L0R819	>sp|L0R819|ASURF_HUMAN ASNSD1 upstream open reading frame protein OS=Homo sapiens OX=9606 GN=ASDURF PE=1 SV=1	ASDURF	1	ASDURF	4	4	0.0500231	0.0518861	1.10537e-16	0.453313	0.558663	4.06729e-16	0.488878	0.211601	1	0.763246	0.451279	1	FALSE	FALSE	FALSE	0	20	16	20	20	-3.43361
O00115	O00115	>sp|O00115|DNS2A_HUMAN Deoxyribonuclease-2-alpha OS=Homo sapiens OX=9606 GN=DNASE2 PE=1 SV=2	DNASE2	1	DNASE2	5	5	-0.234272	-0.274138	-0.285793	-1.64129	-4.15992	-0.812358	0.0254125	0.00326771	0.0040398	0.182121	0.0291235	0.0408421	FALSE	TRUE	TRUE	2	25	24	25	25	-1.07233
O00124	O00124	>sp|O00124|UBXN8_HUMAN UBX domain-containing protein 8 OS=Homo sapiens OX=9606 GN=UBXN8 PE=1 SV=2	UBXN8	1	UBXN8	1	1	-0.0329336	-0.0270406	0	-0.434121	-0.701115	0	0.507059	0.509535	1	0.777301	0.734145	1	FALSE	FALSE	FALSE	0	5	5	5	5
O00139	O00139	>sp|O00139|KIF2A_HUMAN Kinesin-like protein KIF2A OS=Homo sapiens OX=9606 GN=KIF2A PE=1 SV=3	KIF2A	1	KIF2A	18	18	0.0113196	0.0207861	0	0.118807	0.335536	0	0.854508	0.78431	1	0.95191	0.91358	1	FALSE	FALSE	FALSE	0	84	79	90	90	-0.453313
O00148	O00148	>sp|O00148|DX39A_HUMAN ATP-dependent RNA helicase DDX39A OS=Homo sapiens OX=9606 GN=DDX39A PE=1 SV=2	DDX39A	1	DDX39A	9	9	-0.186982	-0.219076	-0.215644	-1.48446	-4.37481	-0.792589	0.0392846	0.000923569	0.000218377	0.23084	0.0115184	0.00483643	FALSE	TRUE	TRUE	2	44	40	45	45	-1.20872
O00151	O00151	>sp|O00151|PDLI1_HUMAN PDZ and LIM domain protein 1 OS=Homo sapiens OX=9606 GN=PDLIM1 PE=1 SV=4	PDLIM1	1	PDLIM1	17	17	0.0381966	0.0411806	0	0.370653	1.28709	0	0.569995	0.344997	1	0.813822	0.594571	1	FALSE	FALSE	FALSE	0	84	85	85	85	0.457792
O00154	O00154	>sp|O00154|BACH_HUMAN Cytosolic acyl coenzyme A thioester hydrolase OS=Homo sapiens OX=9606 GN=ACOT7 PE=1 SV=3	ACOT7	1	ACOT7	16	16	0.0163348	0.014428	2.7047e-17	0.23256	0.327898	1.64808e-16	0.72026	0.159043	1	0.891886	0.38482	1	FALSE	FALSE	FALSE	0	80	80	80	80	0.292769
O00159	O00159	>sp|O00159|MYO1C_HUMAN Unconventional myosin-Ic OS=Homo sapiens OX=9606 GN=MYO1C PE=1 SV=4	MYO1C	1	MYO1C	47	47	-0.0810018	-0.0984919	-0.117726	-1.95167	-3.99481	-0.413529	0.010683	0.000801005	5.91981e-06	0.110192	0.0104414	0.000350009	FALSE	FALSE	FALSE	0	216	228	235	235	1.2612
O00161	O00161	>sp|O00161|SNP23_HUMAN Synaptosomal-associated protein 23 OS=Homo sapiens OX=9606 GN=SNAP23 PE=1 SV=1	SNAP23	1	SNAP23	10	10	-0.0646873	-0.070569	-0.0467458	-0.58499	-1.09382	-0.137086	0.375381	0.417418	0.330387	0.688166	0.661782	0.88723	FALSE	FALSE	FALSE	0	46	49	50	50	0.757665
O00165	O00165	>sp|O00165|HAX1_HUMAN HCLS1-associated protein X-1 OS=Homo sapiens OX=9606 GN=HAX1 PE=1 SV=2	HAX1	1	HAX1	8	8	-0.00593793	-0.00873942	6.75979e-24	-0.0714345	-1.19241	2.73494e-23	0.912163	0.406669	1	0.974721	0.651021	1	FALSE	FALSE	FALSE	0	38	40	40	40	0.458439
O00170	O00170	>sp|O00170|AIP_HUMAN AH receptor-interacting protein OS=Homo sapiens OX=9606 GN=AIP PE=1 SV=3	AIP	1	AIP	19	19	0.0346841	0.0620394	0.0682753	0.644438	4.55582	0.234688	0.330715	0.634662	0.0709467	0.654707	0.822704	0.318294	FALSE	FALSE	FALSE	0	87	95	95	95	1.43127
O00178	O00178	>sp|O00178|GTPB1_HUMAN GTP-binding protein 1 OS=Homo sapiens OX=9606 GN=GTPBP1 PE=1 SV=3	GTPBP1	1	GTPBP1	11	11	-0.00363827	0.00198282	4.48342e-17	-0.0694327	0.380513	2.52804e-16	0.914614	0.764221	1	0.975703	0.901438	1	FALSE	FALSE	FALSE	0	48	49	55	55	0.265774
O00180	O00180	>sp|O00180|KCNK1_HUMAN Potassium channel subfamily K member 1 OS=Homo sapiens OX=9606 GN=KCNK1 PE=1 SV=1	KCNK1	1	KCNK1	1	1	0.0789505	0.0700934	0	0.201061	0.389935	0	0.756675	0.769432	1	0.907736	0.905005	1	FALSE	FALSE	FALSE	0	4	5	5	5
O00186	O00186	>sp|O00186|STXB3_HUMAN Syntaxin-binding protein 3 OS=Homo sapiens OX=9606 GN=STXBP3 PE=1 SV=2	STXBP3	1	STXBP3	24	24	0.048523	0.0347265	4.64704e-17	0.588977	2.1917	1.38368e-16	0.372257	0.319377	1	0.686431	0.570211	1	FALSE	FALSE	FALSE	0	116	119	120	120	0.75306
O00189	O00189	>sp|O00189|AP4M1_HUMAN AP-4 complex subunit mu-1 OS=Homo sapiens OX=9606 GN=AP4M1 PE=1 SV=2	AP4M1	1	AP4M1	6	6	0.00918711	0.0389039	2.0448e-19	0.133196	0.297626	8.7662e-19	0.837155	0.127365	1	0.944129	0.337507	1	FALSE	FALSE	FALSE	0	29	29	30	30	-0.424223
O00192	O00192	>sp|O00192|ARVC_HUMAN Armadillo repeat protein deleted in velo-cardio-facial syndrome OS=Homo sapiens OX=9606 GN=ARVCF PE=1 SV=1	ARVCF	1	ARVCF	1	1	-0.0566997	-0.0520202	0	-0.532621	-0.574918	0	0.418131	0.568794	1	0.72039	0.77677	1	FALSE	FALSE	FALSE	0	5	4	5	5
O00193	O00193	>sp|O00193|SMAP_HUMAN Small acidic protein OS=Homo sapiens OX=9606 GN=SMAP PE=1 SV=1	SMAP	1	SMAP	8	8	-0.0324263	-0.0484074	0	-0.513956	-0.620242	0	0.434135	0.00980415	1	0.730075	0.0641532	1	FALSE	FALSE	FALSE	0	37	34	40	40	-1.21951
O00194	O00194	>sp|O00194|RB27B_HUMAN Ras-related protein Rab-27B OS=Homo sapiens OX=9606 GN=RAB27B PE=1 SV=4	RAB27B	1	RAB27B	10	10	-0.0573521	-0.0483421	-1.43421e-17	-0.9005	-0.601359	-5.17185e-17	0.183001	0.211064	1	0.505774	0.450844	1	FALSE	FALSE	FALSE	0	46	50	50	50	1.00546
O00203	O00203	>sp|O00203|AP3B1_HUMAN AP-3 complex subunit beta-1 OS=Homo sapiens OX=9606 GN=AP3B1 PE=1 SV=3	AP3B1	1	AP3B1	38	38	0.0118338	0.0142642	7.83447e-18	0.23721	1.91175	3.48323e-17	0.714942	0.789395	1	0.891539	0.916379	1	FALSE	FALSE	FALSE	0	174	180	190	190	0.96498
O00204	O00204	>sp|O00204|ST2B1_HUMAN Sulfotransferase 2B1 OS=Homo sapiens OX=9606 GN=SULT2B1 PE=1 SV=2	SULT2B1	1	SULT2B1	24	24	-0.136128	-0.191529	-0.30808	-1.79546	-6.44997	-0.604861	0.0165213	0.000454026	3.12859e-06	0.144153	0.0068643	0.000215807	FALSE	TRUE	TRUE	2	112	106	120	120	-0.269198
O00212	O00212	>sp|O00212|RHOD_HUMAN Rho-related GTP-binding protein RhoD OS=Homo sapiens OX=9606 GN=RHOD PE=1 SV=3	RHOD	1	RHOD	4	4	-0.0264599	-0.046448	-1.2947e-16	-0.295468	-0.683195	-9.02866e-16	0.649743	0.865565	1	0.859489	0.957427	1	FALSE	FALSE	FALSE	0	20	20	20	20	-0.871859
O00214	O00214	>sp|O00214|LEG8_HUMAN Galectin-8 OS=Homo sapiens OX=9606 GN=LGALS8 PE=1 SV=4	LGALS8	1	LGALS8	5	5	0.0973809	0.125465	5.48836e-19	0.574582	1.76294	2.68895e-18	0.383624	0.0418015	1	0.693139	0.167662	1	FALSE	FALSE	FALSE	0	24	25	25	25	-0.164497
O00217	O00217	>sp|O00217|NDUS8_HUMAN NADH dehydrogenase [ubiquinone] iron-sulfur protein 8, mitochondrial OS=Homo sapiens OX=9606 GN=NDUFS8 PE=1 SV=1	NDUFS8	1	NDUFS8	6	6	-0.358953	-0.346174	-0.34759	-3.3226	-4.8132	-1.58712	0.000297103	4.3522e-06	9.50215e-07	0.0115054	0.00019876	8.17185e-05	TRUE	TRUE	TRUE	3	30	30	30	30	-0.387516
O00220	O00220	>sp|O00220|TR10A_HUMAN Tumor necrosis factor receptor superfamily member 10A OS=Homo sapiens OX=9606 GN=TNFRSF10A PE=1 SV=3	TNFRSF10A	1	TNFRSF10A	2	2	-0.100925	-0.112354	-0.0972961	-0.943015	-2.22892	-0.848241	0.164832	0.024792	0.0523179	0.483399	0.119922	0.258544	FALSE	FALSE	FALSE	0	8	10	10	10	-0.237728
O00221	O00221	>sp|O00221|IKBE_HUMAN NF-kappa-B inhibitor epsilon OS=Homo sapiens OX=9606 GN=NFKBIE PE=1 SV=3	NFKBIE	1	NFKBIE	3	3	0.0392043	0.102924	0.0147634	0.516151	1.16335	0.0927953	0.432233	0.307415	0.605799	0.728863	0.559277	1	FALSE	FALSE	FALSE	0	14	15	15	15	-0.649021
O00231	O00231	>sp|O00231|PSD11_HUMAN 26S proteasome non-ATPase regulatory subunit 11 OS=Homo sapiens OX=9606 GN=PSMD11 PE=1 SV=3	PSMD11	1	PSMD11	30	30	0.00096092	-0.0230079	-0.0385113	0.0170616	-2.1341	-0.125639	0.978975	0.26243	0.175674	0.994466	0.515179	0.58902	FALSE	FALSE	FALSE	0	145	147	150	150	0.664108
O00232	O00232	>sp|O00232|PSD12_HUMAN 26S proteasome non-ATPase regulatory subunit 12 OS=Homo sapiens OX=9606 GN=PSMD12 PE=1 SV=3	PSMD12	1	PSMD12	32	32	0.00735142	-0.00582671	-1.06966e-18	0.167871	-1.47012	-4.15142e-18	0.795724	0.916452	1	0.927691	0.978664	1	FALSE	FALSE	FALSE	0	139	155	160	160	1.85443
O00233	O00233	>sp|O00233|PSMD9_HUMAN 26S proteasome non-ATPase regulatory subunit 9 OS=Homo sapiens OX=9606 GN=PSMD9 PE=1 SV=3	PSMD9	1	PSMD9	11	11	0.00402077	0.0100636	8.29663e-19	0.0741684	0.389658	5.41403e-18	0.908818	0.522655	1	0.973502	0.741594	1	FALSE	FALSE	FALSE	0	55	55	55	55	0.0980917
O00244	O00244	>sp|O00244|ATOX1_HUMAN Copper transport protein ATOX1 OS=Homo sapiens OX=9606 GN=ATOX1 PE=1 SV=1	ATOX1	1	ATOX1	5	5	-0.00132049	0.0038235	-5.14122e-17	-0.0158951	0.0516631	-4.40729e-16	0.980412	0.979928	1	0.994601	1	1	FALSE	FALSE	FALSE	0	25	25	25	25	-0.587084
O00258	O00258	>sp|O00258|GET1_HUMAN Guided entry of tail-anchored proteins factor 1 OS=Homo sapiens OX=9606 GN=GET1 PE=1 SV=2	GET1	1	GET1	1	1	0.482088	0.479841	0.458924	5.33779	3.48103	4.55346	4.70735e-06	0.000319997	2.8102e-05	0.000890631	0.00527119	0.00103224	TRUE	TRUE	TRUE	3	5	5	5	5
O00264	O00264	>sp|O00264|PGRC1_HUMAN Membrane-associated progesterone receptor component 1 OS=Homo sapiens OX=9606 GN=PGRMC1 PE=1 SV=3	PGRMC1	1	PGRMC1	10	10	0.0887397	0.0593458	-4.56921e-18	1.13456	0.419863	-1.27456e-17	0.101102	0.0312723	1	0.38149	0.138759	1	FALSE	FALSE	FALSE	0	47	45	50	50	-0.536345
O00267	O00267	>sp|O00267|SPT5H_HUMAN Transcription elongation factor SPT5 OS=Homo sapiens OX=9606 GN=SUPT5H PE=1 SV=1	SUPT5H	1	SUPT5H	25	25	-0.0417768	-0.0484408	-3.86817e-16	-0.486076	-1.57773	-1.66647e-15	0.458785	0.0577708	1	0.747374	0.207124	1	FALSE	FALSE	FALSE	0	119	116	125	125	0.120337
O00273	O00273	>sp|O00273|DFFA_HUMAN DNA fragmentation factor subunit alpha OS=Homo sapiens OX=9606 GN=DFFA PE=1 SV=1	DFFA	1	DFFA	14	14	0.00282675	-0.0167444	-5.13537e-17	0.0434407	-0.144706	-2.24967e-16	0.946506	0.839188	1	0.982335	0.941721	1	FALSE	FALSE	FALSE	0	68	70	70	70	0.578339
O00291	O00291	>sp|O00291|HIP1_HUMAN Huntingtin-interacting protein 1 OS=Homo sapiens OX=9606 GN=HIP1 PE=1 SV=5	HIP1	1	HIP1	6	6	-0.123134	-0.122834	-0.114164	-1.86037	-2.99099	-1.0114	0.0137811	0.0020098	0.00285473	0.128714	0.0207952	0.0317714	FALSE	FALSE	FALSE	0	28	23	30	30	-2.78745
O00299	O00299	>sp|O00299|CLIC1_HUMAN Chloride intracellular channel protein 1 OS=Homo sapiens OX=9606 GN=CLIC1 PE=1 SV=4	CLIC1	1	CLIC1	17	17	0.0245179	0.0215993	3.84417e-17	0.404333	2.31361	9.5923e-17	0.536069	0.514317	1	0.792745	0.736857	1	FALSE	FALSE	FALSE	0	82	85	85	85	0.753167
O00303	O00303	>sp|O00303|EIF3F_HUMAN Eukaryotic translation initiation factor 3 subunit F OS=Homo sapiens OX=9606 GN=EIF3F PE=1 SV=1	EIF3F	1	EIF3F	15	15	-0.0619321	-0.0623267	-0.0357214	-0.839611	-1.69173	-0.257631	0.211956	0.0177758	0.277301	0.537975	0.0954675	0.7918	FALSE	FALSE	FALSE	0	68	71	75	75	0.749163
O00308	O00308	>sp|O00308|WWP2_HUMAN NEDD4-like E3 ubiquitin-protein ligase WWP2 OS=Homo sapiens OX=9606 GN=WWP2 PE=1 SV=2	WWP2	1	WWP2	8	8	-0.0418998	-0.0313392	-1.36095e-15	-0.492107	-0.76792	-8.86243e-15	0.453378	0.539805	1	0.743214	0.755956	1	FALSE	FALSE	FALSE	0	36	37	40	40	0.113983
O00330	O00330	>sp|O00330|ODPX_HUMAN Pyruvate dehydrogenase protein X component, mitochondrial OS=Homo sapiens OX=9606 GN=PDHX PE=1 SV=3	PDHX	1	PDHX	18	18	-0.00549671	-0.00188412	2.35116e-18	-0.073067	-0.225774	1.36807e-17	0.910165	0.964419	1	0.973692	1	1	FALSE	FALSE	FALSE	0	89	85	90	90	-0.235166
O00391	O00391	>sp|O00391|QSOX1_HUMAN Sulfhydryl oxidase 1 OS=Homo sapiens OX=9606 GN=QSOX1 PE=1 SV=3	QSOX1	1	QSOX1	2	2	-0.0835756	-0.0872767	-0.0938836	-0.7918	-0.967841	-1.08105	0.237265	0.332472	0.222836	0.563345	0.583213	0.692128	FALSE	FALSE	FALSE	0	10	10	10	10	-2.07949
O00399	O00399	>sp|O00399|DCTN6_HUMAN Dynactin subunit 6 OS=Homo sapiens OX=9606 GN=DCTN6 PE=1 SV=1	DCTN6	1	DCTN6	5	5	-0.716943	-0.676185	-0.843111	-5.56724	-7.63654	-1.35632	3.16169e-06	1.22226e-06	1.13782e-05	0.000675378	6.97741e-05	0.000541506	TRUE	TRUE	TRUE	3	25	21	25	25	-2.63414
O00400	O00400	>sp|O00400|ACATN_HUMAN Acetyl-coenzyme A transporter 1 OS=Homo sapiens OX=9606 GN=SLC33A1 PE=1 SV=1	SLC33A1	1	SLC33A1	10	10	0.130608	0.126107	0.08654	1.4214	1.71058	0.303229	0.0467379	0.011706	0.0849772	0.252648	0.0721761	0.359103	FALSE	FALSE	FALSE	0	47	50	50	50	0.756538
O00401	O00401	>sp|O00401|WASL_HUMAN Neural Wiskott-Aldrich syndrome protein OS=Homo sapiens OX=9606 GN=WASL PE=1 SV=2	WASL	1	WASL	11	11	-0.11164	-0.168408	-0.150849	-2.30952	-5.35867	-0.794044	0.0039838	0.00315268	4.42804e-05	0.0612444	0.0285987	0.0014598	FALSE	TRUE	TRUE	2	55	50	55	55	-1.072
O00410	O00410	>sp|O00410|IPO5_HUMAN Importin-5 OS=Homo sapiens OX=9606 GN=IPO5 PE=1 SV=4	IPO5	1	IPO5	42	42	0.0093131	0.0116903	0	0.21005	1.0998	0	0.746215	0.391256	1	0.902815	0.635647	1	FALSE	FALSE	FALSE	0	202	207	210	210	0.87013
O00411	O00411	>sp|O00411|RPOM_HUMAN DNA-directed RNA polymerase, mitochondrial OS=Homo sapiens OX=9606 GN=POLRMT PE=1 SV=2	POLRMT	1	POLRMT	13	13	0.00309906	-0.0230711	-9.83109e-18	0.0543911	-1.02879	-6.51087e-17	0.933055	0.956153	1	0.97969	0.99845	1	FALSE	FALSE	FALSE	0	59	63	65	65	0.948964
O00418	O00418	>sp|O00418|EF2K_HUMAN Eukaryotic elongation factor 2 kinase OS=Homo sapiens OX=9606 GN=EEF2K PE=1 SV=2	EEF2K	1	EEF2K	20	20	-0.0316877	-0.0258635	0	-0.763869	-0.394374	0	0.253149	0.389456	1	0.579853	0.633968	1	FALSE	FALSE	FALSE	0	96	94	100	100	0.105401
O00422	O00422	>sp|O00422|SAP18_HUMAN Histone deacetylase complex subunit SAP18 OS=Homo sapiens OX=9606 GN=SAP18 PE=1 SV=1	SAP18	1	SAP18	5	5	-0.0610512	-0.0396853	0	-0.543682	-0.662088	0	0.408837	0.559253	1	0.713015	0.770092	1	FALSE	FALSE	FALSE	0	25	22	25	25	-2.0958
O00423	O00423	>sp|O00423|EMAL1_HUMAN Echinoderm microtubule-associated protein-like 1 OS=Homo sapiens OX=9606 GN=EML1 PE=1 SV=3	EML1	1	EML1	1	1	0.0177245	0.0131811	0	0.146927	0.152893	0	0.82068	0.97063	1	0.937221	1	1	FALSE	FALSE	FALSE	0	4	4	5	5
O00429	O00429	>sp|O00429|DNM1L_HUMAN Dynamin-1-like protein OS=Homo sapiens OX=9606 GN=DNM1L PE=1 SV=2	DNM1L	1	DNM1L	34	34	0.00869989	-0.00120805	0	0.235029	-0.465952	0	0.717434	0.854658	1	0.891886	0.951585	1	FALSE	FALSE	FALSE	0	169	166	170	170	0.302231
O00442	O00442	>sp|O00442|RTCA_HUMAN RNA 3'-terminal phosphate cyclase OS=Homo sapiens OX=9606 GN=RTCA PE=1 SV=1	RTCA	1	RTCA	11	11	0.018081	0.0346393	2.12785e-17	0.254392	0.808766	6.84657e-17	0.695433	0.662206	1	0.88137	0.838457	1	FALSE	FALSE	FALSE	0	50	48	55	55	-0.460322
O00443	O00443	>sp|O00443|P3C2A_HUMAN Phosphatidylinositol 4-phosphate 3-kinase C2 domain-containing subunit alpha OS=Homo sapiens OX=9606 GN=PIK3C2A PE=1 SV=2	PIK3C2A	1	PIK3C2A	12	12	-0.0341505	-0.0429166	-2.71875e-17	-0.466309	-1.49371	-1.96203e-16	0.476797	0.248113	1	0.7559	0.498637	1	FALSE	FALSE	FALSE	0	55	50	60	60	-1.07087
O00458	O00458	>sp|O00458|IFRD1_HUMAN Interferon-related developmental regulator 1 OS=Homo sapiens OX=9606 GN=IFRD1 PE=1 SV=4	IFRD1	1	IFRD1	2	2	0.021634	0.0659182	4.77744e-18	0.105113	0.340799	4.31086e-17	0.8711	0.653745	1	0.960589	0.833242	1	FALSE	FALSE	FALSE	0	10	9	10	10	-3.17871
O00459	O00459	>sp|O00459|P85B_HUMAN Phosphatidylinositol 3-kinase regulatory subunit beta OS=Homo sapiens OX=9606 GN=PIK3R2 PE=1 SV=2	PIK3R2	1	PIK3R2	7	7	0.0606152	0.085068	0.085846	1.0329	1.70626	0.589878	0.131485	0.139922	0.0105087	0.435782	0.354777	0.0835395	FALSE	FALSE	FALSE	0	30	31	35	35	0.0157076
O00461	O00461	>sp|O00461|GOLI4_HUMAN Golgi integral membrane protein 4 OS=Homo sapiens OX=9606 GN=GOLIM4 PE=1 SV=1	GOLIM4	1	GOLIM4	11	11	0.010507	0.0465801	0.0203465	0.254637	2.46162	0.1342	0.695157	0.492117	0.331185	0.881336	0.721729	0.888257	FALSE	FALSE	FALSE	0	45	54	55	55	2.19492
O00468	O00468	>sp|O00468|AGRIN_HUMAN Agrin OS=Homo sapiens OX=9606 GN=AGRN PE=1 SV=6	AGRN	1	AGRN	15	15	-0.0454273	-0.0431567	-0.0459726	-1.14168	-1.86803	-0.569444	0.0992331	0.0590724	0.00635778	0.378091	0.209972	0.0579109	FALSE	FALSE	FALSE	0	72	70	75	75	-0.105471
O00469	O00469	>sp|O00469|PLOD2_HUMAN Procollagen-lysine,2-oxoglutarate 5-dioxygenase 2 OS=Homo sapiens OX=9606 GN=PLOD2 PE=1 SV=2	PLOD2	1	PLOD2	8	8	-0.0674441	-0.0813076	-0.0496711	-1.34221	-2.29448	-0.315723	0.0580343	0.0212957	0.104502	0.285515	0.108838	0.410446	FALSE	FALSE	FALSE	0	40	39	40	40	-0.433717
O00471	O00471	>sp|O00471|EXOC5_HUMAN Exocyst complex component 5 OS=Homo sapiens OX=9606 GN=EXOC5 PE=1 SV=1	EXOC5	1	EXOC5	25	25	-0.0223572	-0.0548753	-0.0602036	-0.34687	-2.37381	-0.246385	0.594641	0.454371	0.0723044	0.829727	0.692325	0.322641	FALSE	FALSE	FALSE	0	125	121	125	125	0.0456183
O00483	O00483	>sp|O00483|NDUA4_HUMAN Cytochrome c oxidase subunit NDUFA4 OS=Homo sapiens OX=9606 GN=NDUFA4 PE=1 SV=1	NDUFA4	1	NDUFA4	4	4	-0.477271	-0.444411	-0.543957	-3.01903	-4.42572	-1.4667	0.000623611	0.0829451	3.08695e-05	0.0181919	0.258842	0.00109902	TRUE	FALSE	TRUE	2	20	20	20	20	-0.871859
O00487	O00487	>sp|O00487|PSDE_HUMAN 26S proteasome non-ATPase regulatory subunit 14 OS=Homo sapiens OX=9606 GN=PSMD14 PE=1 SV=1	PSMD14	1	PSMD14	16	16	-0.100433	-0.0847037	-0.0874721	-2.14292	-3.35496	-0.473401	0.00628709	0.0176102	0.00217834	0.0793012	0.094963	0.0260379	FALSE	FALSE	FALSE	0	76	74	80	79	-0.0717796
O00505	O00505	>sp|O00505|IMA4_HUMAN Importin subunit alpha-4 OS=Homo sapiens OX=9606 GN=KPNA3 PE=1 SV=2	KPNA3	1	KPNA3	15	15	0.0458703	0.0460124	1.53443e-17	0.974075	0.837805	4.50716e-17	0.152559	0.249603	1	0.467966	0.499875	1	FALSE	FALSE	FALSE	0	73	72	75	75	0.0804944
O00506	O00506	>sp|O00506|STK25_HUMAN Serine/threonine-protein kinase 25 OS=Homo sapiens OX=9606 GN=STK25 PE=1 SV=1	STK25	1	STK25	4	4	-0.0756647	-0.0714765	-3.53422e-06	-0.994732	-0.705369	-1.83463e-05	0.144844	0.737986	0.99331	0.454979	0.885637	1	FALSE	FALSE	FALSE	0	20	20	20	20	-0.871859
O00515	O00515	>sp|O00515|LAD1_HUMAN Ladinin-1 OS=Homo sapiens OX=9606 GN=LAD1 PE=1 SV=2	LAD1	1	LAD1	15	15	-0.0586838	-0.0847619	-0.042859	-0.758082	-3.3621	-0.21664	0.256544	0.402519	0.301972	0.584395	0.647215	0.834581	FALSE	FALSE	FALSE	0	72	69	75	75	-0.281594
O00519	O00519	>sp|O00519|FAAH1_HUMAN Fatty-acid amide hydrolase 1 OS=Homo sapiens OX=9606 GN=FAAH PE=1 SV=2	FAAH	1	FAAH	5	5	0.0448746	0.0246558	3.24871e-18	0.424978	0.361441	1.74288e-17	0.515862	0.751403	1	0.781345	0.892839	1	FALSE	FALSE	FALSE	0	25	25	25	25	-0.587084
O00522	O00522	>sp|O00522|KRIT1_HUMAN Krev interaction trapped protein 1 OS=Homo sapiens OX=9606 GN=KRIT1 PE=1 SV=2	KRIT1	1	KRIT1	1	1	-0.264454	-0.339639	-2.25173e-20	-0.624317	-1.40971	-5.2843e-20	0.345374	0.213118	1	0.667513	0.453284	1	FALSE	FALSE	FALSE	0	5	5	5	5
O00541	O00541	>sp|O00541|PESC_HUMAN Pescadillo homolog OS=Homo sapiens OX=9606 GN=PES1 PE=1 SV=1	PES1	1	PES1	10	10	-0.0664017	-0.102842	-0.0796605	-1.2615	-1.6124	-0.303267	0.0721867	0.137907	0.08448	0.315525	0.351509	0.35769	FALSE	FALSE	FALSE	0	45	50	50	50	1.25243
O00560	O00560	>sp|O00560|SDCB1_HUMAN Syntenin-1 OS=Homo sapiens OX=9606 GN=SDCBP PE=1 SV=1	SDCBP	1	SDCBP	3	3	0.0617302	0.0886754	0.0233012	0.521946	1.04097	0.142815	0.427235	0.22615	0.5375	0.725616	0.470419	1	FALSE	FALSE	FALSE	0	15	15	15	15	-1.31137
O00567	O00567	>sp|O00567|NOP56_HUMAN Nucleolar protein 56 OS=Homo sapiens OX=9606 GN=NOP56 PE=1 SV=4	NOP56	1	NOP56	1	1	0.224084	0.221175	0.194048	1.7656	1.84119	1.37217	0.0179589	0.0511195	0.0416255	0.150719	0.190819	0.218073	FALSE	FALSE	FALSE	0	5	5	5	5
O00571	O00571	>sp|O00571|DDX3X_HUMAN ATP-dependent RNA helicase DDX3X OS=Homo sapiens OX=9606 GN=DDX3X PE=1 SV=3	DDX3X	1	DDX3X	40	40	0.0292594	0.0312065	7.06287e-17	0.174424	1.51306	2.88643e-16	0.787964	0.314132	1	0.924339	0.564945	1	FALSE	FALSE	FALSE	0	185	191	200	200	0.949457
O00584	O00584	>sp|O00584|RNT2_HUMAN Ribonuclease T2 OS=Homo sapiens OX=9606 GN=RNASET2 PE=1 SV=2	RNASET2	1	RNASET2	8	8	-0.0129118	0.0168906	4.22817e-19	-0.0951435	0.888426	2.15546e-18	0.88322	0.875484	1	0.963539	0.961821	1	FALSE	FALSE	FALSE	0	35	40	40	40	1.37546
O00592	O00592	>sp|O00592|PODXL_HUMAN Podocalyxin OS=Homo sapiens OX=9606 GN=PODXL PE=1 SV=2	PODXL	1	PODXL	9	9	0.0252802	0.0785206	1.18763e-17	0.153201	1.94199	5.02815e-17	0.81318	0.388564	1	0.934388	0.633353	1	FALSE	FALSE	FALSE	0	44	45	45	45	0.222771
O00625	O00625	>sp|O00625|PIR_HUMAN Pirin OS=Homo sapiens OX=9606 GN=PIR PE=1 SV=1	PIR	1	PIR	12	12	0.00600287	0.00162982	-7.11328e-18	0.0923665	0.0645362	-2.85455e-17	0.886601	0.962476	1	0.96421	1	1	FALSE	FALSE	FALSE	0	59	60	60	60	0.347977
O00629	O00629	>sp|O00629|IMA3_HUMAN Importin subunit alpha-3 OS=Homo sapiens OX=9606 GN=KPNA4 PE=1 SV=1	KPNA4	1	KPNA4	8	8	-0.0934009	-0.117876	-0.464288	-1.30122	-4.56275	-1.00916	0.0648584	0.457577	1.60984e-05	0.302443	0.69529	0.000705986	FALSE	FALSE	TRUE	1	40	40	40	40	-0.126215
O00743	O00743	>sp|O00743|PPP6_HUMAN Serine/threonine-protein phosphatase 6 catalytic subunit OS=Homo sapiens OX=9606 GN=PPP6C PE=1 SV=1	PPP6C	1	PPP6C	14	14	-0.0661902	-0.0643438	-1.51839e-17	-1.27016	-1.09594	-5.47855e-17	0.0705249	0.0687899	1	0.313644	0.228908	1	FALSE	FALSE	FALSE	0	66	69	70	70	0.753627
O00746	O00746	>sp|O00746|NDKM_HUMAN Nucleoside diphosphate kinase, mitochondrial OS=Homo sapiens OX=9606 GN=NME4 PE=1 SV=1	NME4	1	NME4	6	6	-0.097105	-0.0822219	-0.0303253	-0.98437	-0.948041	-0.184025	0.14867	0.0799692	0.420296	0.461696	0.252049	1	FALSE	FALSE	FALSE	0	30	30	30	30	-0.387516
O00750	O00750	>sp|O00750|P3C2B_HUMAN Phosphatidylinositol 4-phosphate 3-kinase C2 domain-containing subunit beta OS=Homo sapiens OX=9606 GN=PIK3C2B PE=1 SV=2	PIK3C2B	1	PIK3C2B	1	1	-0.103634	-0.102587	0	-0.859092	-0.950307	0	0.202303	0.331997	1	0.527215	0.582843	1	FALSE	FALSE	FALSE	0	5	5	5	5
O00754	O00754	>sp|O00754|MA2B1_HUMAN Lysosomal alpha-mannosidase OS=Homo sapiens OX=9606 GN=MAN2B1 PE=1 SV=3	MAN2B1	1	MAN2B1	8	8	-0.0963443	-0.107432	-0.0687053	-0.782645	-2.80304	-0.357	0.242381	0.293041	0.256219	0.570715	0.547395	0.751742	FALSE	FALSE	FALSE	0	40	39	40	40	-0.436072
O00757	O00757	>sp|O00757|F16P2_HUMAN Fructose-1,6-bisphosphatase isozyme 2 OS=Homo sapiens OX=9606 GN=FBP2 PE=1 SV=2	FBP2	1	FBP2	1	1	0.0285078	0.0460164	0	0.155718	0.346244	0	0.810177	0.817912	1	0.93338	0.930941	1	FALSE	FALSE	FALSE	0	5	5	5	5
O00762	O00762	>sp|O00762|UBE2C_HUMAN Ubiquitin-conjugating enzyme E2 C OS=Homo sapiens OX=9606 GN=UBE2C PE=1 SV=1	UBE2C	1	UBE2C	10	10	-0.200292	-0.107233	0	-0.666557	-2.70193	0	0.315137	0.563365	1	0.64011	0.772702	1	FALSE	FALSE	FALSE	0	47	48	50	50	0.249
O00764	O00764	>sp|O00764|PDXK_HUMAN Pyridoxal kinase OS=Homo sapiens OX=9606 GN=PDXK PE=1 SV=1	PDXK	1	PDXK	20	20	-0.0406527	-0.0434431	-0.0280395	-0.528995	-1.97876	-0.093861	0.421208	0.722453	0.331057	0.72123	0.876158	0.888257	FALSE	FALSE	FALSE	0	100	94	100	100	-0.392115
O00767	O00767	>sp|O00767|SCD_HUMAN Stearoyl-CoA desaturase OS=Homo sapiens OX=9606 GN=SCD PE=1 SV=2	SCD	1	SCD	10	10	0.230208	0.182478	0.241103	1.02564	3.73324	0.42883	0.133937	0.0177305	0.0445962	0.438424	0.0953791	0.228396	FALSE	FALSE	FALSE	0	47	45	50	50	-0.531282
O14493	O14493	>sp|O14493|CLD4_HUMAN Claudin-4 OS=Homo sapiens OX=9606 GN=CLDN4 PE=1 SV=1	CLDN4	1	CLDN4	3	3	-0.0820197	-0.116992	-0.14687	-1.10502	-1.63033	-0.675183	0.1092	0.854874	0.0488592	0.39732	0.951585	0.244471	FALSE	FALSE	FALSE	0	15	15	15	15	-1.31137
O14494	O14494	>sp|O14494|PLPP1_HUMAN Phospholipid phosphatase 1 OS=Homo sapiens OX=9606 GN=PLPP1 PE=1 SV=1	PLPP1	1	PLPP1	1	1	-0.0390111	-0.0214987	0	-0.228782	-0.19484	0	0.724591	0.95159	1	0.89457	0.995644	1	FALSE	FALSE	FALSE	0	5	5	5	5
O14497	O14497	>sp|O14497|ARI1A_HUMAN AT-rich interactive domain-containing protein 1A OS=Homo sapiens OX=9606 GN=ARID1A PE=1 SV=3	ARID1A	1	ARID1A	12	12	-0.0674816	-0.0827934	-6.41745e-16	-0.686372	-2.62219	-3.56294e-15	0.301657	0.01461	1	0.628561	0.0842012	1	FALSE	FALSE	FALSE	0	58	51	60	60	-1.45679
O14519;O75956	O14519;O75956	>sp|O14519|CDKA1_HUMAN Cyclin-dependent kinase 2-associated protein 1 OS=Homo sapiens OX=9606 GN=CDK2AP1 PE=1 SV=1;>sp|O75956|CDKA2_HUMAN Cyclin-dependent kinase 2-associated protein 2 OS=Homo sapiens OX=9606 GN=CDK2AP2 PE=1 SV=1	CDK2AP1;CDK2AP2	2	CDK2AP1;CDK2AP2	2	2	0.0622537	0.0719363	4.55288e-16	0.348748	0.614862	3.05965e-15	0.592675	0.44775	1	0.829727	0.687968	1	FALSE	FALSE	FALSE	0	10	10	10	10	-2.07949
O14521	O14521	>sp|O14521|DHSD_HUMAN Succinate dehydrogenase [ubiquinone] cytochrome b small subunit, mitochondrial OS=Homo sapiens OX=9606 GN=SDHD PE=1 SV=1	SDHD	1	SDHD	2	2	-0.448449	-0.371692	-0.402047	-6.16332	-2.44759	-1.34999	1.19031e-06	0.397453	0.00495797	0.000400939	0.642249	0.0475822	TRUE	FALSE	TRUE	2	10	10	10	10	-2.07949
O14523	O14523	>sp|O14523|C2C2L_HUMAN Phospholipid transfer protein C2CD2L OS=Homo sapiens OX=9606 GN=C2CD2L PE=1 SV=3	C2CD2L	1	C2CD2L	5	5	0.0191807	-0.02361	-1.25021e-18	0.33557	-1.53172	-8.91806e-18	0.606544	0.821319	1	0.837302	0.932255	1	FALSE	FALSE	FALSE	0	25	22	25	25	-2.09135
O14524	O14524	>sp|O14524|NEMP1_HUMAN Nuclear envelope integral membrane protein 1 OS=Homo sapiens OX=9606 GN=NEMP1 PE=1 SV=2	NEMP1	1	NEMP1	7	7	-0.0369517	-0.0441446	-0.0862921	-0.575283	-1.99856	-0.267433	0.383065	0.254889	0.17203	0.692696	0.505049	0.581512	FALSE	FALSE	FALSE	0	29	29	35	35	-0.441483
O14526	O14526	>sp|O14526|FCHO1_HUMAN F-BAR domain only protein 1 OS=Homo sapiens OX=9606 GN=FCHO1 PE=1 SV=2	FCHO1	1	FCHO1	1	1	-0.0428241	-0.0410935	-0.0196129	-0.639124	-0.833882	-0.23788	0.334541	0.375136	0.669048	0.657368	0.621815	1	FALSE	FALSE	FALSE	0	5	5	5	5
O14529	O14529	>sp|O14529|CUX2_HUMAN Homeobox protein cut-like 2 OS=Homo sapiens OX=9606 GN=CUX2 PE=1 SV=4	CUX2	1	CUX2	2	2	-0.107223	-0.115309	-0.0940399	-1.37334	-2.32768	-1.16106	0.0533136	0.0164428	0.0145087	0.270531	0.0907368	0.105117	FALSE	FALSE	FALSE	0	9	8	10	10	-3.53453
O14530	O14530	>sp|O14530|TXND9_HUMAN Thioredoxin domain-containing protein 9 OS=Homo sapiens OX=9606 GN=TXNDC9 PE=1 SV=2	TXNDC9	1	TXNDC9	10	10	-0.0260916	-0.0516464	-3.81345e-17	-0.190092	-1.40376	-1.02331e-16	0.769508	0.422326	1	0.913204	0.666503	1	FALSE	FALSE	FALSE	0	47	47	50	50	-0.00662221
O14545	O14545	>sp|O14545|TRAD1_HUMAN TRAF-type zinc finger domain-containing protein 1 OS=Homo sapiens OX=9606 GN=TRAFD1 PE=1 SV=1	TRAFD1	1	TRAFD1	12	12	0.0707753	0.0741336	0.0413061	0.924202	1.86854	0.222904	0.172672	0.0643978	0.214219	0.493923	0.220498	0.675824	FALSE	FALSE	FALSE	0	55	59	60	60	0.962236
O14548	O14548	>sp|O14548|COX7R_HUMAN Cytochrome c oxidase subunit 7A-related protein, mitochondrial OS=Homo sapiens OX=9606 GN=COX7A2L PE=1 SV=2	COX7A2L	1	COX7A2L	2	2	-0.236712	-0.152022	-0.100858	-1.24432	-1.44216	-0.465917	0.0755897	0.237655	0.205457	0.32496	0.484678	0.655998	FALSE	FALSE	FALSE	0	10	10	10	10	-2.07949
O14558	O14558	>sp|O14558|HSPB6_HUMAN Heat shock protein beta-6 OS=Homo sapiens OX=9606 GN=HSPB6 PE=1 SV=2	HSPB6	1	HSPB6	1	1	0.316193	0.351673	0.364519	1.99855	2.42405	2.78674	0.00937651	0.0146399	0.00115046	0.101291	0.0842075	0.0161567	FALSE	FALSE	TRUE	1	5	5	5	5
O14561	O14561	>sp|O14561|ACPM_HUMAN Acyl carrier protein, mitochondrial OS=Homo sapiens OX=9606 GN=NDUFAB1 PE=1 SV=3	NDUFAB1	1	NDUFAB1	4	4	0.146292	0.128933	0.100681	1.46092	2.36358	0.490704	0.0419212	0.0432239	0.0833301	0.239458	0.170906	0.354407	FALSE	FALSE	FALSE	0	20	20	20	20	-0.871859
O14562	O14562	>sp|O14562|UBFD1_HUMAN Ubiquitin domain-containing protein UBFD1 OS=Homo sapiens OX=9606 GN=UBFD1 PE=1 SV=2	UBFD1	1	UBFD1	7	7	0.0211762	0.0449742	0	0.265926	1.04295	0	0.682466	0.232674	1	0.875322	0.4785	1	FALSE	FALSE	FALSE	0	34	35	35	35	0.0869405
O14569	O14569	>sp|O14569|C56D2_HUMAN Transmembrane reductase CYB561D2 OS=Homo sapiens OX=9606 GN=CYB561D2 PE=1 SV=1	CYB561D2	1	CYB561D2	1	1	0.0609605	0.05935	0	0.148228	0.351669	0	0.819122	0.802032	1	0.936827	0.922632	1	FALSE	FALSE	FALSE	0	5	5	5	5
O14578	O14578	>sp|O14578|CTRO_HUMAN Citron Rho-interacting kinase OS=Homo sapiens OX=9606 GN=CIT PE=1 SV=2	CIT	1	CIT	3	3	-0.137677	-0.131536	-1.86856e-17	-1.67974	-1.7187	-6.64419e-17	0.0228275	0.0717062	1	0.173951	0.234342	1	FALSE	FALSE	FALSE	0	12	11	15	15	-2.68289
O14579	O14579	>sp|O14579|COPE_HUMAN Coatomer subunit epsilon OS=Homo sapiens OX=9606 GN=COPE PE=1 SV=3	COPE	1	COPE	21	21	-0.0140164	-0.0246249	-3.19517e-17	-0.331692	-1.4262	-6.11164e-17	0.610657	0.943259	1	0.839023	0.990526	1	FALSE	FALSE	FALSE	0	99	100	105	105	0.502707
O14593	O14593	>sp|O14593|RFXK_HUMAN DNA-binding protein RFXANK OS=Homo sapiens OX=9606 GN=RFXANK PE=1 SV=2	RFXANK	1	RFXANK	1	1	0.0459419	0.0429634	0	0.403126	0.499521	0	0.537265	0.627754	1	0.793437	0.818698	1	FALSE	FALSE	FALSE	0	5	2	5	5
O14617	O14617	>sp|O14617|AP3D1_HUMAN AP-3 complex subunit delta-1 OS=Homo sapiens OX=9606 GN=AP3D1 PE=1 SV=1	AP3D1	1	AP3D1	36	36	-0.0427556	-0.0453241	-0.0225178	-0.731905	-2.08607	-0.0995813	0.272354	0.185643	0.367397	0.599569	0.418995	0.945552	FALSE	FALSE	FALSE	0	172	173	180	180	0.605961
O14618	O14618	>sp|O14618|CCS_HUMAN Copper chaperone for superoxide dismutase OS=Homo sapiens OX=9606 GN=CCS PE=1 SV=1	CCS	1	CCS	8	8	0.0856659	0.100267	1.79821e-18	1.65488	3.80504	5.26935e-18	0.0244672	0.197349	1	0.179625	0.434601	1	FALSE	FALSE	FALSE	0	37	40	40	40	0.758533
O14639	O14639	>sp|O14639|ABLM1_HUMAN Actin-binding LIM protein 1 OS=Homo sapiens OX=9606 GN=ABLIM1 PE=1 SV=3	ABLIM1	1	ABLIM1	1	1	0.0307693	0.0307558	0	0.397719	0.406105	0	0.542639	0.699673	1	0.797814	0.863765	1	FALSE	FALSE	FALSE	0	4	5	5	5
O14641	O14641	>sp|O14641|DVL2_HUMAN Segment polarity protein dishevelled homolog DVL-2 OS=Homo sapiens OX=9606 GN=DVL2 PE=1 SV=1	DVL2	1	DVL2	4	4	-0.0348337	-0.0393895	-1.15789e-16	-0.509923	-0.662208	-7.41093e-16	0.437647	0.807735	1	0.732212	0.925402	1	FALSE	FALSE	FALSE	0	17	19	20	20	0.15742
O14653	O14653	>sp|O14653|GOSR2_HUMAN Golgi SNAP receptor complex member 2 OS=Homo sapiens OX=9606 GN=GOSR2 PE=1 SV=2	GOSR2	1	GOSR2	6	6	0.0496872	0.0718901	0.0912255	0.772455	2.67926	0.3826	0.248178	0.630467	0.092401	0.576736	0.819794	0.379387	FALSE	FALSE	FALSE	0	23	29	30	30	2.0515
O14656	O14656	>sp|O14656|TOR1A_HUMAN Torsin-1A OS=Homo sapiens OX=9606 GN=TOR1A PE=1 SV=1	TOR1A	1	TOR1A	8	8	-0.0217609	-0.0237533	-9.81523e-18	-0.459765	-0.631856	-1.03811e-16	0.482856	0.585591	1	0.761341	0.788648	1	FALSE	FALSE	FALSE	0	40	40	40	40	-0.126215
O14657	O14657	>sp|O14657|TOR1B_HUMAN Torsin-1B OS=Homo sapiens OX=9606 GN=TOR1B PE=1 SV=2	TOR1B	1	TOR1B	5	5	0.0624592	0.0658563	0	0.754511	2.25786	0	0.258657	0.703192	1	0.587029	0.866418	1	FALSE	FALSE	FALSE	0	23	25	25	25	0.300546
O14662	O14662	>sp|O14662|STX16_HUMAN Syntaxin-16 OS=Homo sapiens OX=9606 GN=STX16 PE=1 SV=3	STX16	1	STX16	16	16	-0.0541878	-0.102332	-0.111366	-0.860833	-5.32984	-0.466367	0.201459	0.121447	0.002305	0.526048	0.326389	0.0271444	FALSE	FALSE	FALSE	0	72	68	80	80	-0.455821
O14672	O14672	>sp|O14672|ADA10_HUMAN Disintegrin and metalloproteinase domain-containing protein 10 OS=Homo sapiens OX=9606 GN=ADAM10 PE=1 SV=1	ADAM10	1	ADAM10	19	19	-0.0368644	-0.0486527	-1.04244e-16	-0.266226	-1.1048	-5.4111e-16	0.68213	0.288067	1	0.875322	0.542543	1	FALSE	FALSE	FALSE	0	90	95	95	95	1.01897
O14678	O14678	>sp|O14678|ABCD4_HUMAN Lysosomal cobalamin transporter ABCD4 OS=Homo sapiens OX=9606 GN=ABCD4 PE=1 SV=1	ABCD4	1	ABCD4	1	1	-0.0667032	-0.0631552	-0.0435034	-0.569968	-0.51427	-0.422536	0.387318	0.639914	0.411266	0.694911	0.825548	1	FALSE	FALSE	FALSE	0	5	5	5	5
O14681	O14681	>sp|O14681|EI24_HUMAN Etoposide-induced protein 2.4 homolog OS=Homo sapiens OX=9606 GN=EI24 PE=1 SV=4	EI24	1	EI24	2	2	-0.127246	0.0447866	4.93763e-18	-0.384045	0.117496	2.04114e-17	0.556366	0.705532	1	0.805653	0.86707	1	FALSE	FALSE	FALSE	0	10	10	10	10	-2.07949
O14683	O14683	>sp|O14683|P5I11_HUMAN Tumor protein p53-inducible protein 11 OS=Homo sapiens OX=9606 GN=TP53I11 PE=1 SV=2	TP53I11	1	TP53I11	4	4	-0.00707212	-0.0208559	-4.1259e-18	-0.036906	-0.866623	-1.2471e-17	0.954543	0.468559	1	0.98519	0.703687	1	FALSE	FALSE	FALSE	0	20	19	20	20	-1.46536
O14684	O14684	>sp|O14684|PTGES_HUMAN Prostaglandin E synthase OS=Homo sapiens OX=9606 GN=PTGES PE=1 SV=2	PTGES	1	PTGES	1	1	0.0301435	0.0470178	0	0.147404	0.290491	0	0.820108	0.824832	1	0.937221	0.93416	1	FALSE	FALSE	FALSE	0	5	5	5	5
O14727	O14727	>sp|O14727|APAF_HUMAN Apoptotic protease-activating factor 1 OS=Homo sapiens OX=9606 GN=APAF1 PE=1 SV=2	APAF1	1	APAF1	3	3	0.0599798	0.0789716	4.51664e-16	0.484561	0.977801	2.70889e-15	0.460151	0.294077	1	0.748678	0.548095	1	FALSE	FALSE	FALSE	0	14	15	15	15	-0.649021
O14730	O14730	>sp|O14730|RIOK3_HUMAN Serine/threonine-protein kinase RIO3 OS=Homo sapiens OX=9606 GN=RIOK3 PE=1 SV=2	RIOK3	1	RIOK3	5	5	-0.0709336	-0.0570841	-0.0392782	-1.00819	-1.23521	-0.483159	0.140003	0.212828	0.311838	0.447658	0.453021	0.851478	FALSE	FALSE	FALSE	0	17	18	25	25	-0.463177
O14732	O14732	>sp|O14732|IMPA2_HUMAN Inositol monophosphatase 2 OS=Homo sapiens OX=9606 GN=IMPA2 PE=1 SV=1	IMPA2	1	IMPA2	6	6	0.00369109	0.00154692	0	0.0426713	0.100039	0	0.947452	0.874129	1	0.982601	0.9615	1	FALSE	FALSE	FALSE	0	21	25	30	30	1.23759
O14733	O14733	>sp|O14733|MP2K7_HUMAN Dual specificity mitogen-activated protein kinase kinase 7 OS=Homo sapiens OX=9606 GN=MAP2K7 PE=1 SV=2	MAP2K7	1	MAP2K7	3	3	-0.0637853	-0.108475	-4.41002e-17	-0.54614	-0.97157	-1.48168e-16	0.40679	0.0981287	1	0.711476	0.287037	1	FALSE	FALSE	FALSE	0	15	15	15	15	-1.31137
O14734	O14734	>sp|O14734|ACOT8_HUMAN Acyl-coenzyme A thioesterase 8 OS=Homo sapiens OX=9606 GN=ACOT8 PE=1 SV=1	ACOT8	1	ACOT8	7	7	-0.0562632	-0.0561101	0	-0.471529	-0.996855	0	0.471998	0.153983	1	0.753331	0.376907	1	FALSE	FALSE	FALSE	0	34	32	35	35	-0.993871
O14735	O14735	>sp|O14735|CDIPT_HUMAN CDP-diacylglycerol--inositol 3-phosphatidyltransferase OS=Homo sapiens OX=9606 GN=CDIPT PE=1 SV=1	CDIPT	1	CDIPT	8	8	-0.218566	-0.214063	-0.194544	-4.07269	-3.64854	-0.641544	5.46541e-05	7.21157e-06	0.00348591	0.00416	0.000302247	0.0368749	TRUE	TRUE	TRUE	3	35	38	40	40	0.754428
O14737	O14737	>sp|O14737|PDCD5_HUMAN Programmed cell death protein 5 OS=Homo sapiens OX=9606 GN=PDCD5 PE=1 SV=3	PDCD5	1	PDCD5	9	9	0.0678277	0.0539263	0.00459457	0.865892	1.61236	0.0486606	0.199021	0.0944908	0.762325	0.522776	0.280843	1	FALSE	FALSE	FALSE	0	45	45	45	45	-0.036016
O14744	O14744	>sp|O14744|ANM5_HUMAN Protein arginine N-methyltransferase 5 OS=Homo sapiens OX=9606 GN=PRMT5 PE=1 SV=4	PRMT5	1	PRMT5	29	29	0.00986438	-0.0237467	-0.0162129	0.172565	-2.38212	-0.058679	0.790163	0.273573	0.426022	0.925115	0.527549	1	FALSE	FALSE	FALSE	0	141	140	145	145	0.397499
O14745	O14745	>sp|O14745|NHRF1_HUMAN Na(+)/H(+) exchange regulatory cofactor NHE-RF1 OS=Homo sapiens OX=9606 GN=SLC9A3R1 PE=1 SV=4	SLC9A3R1	1	SLC9A3R1	31	31	-0.0652643	-0.0695657	-7.05924e-17	-1.46414	-0.250863	-1.12729e-16	0.0415514	0.0282475	1	0.238022	0.130443	1	FALSE	FALSE	FALSE	0	129	142	155	155	1.67836
O14757	O14757	>sp|O14757|CHK1_HUMAN Serine/threonine-protein kinase Chk1 OS=Homo sapiens OX=9606 GN=CHEK1 PE=1 SV=2	CHEK1	1	CHEK1	4	4	-0.0454042	-0.0510842	-9.19373e-19	-0.387719	-0.829184	-1.16603e-17	0.552659	0.419983	1	0.80306	0.664071	1	FALSE	FALSE	FALSE	0	20	18	20	20	-2.09005
O14763	O14763	>sp|O14763|TR10B_HUMAN Tumor necrosis factor receptor superfamily member 10B OS=Homo sapiens OX=9606 GN=TNFRSF10B PE=1 SV=2	TNFRSF10B	1	TNFRSF10B	3	3	-0.0473175	-0.0488415	-0.027537	-0.836271	-0.948007	-0.26317	0.213649	0.427548	0.334373	0.54097	0.670588	0.89247	FALSE	FALSE	FALSE	0	11	10	15	15	-2.88501
O14772	O14772	>sp|O14772|FPGT_HUMAN Fucose-1-phosphate guanylyltransferase OS=Homo sapiens OX=9606 GN=FPGT PE=1 SV=3	FPGT	1	FPGT	8	8	-0.00628889	-0.0312816	0	-0.102827	-0.610887	0	0.873875	0.167502	1	0.961263	0.395238	1	FALSE	FALSE	FALSE	0	32	37	40	40	1.43593
O14773	O14773	>sp|O14773|TPP1_HUMAN Tripeptidyl-peptidase 1 OS=Homo sapiens OX=9606 GN=TPP1 PE=1 SV=2	TPP1	1	TPP1	4	4	-0.104516	-0.131312	-0.0877063	-0.857495	-2.00456	-0.346698	0.203081	0.177242	0.18063	0.528347	0.408811	0.60198	FALSE	FALSE	FALSE	0	19	17	20	20	-2.21471
O14775	O14775	>sp|O14775|GNB5_HUMAN Guanine nucleotide-binding protein subunit beta-5 OS=Homo sapiens OX=9606 GN=GNB5 PE=1 SV=2	GNB5	1	GNB5	1	1	0.290559	0.291551	0.222228	1.44134	2.07771	1.03207	0.0442443	0.0253997	0.0909352	0.245793	0.121706	0.376829	FALSE	FALSE	FALSE	0	4	5	5	5
O14776	O14776	>sp|O14776|TCRG1_HUMAN Transcription elongation regulator 1 OS=Homo sapiens OX=9606 GN=TCERG1 PE=1 SV=2	TCERG1	1	TCERG1	40	40	-0.0327181	-0.0581606	-0.00727607	-0.384099	-3.14687	-0.0235824	0.556311	0.0221832	0.696897	0.805653	0.111722	1	FALSE	FALSE	FALSE	0	185	179	200	200	0.133055
O14777	O14777	>sp|O14777|NDC80_HUMAN Kinetochore protein NDC80 homolog OS=Homo sapiens OX=9606 GN=NDC80 PE=1 SV=1	NDC80	1	NDC80	13	13	0.0514453	0.0563869	6.38938e-16	0.491122	0.909436	2.40098e-15	0.454259	0.194557	1	0.743214	0.431249	1	FALSE	FALSE	FALSE	0	61	64	65	65	0.753458
O14786	O14786	>sp|O14786|NRP1_HUMAN Neuropilin-1 OS=Homo sapiens OX=9606 GN=NRP1 PE=1 SV=3	NRP1	1	NRP1	5	5	-0.105171	-0.116422	-0.0725467	-1.71944	-1.60358	-0.396031	0.0204313	0.00602237	0.108433	0.161563	0.0446586	0.420517	FALSE	FALSE	FALSE	0	22	22	25	25	-0.75456
O14787	O14787	>sp|O14787|TNPO2_HUMAN Transportin-2 OS=Homo sapiens OX=9606 GN=TNPO2 PE=1 SV=3	TNPO2	1	TNPO2	23	23	0.0388036	0.0413579	0.0280226	0.866396	2.9729	0.0925223	0.19878	0.653632	0.327552	0.522752	0.833242	0.88137	FALSE	FALSE	FALSE	0	107	110	115	115	0.748121
O14795	O14795	>sp|O14795|UN13B_HUMAN Protein unc-13 homolog B OS=Homo sapiens OX=9606 GN=UNC13B PE=1 SV=2	UNC13B	1	UNC13B	14	14	-0.00670386	-0.00936455	0	-0.155926	-0.118759	0	0.809929	0.429332	1	0.93338	0.672566	1	FALSE	FALSE	FALSE	0	66	59	70	70	-1.18185
O14802	O14802	>sp|O14802|RPC1_HUMAN DNA-directed RNA polymerase III subunit RPC1 OS=Homo sapiens OX=9606 GN=POLR3A PE=1 SV=2	POLR3A	1	POLR3A	21	21	-0.0145463	0.00319929	6.82999e-17	-0.278445	0.841067	3.62944e-16	0.66851	0.582745	1	0.868015	0.786746	1	FALSE	FALSE	FALSE	0	100	96	105	105	-0.125973
O14810	O14810	>sp|O14810|CPLX1_HUMAN Complexin-1 OS=Homo sapiens OX=9606 GN=CPLX1 PE=1 SV=1	CPLX1	1	CPLX1	1	1	-0.437304	-0.446298	-0.461281	-4.11169	-3.55815	-4.36903	5.03106e-05	0.000239998	3.94877e-05	0.00396615	0.00427222	0.00134787	TRUE	TRUE	TRUE	3	5	5	5	5
O14817	O14817	>sp|O14817|TSN4_HUMAN Tetraspanin-4 OS=Homo sapiens OX=9606 GN=TSPAN4 PE=1 SV=1	TSPAN4	1	TSPAN4	1	1	-0.167384	-0.161933	-2.91021e-19	-0.651269	-0.93932	-1.14492e-18	0.325844	0.316157	1	0.650509	0.567125	1	FALSE	FALSE	FALSE	0	5	5	5	5
O14818	O14818	>sp|O14818|PSA7_HUMAN Proteasome subunit alpha type-7 OS=Homo sapiens OX=9606 GN=PSMA7 PE=1 SV=1	PSMA7	1	PSMA7	16	16	0.0586092	0.0556217	0.034806	1.01234	2.43235	0.171652	0.138539	0.0219466	0.182421	0.445362	0.111194	0.605814	FALSE	FALSE	FALSE	0	77	80	80	80	0.749323
O14828	O14828	>sp|O14828|SCAM3_HUMAN Secretory carrier-associated membrane protein 3 OS=Homo sapiens OX=9606 GN=SCAMP3 PE=1 SV=3	SCAMP3	1	SCAMP3	8	8	0.0906543	0.0757826	0	1.65751	1.15287	0	0.0242883	0.0953929	1	0.179106	0.283016	1	FALSE	FALSE	FALSE	0	37	39	40	40	0.451542
O14832	O14832	>sp|O14832|PAHX_HUMAN Phytanoyl-CoA dioxygenase, peroxisomal OS=Homo sapiens OX=9606 GN=PHYH PE=1 SV=1	PHYH	1	PHYH	7	7	0.113169	0.122361	0.0663739	1.00444	2.29852	0.32943	0.141338	0.046262	0.269872	0.449811	0.177798	0.776321	FALSE	FALSE	FALSE	0	34	33	35	35	-0.627406
O14841	O14841	>sp|O14841|OPLA_HUMAN 5-oxoprolinase OS=Homo sapiens OX=9606 GN=OPLAH PE=1 SV=3	OPLAH	1	OPLAH	12	12	-0.181646	-0.193859	-0.177039	-2.96085	-5.47213	-0.713153	0.000721504	1.64762e-05	0.000105147	0.0202449	0.000592963	0.00285361	TRUE	TRUE	TRUE	3	53	46	60	60	-1.67101
O14874	O14874	>sp|O14874|BCKD_HUMAN [3-methyl-2-oxobutanoate dehydrogenase [lipoamide]] kinase, mitochondrial OS=Homo sapiens OX=9606 GN=BCKDK PE=1 SV=2	BCKDK	1	BCKDK	4	4	-0.178274	-0.167145	-0.209605	-2.43689	-3.08966	-1.02007	0.00282354	0.024981	0.00178364	0.0497273	0.120659	0.0223699	TRUE	FALSE	TRUE	2	20	17	20	20	-2.74971
O14880	O14880	>sp|O14880|MGST3_HUMAN Microsomal glutathione S-transferase 3 OS=Homo sapiens OX=9606 GN=MGST3 PE=1 SV=1	MGST3	1	MGST3	3	3	-0.58284	-0.543518	-0.53756	-3.99926	-4.76407	-2.59519	6.39623e-05	9.12897e-07	8.1758e-08	0.00442477	5.49564e-05	1.15192e-05	TRUE	TRUE	TRUE	3	15	15	15	15	-1.31137
O14893	O14893	>sp|O14893|GEMI2_HUMAN Gem-associated protein 2 OS=Homo sapiens OX=9606 GN=GEMIN2 PE=1 SV=1	GEMIN2	1	GEMIN2	5	5	0.101082	0.0525983	2.36033e-19	0.645498	0.809662	5.62421e-19	0.329956	0.120799	1	0.653986	0.325441	1	FALSE	FALSE	FALSE	0	25	25	25	25	-0.587084
O14907	O14907	>sp|O14907|TX1B3_HUMAN Tax1-binding protein 3 OS=Homo sapiens OX=9606 GN=TAX1BP3 PE=1 SV=2	TAX1BP3	1	TAX1BP3	4	4	0.0644111	0.0671936	9.93873e-18	0.778402	1.12232	6.16598e-17	0.244781	0.242316	1	0.572748	0.489809	1	FALSE	FALSE	FALSE	0	18	20	20	20	0.201016
O14908	O14908	>sp|O14908|GIPC1_HUMAN PDZ domain-containing protein GIPC1 OS=Homo sapiens OX=9606 GN=GIPC1 PE=1 SV=2	GIPC1	1	GIPC1	18	18	-0.427848	-0.420275	-0.485174	-4.46568	-8.15997	-0.963237	2.42615e-05	1.4424e-12	7.65479e-10	0.00243423	6.36772e-10	2.6679e-07	TRUE	TRUE	TRUE	3	86	79	90	90	-0.735217
O14910	O14910	>sp|O14910|LIN7A_HUMAN Protein lin-7 homolog A OS=Homo sapiens OX=9606 GN=LIN7A PE=1 SV=2	LIN7A	1	LIN7A	2	2	-0.149235	-0.161478	-0.0990884	-1.09958	-1.46472	-0.493411	0.110754	0.109975	0.188872	0.399902	0.30715	0.620508	FALSE	FALSE	FALSE	0	10	10	10	10	-2.07949
O14920	O14920	>sp|O14920|IKKB_HUMAN Inhibitor of nuclear factor kappa-B kinase subunit beta OS=Homo sapiens OX=9606 GN=IKBKB PE=1 SV=1	IKBKB	1	IKBKB	10	10	-0.061438	-0.0741827	-0.0387588	-1.14183	-1.77146	-0.254593	0.0991932	0.0140418	0.13179	0.378091	0.0822872	0.483766	FALSE	FALSE	FALSE	0	39	38	50	50	-0.452259
O14924	O14924	>sp|O14924|RGS12_HUMAN Regulator of G-protein signaling 12 OS=Homo sapiens OX=9606 GN=RGS12 PE=1 SV=1	RGS12	1	RGS12	1	1	-0.0324129	-0.03317	0	-0.368315	-0.565319	0	0.572392	0.554894	1	0.816189	0.766481	1	FALSE	FALSE	FALSE	0	3	4	5	5
O14925	O14925	>sp|O14925|TIM23_HUMAN Mitochondrial import inner membrane translocase subunit Tim23 OS=Homo sapiens OX=9606 GN=TIMM23 PE=1 SV=1	TIMM23	1	TIMM23	7	7	-0.0118014	-0.0109924	1.89685e-18	-0.131055	-0.739768	5.80276e-18	0.839731	0.0930784	1	0.945215	0.27852	1	FALSE	FALSE	FALSE	0	33	32	35	35	-0.665753
O14929	O14929	>sp|O14929|HAT1_HUMAN Histone acetyltransferase type B catalytic subunit OS=Homo sapiens OX=9606 GN=HAT1 PE=1 SV=2	HAT1	1	HAT1	11	11	0.0192409	0.026695	8.62141e-18	0.167136	0.894554	3.36348e-17	0.796596	0.972458	1	0.928001	1	1	FALSE	FALSE	FALSE	0	55	54	55	55	-0.128568
O14933	O14933	>sp|O14933|UB2L6_HUMAN Ubiquitin/ISG15-conjugating enzyme E2 L6 OS=Homo sapiens OX=9606 GN=UBE2L6 PE=1 SV=4	UBE2L6	1	UBE2L6	6	6	-0.0451772	-0.0744735	-2.22522e-18	-0.311044	-3.17816	-7.65443e-18	0.632792	0.592289	1	0.851074	0.792048	1	FALSE	FALSE	FALSE	0	30	29	30	30	-0.795737
O14936	O14936	>sp|O14936|CSKP_HUMAN Peripheral plasma membrane protein CASK OS=Homo sapiens OX=9606 GN=CASK PE=1 SV=3	CASK	1	CASK	14	14	-0.126264	-0.132543	-0.107676	-1.40819	-3.72165	-0.412018	0.0484635	0.00144281	0.0644091	0.257771	0.0162488	0.298472	FALSE	FALSE	FALSE	0	67	59	70	70	-1.36522
O14949	O14949	>sp|O14949|QCR8_HUMAN Cytochrome b-c1 complex subunit 8 OS=Homo sapiens OX=9606 GN=UQCRQ PE=1 SV=4	UQCRQ	1	UQCRQ	5	5	-0.377785	-0.447102	-0.478897	-1.72457	-4.71298	-1.22881	0.0201408	0.0344435	0.00125443	0.160303	0.146584	0.0171582	FALSE	FALSE	TRUE	1	25	25	25	25	-0.587084
O14950;P19105	O14950;P19105	>sp|O14950|ML12B_HUMAN Myosin regulatory light chain 12B OS=Homo sapiens OX=9606 GN=MYL12B PE=1 SV=2;>sp|P19105|ML12A_HUMAN Myosin regulatory light chain 12A OS=Homo sapiens OX=9606 GN=MYL12A PE=1 SV=2	MYL12B;MYL12A	2	MYL12B;MYL12A	11	11	-0.0914862	-0.12399	-0.139417	-1.87978	-2.1308	-0.274834	0.0130542	0.604667	0.0972295	0.123508	0.801574	0.390214	FALSE	FALSE	FALSE	0	49	54	55	55	1.22523
O14964	O14964	>sp|O14964|HGS_HUMAN Hepatocyte growth factor-regulated tyrosine kinase substrate OS=Homo sapiens OX=9606 GN=HGS PE=1 SV=1	HGS	1	HGS	18	18	-0.0485454	-0.0811045	-0.0477131	-0.905965	-1.21313	-0.162992	0.180574	0.0118234	0.175502	0.502632	0.072697	0.588761	FALSE	FALSE	FALSE	0	89	90	90	90	0.477082
O14965	O14965	>sp|O14965|AURKA_HUMAN Aurora kinase A OS=Homo sapiens OX=9606 GN=AURKA PE=1 SV=3	AURKA	1	AURKA	4	4	0.0305204	0.0718484	6.79556e-19	0.21755	1.05894	5.21921e-18	0.737528	0.300175	1	0.899313	0.553108	1	FALSE	FALSE	FALSE	0	20	20	20	20	-0.871859
O14966	O14966	>sp|O14966|RAB7L_HUMAN Ras-related protein Rab-7L1 OS=Homo sapiens OX=9606 GN=RAB29 PE=1 SV=1	RAB29	1	RAB29	4	4	-0.272611	-0.132861	-1.04387e-19	-0.604304	-2.24872	-1.26798e-19	0.36042	0.31562	1	0.678743	0.566559	1	FALSE	FALSE	FALSE	0	19	19	20	20	-0.936876
O14974	O14974	>sp|O14974|MYPT1_HUMAN Protein phosphatase 1 regulatory subunit 12A OS=Homo sapiens OX=9606 GN=PPP1R12A PE=1 SV=1	PPP1R12A	1	PPP1R12A	33	33	0.0480951	0.0384767	1.75178e-16	0.50908	0.857496	7.26098e-16	0.438383	0.0856617	1	0.733073	0.263715	1	FALSE	FALSE	FALSE	0	156	153	165	165	0.263762
O14975	O14975	>sp|O14975|S27A2_HUMAN Very long-chain acyl-CoA synthetase OS=Homo sapiens OX=9606 GN=SLC27A2 PE=1 SV=2	SLC27A2	1	SLC27A2	21	21	-0.0430621	-0.0856153	-0.0600046	-0.478285	-3.6157	-0.291239	0.465832	0.0480087	0.171266	0.751652	0.182709	0.57952	FALSE	FALSE	FALSE	0	104	92	105	105	-1.13847
O14976	O14976	>sp|O14976|GAK_HUMAN Cyclin-G-associated kinase OS=Homo sapiens OX=9606 GN=GAK PE=1 SV=2	GAK	1	GAK	35	35	0.0678681	0.0833345	0.084519	1.55939	4.34084	0.540816	0.0319191	0.00252253	1.83626e-05	0.203827	0.0245033	0.000769602	FALSE	FALSE	FALSE	0	169	167	175	175	0.373563
O14979	O14979	>sp|O14979|HNRDL_HUMAN Heterogeneous nuclear ribonucleoprotein D-like OS=Homo sapiens OX=9606 GN=HNRNPDL PE=1 SV=3	HNRNPDL	1	HNRNPDL	10	10	-0.134674	-0.0899526	-4.1526e-17	-0.443542	-1.69402	-1.73729e-16	0.498084	0.1036	1	0.769735	0.29613	1	FALSE	FALSE	FALSE	0	45	50	50	50	1.25802
O14980	O14980	>sp|O14980|XPO1_HUMAN Exportin-1 OS=Homo sapiens OX=9606 GN=XPO1 PE=1 SV=1	XPO1	1	XPO1	54	54	-0.034455	-0.0224685	0	-0.778665	-1.23828	0	0.244632	0.0282338	1	0.572748	0.130443	1	FALSE	FALSE	FALSE	0	255	263	270	270	0.992467
O14981	O14981	>sp|O14981|BTAF1_HUMAN TATA-binding protein-associated factor 172 OS=Homo sapiens OX=9606 GN=BTAF1 PE=1 SV=2	BTAF1	1	BTAF1	16	16	-0.0200417	-0.0294844	0	-0.444073	-1.23392	0	0.497581	0.118663	1	0.769735	0.321255	1	FALSE	FALSE	FALSE	0	69	73	80	80	0.919996
O15013	O15013	>sp|O15013|ARHGA_HUMAN Rho guanine nucleotide exchange factor 10 OS=Homo sapiens OX=9606 GN=ARHGEF10 PE=1 SV=4	ARHGEF10	1	ARHGEF10	10	10	0.0482426	0.0577732	0.0391038	0.689878	1.47817	0.174412	0.299318	0.29736	0.253718	0.627441	0.550186	0.747385	FALSE	FALSE	FALSE	0	49	46	50	50	-0.743631
O15014	O15014	>sp|O15014|ZN609_HUMAN Zinc finger protein 609 OS=Homo sapiens OX=9606 GN=ZNF609 PE=1 SV=2	ZNF609	1	ZNF609	2	2	-0.158074	-0.134098	-0.128932	-1.89076	-1.99318	-1.14498	0.0126602	0.0318689	0.0141788	0.121425	0.14041	0.103405	FALSE	FALSE	FALSE	0	10	10	10	10	-2.07949
O15020	O15020	>sp|O15020|SPTN2_HUMAN Spectrin beta chain, non-erythrocytic 2 OS=Homo sapiens OX=9606 GN=SPTBN2 PE=1 SV=3	SPTBN2	1	SPTBN2	17	17	-0.0242323	-0.0233449	-3.59e-17	-0.347138	-0.721446	-3.18618e-16	0.594361	0.202187	1	0.829727	0.440672	1	FALSE	FALSE	FALSE	0	71	79	85	85	1.5724
O15027	O15027	>sp|O15027|SC16A_HUMAN Protein transport protein Sec16A OS=Homo sapiens OX=9606 GN=SEC16A PE=1 SV=4	SEC16A	1	SEC16A	45	45	-0.0354743	-0.0409665	-8.31349e-17	-0.410017	-1.68059	-3.69706e-16	0.530461	0.0639649	1	0.789516	0.220039	1	FALSE	FALSE	FALSE	0	202	217	225	225	1.46942
O15031	O15031	>sp|O15031|PLXB2_HUMAN Plexin-B2 OS=Homo sapiens OX=9606 GN=PLXNB2 PE=1 SV=3	PLXNB2	1	PLXNB2	51	51	-0.079077	-0.0900651	-0.0929188	-1.614	-5.03399	-0.452002	0.0274206	0.000606106	1.89911e-05	0.188669	0.00853965	0.000785994	FALSE	FALSE	FALSE	0	249	246	255	255	0.441961
O15040	O15040	>sp|O15040|TCPR2_HUMAN Tectonin beta-propeller repeat-containing protein 2 OS=Homo sapiens OX=9606 GN=TECPR2 PE=1 SV=4	TECPR2	1	TECPR2	4	4	-0.0680151	-0.0721367	-0.049399	-1.2656	-1.88851	-0.595169	0.0713949	0.0460558	0.0474926	0.314286	0.177521	0.23989	FALSE	FALSE	FALSE	0	16	10	20	20	-6.36363
O15041	O15041	>sp|O15041|SEM3E_HUMAN Semaphorin-3E OS=Homo sapiens OX=9606 GN=SEMA3E PE=1 SV=1	SEMA3E	1	SEMA3E	1	1	-0.0690778	-0.0617576	-0.00988427	-0.714094	-1.38359	-0.0917791	0.283541	0.167038	0.735354	0.611558	0.394717	1	FALSE	FALSE	FALSE	0	4	4	5	5
O15042	O15042	>sp|O15042|SR140_HUMAN U2 snRNP-associated SURP motif-containing protein OS=Homo sapiens OX=9606 GN=U2SURP PE=1 SV=2	U2SURP	1	U2SURP	5	5	-0.221291	-0.218565	-0.182605	-1.07517	-4.33084	-1.01926	0.117977	0.00359843	0.116175	0.413793	0.0310675	0.44264	FALSE	TRUE	FALSE	1	21	18	25	25	-2.5766
O15047	O15047	>sp|O15047|SET1A_HUMAN Histone-lysine N-methyltransferase SETD1A OS=Homo sapiens OX=9606 GN=SETD1A PE=1 SV=3	SETD1A	1	SETD1A	5	5	-0.0580746	-0.0673043	-2.03799e-17	-0.589487	-1.21525	-2.16649e-16	0.371859	0.29696	1	0.686293	0.549696	1	FALSE	FALSE	FALSE	0	24	24	25	25	-0.630949
O15049	O15049	>sp|O15049|N4BP3_HUMAN NEDD4-binding protein 3 OS=Homo sapiens OX=9606 GN=N4BP3 PE=1 SV=3	N4BP3	1	N4BP3	6	6	-0.0758285	-0.115824	-0.118917	-1.16421	-3.04276	-0.690488	0.0935259	0.335493	0.00643885	0.364525	0.585565	0.0585688	FALSE	FALSE	FALSE	0	29	26	30	30	-1.72279
O15063	O15063	>sp|O15063|GRRE1_HUMAN Granule associated Rac and RHOG effector protein 1 OS=Homo sapiens OX=9606 GN=GARRE1 PE=1 SV=2	GARRE1	1	GARRE1	1	1	-0.124668	-0.129759	-0.105269	-1.38967	-2.45779	-0.988733	0.0509856	0.0108999	0.119254	0.265013	0.0689066	0.452289	FALSE	FALSE	FALSE	0	4	4	5	5
O15066	O15066	>sp|O15066|KIF3B_HUMAN Kinesin-like protein KIF3B OS=Homo sapiens OX=9606 GN=KIF3B PE=1 SV=1	KIF3B	1	KIF3B	8	8	0.10347	0.0785029	0.0595579	1.56401	1.92774	0.376635	0.0315125	0.0150302	0.0617504	0.202079	0.0856543	0.288779	FALSE	FALSE	FALSE	0	40	40	40	40	-0.126215
O15067	O15067	>sp|O15067|PUR4_HUMAN Phosphoribosylformylglycinamidine synthase OS=Homo sapiens OX=9606 GN=PFAS PE=1 SV=4	PFAS	1	PFAS	36	36	-0.0250616	-0.0426299	-2.17806e-17	-0.36611	-0.321537	-7.82835e-17	0.57466	0.00127018	1	0.818189	0.0146536	1	FALSE	FALSE	FALSE	0	167	163	180	180	0.221913
O15075	O15075	>sp|O15075|DCLK1_HUMAN Serine/threonine-protein kinase DCLK1 OS=Homo sapiens OX=9606 GN=DCLK1 PE=1 SV=2	DCLK1	1	DCLK1	3	3	-0.0282606	-0.0238806	-2.86592e-17	-0.443772	-0.628384	-2.98937e-16	0.497866	0.527529	1	0.769735	0.74487	1	FALSE	FALSE	FALSE	0	8	12	15	15	1.71459
O15078	O15078	>sp|O15078|CE290_HUMAN Centrosomal protein of 290 kDa OS=Homo sapiens OX=9606 GN=CEP290 PE=1 SV=2	CEP290	1	CEP290	1	1	0.0107806	0.014346	0	0.106713	0.114479	0	0.869157	1	1	0.960047	1	1	FALSE	FALSE	FALSE	0	1	4	5	5
O15084	O15084	>sp|O15084|ANR28_HUMAN Serine/threonine-protein phosphatase 6 regulatory ankyrin repeat subunit A OS=Homo sapiens OX=9606 GN=ANKRD28 PE=1 SV=5	ANKRD28	1	ANKRD28	16	16	-0.0389356	-0.044917	-0.00172284	-0.683921	-0.906557	-0.0104192	0.3033	0.129285	0.820798	0.630004	0.339986	1	FALSE	FALSE	FALSE	0	78	80	80	80	0.598192
O15085	O15085	>sp|O15085|ARHGB_HUMAN Rho guanine nucleotide exchange factor 11 OS=Homo sapiens OX=9606 GN=ARHGEF11 PE=1 SV=1	ARHGEF11	1	ARHGEF11	3	3	-0.0539115	-0.0592281	-0.0412674	-1.00337	-2.14469	-0.611758	0.141721	0.0327436	0.0818078	0.449811	0.142633	0.350553	FALSE	FALSE	FALSE	0	12	15	15	15	0.748064
O15091	O15091	>sp|O15091|MRPP3_HUMAN Mitochondrial ribonuclease P catalytic subunit OS=Homo sapiens OX=9606 GN=PRORP PE=1 SV=2	PRORP	1	PRORP	16	16	-0.0388771	-0.0491751	-0.0277292	-0.556595	-2.42438	-0.0915109	0.398165	0.994063	0.383705	0.703202	1	0.975232	FALSE	FALSE	FALSE	0	78	71	80	80	-0.88616
O15111	O15111	>sp|O15111|IKKA_HUMAN Inhibitor of nuclear factor kappa-B kinase subunit alpha OS=Homo sapiens OX=9606 GN=CHUK PE=1 SV=2	CHUK	1	CHUK	13	13	-0.101664	-0.0981444	-0.0820769	-1.86191	-2.48757	-0.41294	0.0137219	0.00778411	0.0211993	0.128343	0.0538987	0.135462	FALSE	FALSE	FALSE	0	63	60	65	65	-0.425319
O15116	O15116	>sp|O15116|LSM1_HUMAN U6 snRNA-associated Sm-like protein LSm1 OS=Homo sapiens OX=9606 GN=LSM1 PE=1 SV=1	LSM1	1	LSM1	5	5	-0.171654	-0.225297	-0.20769	-2.24158	-4.37171	-1.17565	0.00479495	0.00186068	9.71933e-05	0.0681774	0.0195889	0.00270426	FALSE	TRUE	TRUE	2	25	22	25	25	-2.0958
O15118	O15118	>sp|O15118|NPC1_HUMAN NPC intracellular cholesterol transporter 1 OS=Homo sapiens OX=9606 GN=NPC1 PE=1 SV=2	NPC1	1	NPC1	8	8	-0.126688	-0.112863	-0.104436	-1.11354	-2.36586	-0.482367	0.106806	0.0434071	0.0645316	0.393803	0.171505	0.298831	FALSE	FALSE	FALSE	0	38	40	40	40	0.456181
O15120	O15120	>sp|O15120|PLCB_HUMAN 1-acyl-sn-glycerol-3-phosphate acyltransferase beta OS=Homo sapiens OX=9606 GN=AGPAT2 PE=1 SV=1	AGPAT2	1	AGPAT2	2	2	-0.454609	-0.127732	-6.31342e-18	-1.53521	-1.66922	-2.38183e-17	0.0341351	0.865209	1	0.212817	0.957389	1	FALSE	FALSE	FALSE	0	10	10	10	10	-2.07949
O15126	O15126	>sp|O15126|SCAM1_HUMAN Secretory carrier-associated membrane protein 1 OS=Homo sapiens OX=9606 GN=SCAMP1 PE=1 SV=2	SCAMP1	1	SCAMP1	13	13	0.0241769	0.0120671	2.00327e-17	0.295915	0.432824	1.56448e-16	0.649253	0.730188	1	0.859376	0.880547	1	FALSE	FALSE	FALSE	0	65	65	65	65	0.193023
O15127	O15127	>sp|O15127|SCAM2_HUMAN Secretory carrier-associated membrane protein 2 OS=Homo sapiens OX=9606 GN=SCAMP2 PE=1 SV=2	SCAMP2	1	SCAMP2	6	6	0.116018	0.0879915	0	1.71656	2.19732	0	0.0205967	0.177908	1	0.162371	0.409918	1	FALSE	FALSE	FALSE	0	27	30	30	30	0.761953
O15143	O15143	>sp|O15143|ARC1B_HUMAN Actin-related protein 2/3 complex subunit 1B OS=Homo sapiens OX=9606 GN=ARPC1B PE=1 SV=3	ARPC1B	1	ARPC1B	21	21	-0.0419943	-0.050817	0	-0.477556	-0.623437	0	0.466495	0.0610026	1	0.751961	0.213396	1	FALSE	FALSE	FALSE	0	101	105	105	105	0.872569
O15144	O15144	>sp|O15144|ARPC2_HUMAN Actin-related protein 2/3 complex subunit 2 OS=Homo sapiens OX=9606 GN=ARPC2 PE=1 SV=1	ARPC2	1	ARPC2	21	21	-0.0783565	-0.100646	-0.173374	-0.644761	-4.00786	-0.341029	0.330483	0.95971	0.00894942	0.654639	0.999892	0.0750165	FALSE	FALSE	FALSE	0	102	102	105	105	0.384877
O15145	O15145	>sp|O15145|ARPC3_HUMAN Actin-related protein 2/3 complex subunit 3 OS=Homo sapiens OX=9606 GN=ARPC3 PE=1 SV=3	ARPC3	1	ARPC3	10	10	0.098376	0.111635	0.0967056	1.13112	3.44146	0.582648	0.102015	0.0275299	0.0457663	0.382961	0.128832	0.232768	FALSE	FALSE	FALSE	0	49	50	50	50	0.266048
O15151	O15151	>sp|O15151|MDM4_HUMAN Protein Mdm4 OS=Homo sapiens OX=9606 GN=MDM4 PE=1 SV=2	MDM4	1	MDM4	2	2	-0.0216662	-0.0108289	0	-0.225342	-0.323045	0	0.728544	0.879954	1	0.896723	0.962766	1	FALSE	FALSE	FALSE	0	10	10	10	10	-2.07949
O15156	O15156	>sp|O15156|ZBT7B_HUMAN Zinc finger and BTB domain-containing protein 7B OS=Homo sapiens OX=9606 GN=ZBTB7B PE=1 SV=2	ZBTB7B	1	ZBTB7B	1	1	0.0719813	0.0735396	0	0.783629	0.507907	0	0.241827	0.646194	1	0.570088	0.829752	1	FALSE	FALSE	FALSE	0	5	5	5	5
O15160	O15160	>sp|O15160|RPAC1_HUMAN DNA-directed RNA polymerases I and III subunit RPAC1 OS=Homo sapiens OX=9606 GN=POLR1C PE=1 SV=1	POLR1C	1	POLR1C	10	10	-0.00858753	0.00891647	3.42546e-18	-0.152649	0.618235	2.03107e-17	0.813839	0.596176	1	0.934485	0.795142	1	FALSE	FALSE	FALSE	0	50	50	50	50	0.0373093
O15162	O15162	>sp|O15162|PLS1_HUMAN Phospholipid scramblase 1 OS=Homo sapiens OX=9606 GN=PLSCR1 PE=1 SV=1	PLSCR1	1	PLSCR1	1	1	0.102965	0.101492	0.0639548	1.01698	0.876946	0.553845	0.13692	0.348517	0.30105	0.443776	0.59805	0.833425	FALSE	FALSE	FALSE	0	5	5	5	5
O15164	O15164	>sp|O15164|TIF1A_HUMAN Transcription intermediary factor 1-alpha OS=Homo sapiens OX=9606 GN=TRIM24 PE=1 SV=3	TRIM24	1	TRIM24	16	16	-0.0399019	-0.0520333	0	-0.41211	-1.81095	0	0.528405	0.0698985	1	0.788777	0.23155	1	FALSE	FALSE	FALSE	0	76	72	80	80	-0.403852
O15173	O15173	>sp|O15173|PGRC2_HUMAN Membrane-associated progesterone receptor component 2 OS=Homo sapiens OX=9606 GN=PGRMC2 PE=1 SV=1	PGRMC2	1	PGRMC2	11	11	-0.0836318	-0.0887322	-0.128956	-1.7539	-1.97693	-0.480609	0.018556	0.436289	0.00837591	0.152576	0.677875	0.0716472	FALSE	FALSE	FALSE	0	51	54	55	55	0.755092
O15182	O15182	>sp|O15182|CETN3_HUMAN Centrin-3 OS=Homo sapiens OX=9606 GN=CETN3 PE=1 SV=2	CETN3	1	CETN3	1	1	0.0744554	0.0821618	0.0543083	0.577738	0.590558	0.456158	0.381111	0.538515	0.364968	0.691619	0.754832	0.943333	FALSE	FALSE	FALSE	0	5	5	5	5
O15195	O15195	>sp|O15195|VILL_HUMAN Villin-like protein OS=Homo sapiens OX=9606 GN=VILL PE=1 SV=3	VILL	1	VILL	1	1	0.575856	0.594644	0.235958	0.947492	2.36075	0.371639	0.163011	0.0158798	0.379063	0.479929	0.0889647	0.96805	FALSE	FALSE	FALSE	0	3	5	5	5
O15211	O15211	>sp|O15211|RGL2_HUMAN Ral guanine nucleotide dissociation stimulator-like 2 OS=Homo sapiens OX=9606 GN=RGL2 PE=1 SV=1	RGL2	1	RGL2	5	5	0.0067204	0.0611393	1.55243e-17	0.0716796	1.07007	7.22968e-17	0.911863	0.839255	1	0.974721	0.941721	1	FALSE	FALSE	FALSE	0	25	25	25	25	-0.587084
O15212	O15212	>sp|O15212|PFD6_HUMAN Prefoldin subunit 6 OS=Homo sapiens OX=9606 GN=PFDN6 PE=1 SV=1	PFDN6	1	PFDN6	9	9	0.0732918	0.0924237	0.0871915	1.11622	3.21676	0.387756	0.106064	0.185396	0.0441769	0.392815	0.418722	0.226775	FALSE	FALSE	FALSE	0	41	45	45	45	1.03314
O15226	O15226	>sp|O15226|NKRF_HUMAN NF-kappa-B-repressing factor OS=Homo sapiens OX=9606 GN=NKRF PE=1 SV=2	NKRF	1	NKRF	2	2	-0.226431	-0.220947	-0.150933	-1.32407	-2.00314	-0.951531	0.0609657	0.0398505	0.13036	0.292335	0.162482	0.480649	FALSE	FALSE	FALSE	0	10	10	10	10	-2.07949
O15230	O15230	>sp|O15230|LAMA5_HUMAN Laminin subunit alpha-5 OS=Homo sapiens OX=9606 GN=LAMA5 PE=1 SV=8	LAMA5	1	LAMA5	13	13	-0.0114664	0.0048406	5.14529e-16	-0.298353	0.323095	3.73579e-15	0.646588	0.925254	1	0.858608	0.982394	1	FALSE	FALSE	FALSE	0	60	61	65	65	0.354144
O15231	O15231	>sp|O15231|ZN185_HUMAN Zinc finger protein 185 OS=Homo sapiens OX=9606 GN=ZNF185 PE=1 SV=3	ZNF185	1	ZNF185	12	12	0.00316529	-0.0274287	-1.942e-18	0.0220924	-0.616358	-1.16891e-17	0.972778	0.512144	1	0.992257	0.735984	1	FALSE	FALSE	FALSE	0	57	58	60	60	0.334096
O15234	O15234	>sp|O15234|CASC3_HUMAN Protein CASC3 OS=Homo sapiens OX=9606 GN=CASC3 PE=1 SV=2	CASC3	1	CASC3	3	3	-0.18375	-0.191923	-0.166098	-2.09145	-2.4544	-0.488279	0.0072471	0.0992865	0.127776	0.0864721	0.289176	0.475357	FALSE	FALSE	FALSE	0	15	15	15	15	-1.31137
O15235	O15235	>sp|O15235|RT12_HUMAN 28S ribosomal protein S12, mitochondrial OS=Homo sapiens OX=9606 GN=MRPS12 PE=1 SV=1	MRPS12	1	MRPS12	5	5	0.0112057	0.00383953	9.24463e-20	0.182112	0.0518742	8.90004e-19	0.778889	0.854845	1	0.917759	0.951585	1	FALSE	FALSE	FALSE	0	25	25	25	25	-0.587084
O15240	O15240	>sp|O15240|VGF_HUMAN Neurosecretory protein VGF OS=Homo sapiens OX=9606 GN=VGF PE=1 SV=2	VGF	1	VGF	5	5	-0.0995496	-0.116852	-0.0262233	-0.786186	-2.38879	-0.0888052	0.240392	0.0376977	0.553231	0.56772	0.156314	1	FALSE	FALSE	FALSE	0	23	17	25	25	-4.19027
O15243	O15243	>sp|O15243|OBRG_HUMAN Leptin receptor gene-related protein OS=Homo sapiens OX=9606 GN=LEPROT PE=1 SV=1	LEPROT	1	LEPROT	2	2	0.00876559	0.013727	6.037e-18	0.11067	0.216676	6.75227e-17	0.864358	0.873528	1	0.957959	0.9615	1	FALSE	FALSE	FALSE	0	9	6	10	10	-6.36987
O15254	O15254	>sp|O15254|ACOX3_HUMAN Peroxisomal acyl-coenzyme A oxidase 3 OS=Homo sapiens OX=9606 GN=ACOX3 PE=1 SV=2	ACOX3	1	ACOX3	23	23	0.00453703	0.0225704	1.06523e-16	0.0412078	1.18078	6.54418e-16	0.949252	0.888277	1	0.982733	0.965706	1	FALSE	FALSE	FALSE	0	103	102	115	115	0.271415
O15258	O15258	>sp|O15258|RER1_HUMAN Protein RER1 OS=Homo sapiens OX=9606 GN=RER1 PE=1 SV=1	RER1	1	RER1	9	9	-0.0488624	-0.0505939	-0.000667005	-0.687926	-0.424178	-0.00266975	0.300619	0.272171	0.913991	0.628178	0.52684	1	FALSE	FALSE	FALSE	0	45	45	45	45	-0.036016
O15260	O15260	>sp|O15260|SURF4_HUMAN Surfeit locus protein 4 OS=Homo sapiens OX=9606 GN=SURF4 PE=1 SV=3	SURF4	1	SURF4	10	10	-0.0974297	-0.0817064	-0.0933453	-1.03074	-2.06855	-0.251834	0.132211	0.900588	0.134559	0.43644	0.97176	0.491377	FALSE	FALSE	FALSE	0	47	50	50	50	0.756538
O15264	O15264	>sp|O15264|MK13_HUMAN Mitogen-activated protein kinase 13 OS=Homo sapiens OX=9606 GN=MAPK13 PE=1 SV=1	MAPK13	1	MAPK13	9	9	-0.0475561	-0.0810684	-0.0517966	-0.764199	-1.68273	-0.364618	0.252957	0.191582	0.0563753	0.579612	0.427878	0.271306	FALSE	FALSE	FALSE	0	45	45	45	45	-0.036016
O15265	O15265	>sp|O15265|ATX7_HUMAN Ataxin-7 OS=Homo sapiens OX=9606 GN=ATXN7 PE=1 SV=1	ATXN7	1	ATXN7	1	1	-0.670877	-0.667418	-0.65224	-5.93316	-3.75264	-5.757	1.71957e-06	0.000239998	3.59408e-06	0.000455481	0.00427222	0.000235644	TRUE	TRUE	TRUE	3	5	5	5	5
O15269	O15269	>sp|O15269|SPTC1_HUMAN Serine palmitoyltransferase 1 OS=Homo sapiens OX=9606 GN=SPTLC1 PE=1 SV=1	SPTLC1	1	SPTLC1	21	21	0.0889337	0.0711876	0.0598411	1.25136	3.1604	0.33331	0.0741772	0.0449262	0.093097	0.321467	0.175001	0.38149	FALSE	FALSE	FALSE	0	100	103	105	105	0.7516
O15270	O15270	>sp|O15270|SPTC2_HUMAN Serine palmitoyltransferase 2 OS=Homo sapiens OX=9606 GN=SPTLC2 PE=1 SV=1	SPTLC2	1	SPTLC2	18	18	0.0328257	0.0362707	3.5836e-17	0.439756	0.631827	1.80871e-16	0.501679	0.078216	1	0.772136	0.249132	1	FALSE	FALSE	FALSE	0	90	90	90	90	0.341482
O15294	O15294	>sp|O15294|OGT1_HUMAN UDP-N-acetylglucosamine--peptide N-acetylglucosaminyltransferase 110 kDa subunit OS=Homo sapiens OX=9606 GN=OGT PE=1 SV=3	OGT	1	OGT	31	31	-0.046556	-0.0572257	-0.0428071	-1.19726	-2.90455	-0.23266	0.0856971	0.0250383	0.0259453	0.349437	0.12076	0.155063	FALSE	FALSE	FALSE	0	154	147	155	155	-0.0783552
O15304	O15304	>sp|O15304|SIVA_HUMAN Apoptosis regulatory protein Siva OS=Homo sapiens OX=9606 GN=SIVA1 PE=1 SV=2	SIVA1	1	SIVA1	1	1	0.0692038	0.0712733	0	0.570133	0.568013	0	0.387185	0.613294	1	0.694911	0.808583	1	FALSE	FALSE	FALSE	0	5	5	5	5
O15305	O15305	>sp|O15305|PMM2_HUMAN Phosphomannomutase 2 OS=Homo sapiens OX=9606 GN=PMM2 PE=1 SV=1	PMM2	1	PMM2	19	19	-0.0073349	-0.0384141	0	-0.0952801	-0.052921	0	0.883053	0.0405324	1	0.963516	0.163862	1	FALSE	FALSE	FALSE	0	92	89	95	95	-0.0636229
O15321	O15321	>sp|O15321|TM9S1_HUMAN Transmembrane 9 superfamily member 1 OS=Homo sapiens OX=9606 GN=TM9SF1 PE=2 SV=2	TM9SF1	1	TM9SF1	9	9	-0.0923158	-0.148395	-0.225111	-1.45594	-1.88039	-0.552409	0.0425007	0.114838	0.00664438	0.240547	0.31463	0.0601902	FALSE	FALSE	FALSE	0	41	45	45	45	1.03314
O15327	O15327	>sp|O15327|INP4B_HUMAN Inositol polyphosphate 4-phosphatase type II OS=Homo sapiens OX=9606 GN=INPP4B PE=1 SV=4	INPP4B	1	INPP4B	27	27	-0.0552395	-0.0704156	-0.0420759	-0.978243	-4.08535	-0.267672	0.150974	0.0087505	0.13456	0.466156	0.0590079	0.491377	FALSE	FALSE	FALSE	0	131	128	135	135	0.171718
O15347	O15347	>sp|O15347|HMGB3_HUMAN High mobility group protein B3 OS=Homo sapiens OX=9606 GN=HMGB3 PE=1 SV=4	HMGB3	1	HMGB3	8	8	0.0519024	0.0397932	2.0903e-17	0.33393	2.04923	4.19387e-17	0.608281	0.653316	1	0.838127	0.833242	1	FALSE	FALSE	FALSE	0	39	40	40	40	0.163863
O15355	O15355	>sp|O15355|PPM1G_HUMAN Protein phosphatase 1G OS=Homo sapiens OX=9606 GN=PPM1G PE=1 SV=1	PPM1G	1	PPM1G	21	21	-0.0384634	-0.0315269	-8.18853e-18	-0.840169	-0.120386	-2.94179e-17	0.211675	0.0323284	1	0.537859	0.14168	1	FALSE	FALSE	FALSE	0	100	103	105	105	0.74861
O15357	O15357	>sp|O15357|SHIP2_HUMAN Phosphatidylinositol 3,4,5-trisphosphate 5-phosphatase 2 OS=Homo sapiens OX=9606 GN=INPPL1 PE=1 SV=2	INPPL1	1	INPPL1	35	35	0.0290622	0.036437	8.69118e-17	0.381876	2.48287	4.64486e-16	0.55856	0.839323	1	0.807325	0.941721	1	FALSE	FALSE	FALSE	0	163	168	175	175	0.900442
O15371	O15371	>sp|O15371|EIF3D_HUMAN Eukaryotic translation initiation factor 3 subunit D OS=Homo sapiens OX=9606 GN=EIF3D PE=1 SV=1	EIF3D	1	EIF3D	25	25	-0.0676246	-0.0774755	-0.013712	-0.987182	-2.17992	-0.0366543	0.147623	0.0123068	0.568713	0.460027	0.0745613	1	FALSE	FALSE	FALSE	0	123	123	125	125	0.44914
O15372	O15372	>sp|O15372|EIF3H_HUMAN Eukaryotic translation initiation factor 3 subunit H OS=Homo sapiens OX=9606 GN=EIF3H PE=1 SV=1	EIF3H	1	EIF3H	17	17	-0.0688809	-0.103281	-0.116444	-0.943334	-3.59911	-0.280006	0.164701	0.134636	0.0424582	0.483231	0.348236	0.220863	FALSE	FALSE	FALSE	0	83	85	85	85	0.606416
O15382	O15382	>sp|O15382|BCAT2_HUMAN Branched-chain-amino-acid aminotransferase, mitochondrial OS=Homo sapiens OX=9606 GN=BCAT2 PE=1 SV=2	BCAT2	1	BCAT2	17	17	-0.0677244	-0.0690452	-7.55329e-17	-1.02971	-1.24304	-2.39559e-16	0.132557	0.0334055	1	0.436494	0.144582	1	FALSE	FALSE	FALSE	0	79	84	85	85	1.0501
O15394	O15394	>sp|O15394|NCAM2_HUMAN Neural cell adhesion molecule 2 OS=Homo sapiens OX=9606 GN=NCAM2 PE=1 SV=2	NCAM2	1	NCAM2	24	24	0.03987	0.0249459	3.51407e-18	0.481298	1.02077	1.40977e-17	0.463099	0.34118	1	0.750478	0.590514	1	FALSE	FALSE	FALSE	0	103	108	120	120	0.992931
O15397	O15397	>sp|O15397|IPO8_HUMAN Importin-8 OS=Homo sapiens OX=9606 GN=IPO8 PE=1 SV=2	IPO8	1	IPO8	11	11	-0.0696085	-0.0924417	-0.0786043	-1.5404	-3.23095	-0.458873	0.0336478	0.192946	0.0117394	0.210999	0.429619	0.0898708	FALSE	FALSE	FALSE	0	52	49	55	55	-0.66775
O15400	O15400	>sp|O15400|STX7_HUMAN Syntaxin-7 OS=Homo sapiens OX=9606 GN=STX7 PE=1 SV=4	STX7	1	STX7	10	10	0.0390954	0.0501115	0.0277326	0.843809	0.897787	0.176988	0.209844	0.0414459	0.249552	0.535657	0.166542	0.738932	FALSE	FALSE	FALSE	0	50	48	50	50	-0.462996
O15427	O15427	>sp|O15427|MOT4_HUMAN Monocarboxylate transporter 4 OS=Homo sapiens OX=9606 GN=SLC16A3 PE=1 SV=1	SLC16A3	1	SLC16A3	2	2	0.0682521	0.0646524	0	0.384141	0.627079	0	0.556269	0.587623	1	0.805653	0.789939	1	FALSE	FALSE	FALSE	0	10	10	10	10	-2.07949
O15431	O15431	>sp|O15431|COPT1_HUMAN High affinity copper uptake protein 1 OS=Homo sapiens OX=9606 GN=SLC31A1 PE=1 SV=1	SLC31A1	1	SLC31A1	1	1	0.11287	0.102953	0	0.864328	0.89007	0	0.199772	0.367336	1	0.523515	0.614889	1	FALSE	FALSE	FALSE	0	5	5	5	5
O15438	O15438	>sp|O15438|MRP3_HUMAN ATP-binding cassette sub-family C member 3 OS=Homo sapiens OX=9606 GN=ABCC3 PE=1 SV=3	ABCC3	1	ABCC3	5	5	-0.127175	-0.139982	-0.0867975	-1.02758	-2.04032	-0.527342	0.13328	0.0330609	0.217474	0.437297	0.143466	0.68284	FALSE	FALSE	FALSE	0	23	24	25	25	-0.186831
O15439	O15439	>sp|O15439|MRP4_HUMAN ATP-binding cassette sub-family C member 4 OS=Homo sapiens OX=9606 GN=ABCC4 PE=1 SV=3	ABCC4	1	ABCC4	7	7	-0.0123028	-0.0105092	-1.78874e-20	-0.196138	-0.0972107	-1.07517e-19	0.762425	0.647672	1	0.909854	0.83007	1	FALSE	FALSE	FALSE	0	35	33	35	35	-0.942403
O15440	O15440	>sp|O15440|MRP5_HUMAN ATP-binding cassette sub-family C member 5 OS=Homo sapiens OX=9606 GN=ABCC5 PE=1 SV=2	ABCC5	1	ABCC5	6	6	0.0249704	0.0282588	1.71055e-17	0.411479	0.673085	1.46942e-16	0.529024	0.777153	1	0.788814	0.909242	1	FALSE	FALSE	FALSE	0	29	30	30	30	-0.0160021
O15446	O15446	>sp|O15446|RPA34_HUMAN DNA-directed RNA polymerase I subunit RPA34 OS=Homo sapiens OX=9606 GN=POLR1G PE=1 SV=1	POLR1G	1	POLR1G	6	6	-0.0772373	-0.0654013	0	-0.60888	-1.20523	0	0.356938	0.345692	1	0.676192	0.595209	1	FALSE	FALSE	FALSE	0	24	24	30	30	-0.634654
O15460	O15460	>sp|O15460|P4HA2_HUMAN Prolyl 4-hydroxylase subunit alpha-2 OS=Homo sapiens OX=9606 GN=P4HA2 PE=1 SV=1	P4HA2	1	P4HA2	10	10	0.0634237	0.0551154	1.84518e-13	0.641369	0.405853	9.19663e-13	0.332921	0.205932	0.999999	0.656358	0.444498	1	FALSE	FALSE	FALSE	0	46	49	50	50	0.752977
O15498	O15498	>sp|O15498|YKT6_HUMAN Synaptobrevin homolog YKT6 OS=Homo sapiens OX=9606 GN=YKT6 PE=1 SV=1	YKT6	1	YKT6	15	15	0.125406	0.106014	0.0888765	2.35771	4.0439	0.316444	0.00349558	0.0263859	0.0347133	0.0572182	0.125432	0.19204	FALSE	FALSE	FALSE	0	69	75	75	75	1.25723
O15511	O15511	>sp|O15511|ARPC5_HUMAN Actin-related protein 2/3 complex subunit 5 OS=Homo sapiens OX=9606 GN=ARPC5 PE=1 SV=3	ARPC5	1	ARPC5	11	11	0.0962564	0.0851014	0.092473	0.722898	2.37838	0.320042	0.277967	0.344651	0.0665494	0.606004	0.594343	0.303715	FALSE	FALSE	FALSE	0	55	55	55	55	0.0980917
O15514	O15514	>sp|O15514|RPB4_HUMAN DNA-directed RNA polymerase II subunit RPB4 OS=Homo sapiens OX=9606 GN=POLR2D PE=1 SV=1	POLR2D	1	POLR2D	4	4	-0.362265	-0.352765	-0.284291	-2.42067	-4.17435	-1.01261	0.00294934	6.88591e-05	0.00219803	0.0510111	0.00165813	0.0262259	FALSE	TRUE	TRUE	2	18	18	20	20	-1.03705
O15522	O15522	>sp|O15522|NKX28_HUMAN Homeobox protein Nkx-2.8 OS=Homo sapiens OX=9606 GN=NKX2-8 PE=2 SV=2	NKX2-8	1	NKX2-8	2	2	0.16115	0.158898	0.11583	1.28261	1.89699	0.936638	0.0681994	0.0424923	0.111061	0.310897	0.169053	0.427586	FALSE	FALSE	FALSE	0	10	10	10	10	-2.07949
O15530	O15530	>sp|O15530|PDPK1_HUMAN 3-phosphoinositide-dependent protein kinase 1 OS=Homo sapiens OX=9606 GN=PDPK1 PE=1 SV=1	PDPK1	1	PDPK1	6	6	0.0382173	0.038298	0	0.56613	0.629665	0	0.39041	0.292346	1	0.697597	0.546714	1	FALSE	FALSE	FALSE	0	30	30	30	30	-0.387516
O15533	O15533	>sp|O15533|TPSN_HUMAN Tapasin OS=Homo sapiens OX=9606 GN=TAPBP PE=1 SV=2	TAPBP	1	TAPBP	5	5	0.0742017	0.0977091	1.7621e-18	0.510694	1.63525	1.86296e-17	0.436973	0.142623	1	0.73201	0.358755	1	FALSE	FALSE	FALSE	0	25	25	25	25	-0.587084
O15541	O15541	>sp|O15541|R113A_HUMAN E3 ubiquitin-protein ligase RNF113A OS=Homo sapiens OX=9606 GN=RNF113A PE=1 SV=1	RNF113A	1	RNF113A	8	8	0.0776597	0.110478	0.124142	1.08333	3.30499	0.493697	0.115515	0.167891	0.0198854	0.40906	0.39551	0.130292	FALSE	FALSE	FALSE	0	37	40	40	40	0.760118
O15551	O15551	>sp|O15551|CLD3_HUMAN Claudin-3 OS=Homo sapiens OX=9606 GN=CLDN3 PE=1 SV=1	CLDN3	1	CLDN3	4	4	-0.395382	-0.24521	-1.1476e-18	-3.2225	-0.201284	-1.3181e-18	0.00037802	0.00127279	1	0.0135311	0.0146581	1	TRUE	TRUE	FALSE	2	19	20	20	20	-0.348846
O43143	O43143	>sp|O43143|DHX15_HUMAN ATP-dependent RNA helicase DHX15 OS=Homo sapiens OX=9606 GN=DHX15 PE=1 SV=2	DHX15	1	DHX15	40	40	-0.0747601	-0.0937914	-2.07414e-16	-0.417281	-3.57602	-7.04575e-16	0.523343	0.0617534	1	0.786916	0.215	1	FALSE	FALSE	FALSE	0	191	189	200	200	0.419558
O43148	O43148	>sp|O43148|MCES_HUMAN mRNA cap guanine-N7 methyltransferase OS=Homo sapiens OX=9606 GN=RNMT PE=1 SV=1	RNMT	1	RNMT	8	8	0.139628	0.141027	0.110161	1.096	3.03302	0.518303	0.111789	0.054419	0.114049	0.402095	0.19811	0.437057	FALSE	FALSE	FALSE	0	36	40	40	40	1.06749
O43149	O43149	>sp|O43149|ZZEF1_HUMAN Zinc finger ZZ-type and EF-hand domain-containing protein 1 OS=Homo sapiens OX=9606 GN=ZZEF1 PE=1 SV=6	ZZEF1	1	ZZEF1	10	10	-0.0509669	-0.0724073	-0.0419644	-1.19395	-2.35265	-0.260076	0.0864524	0.0639383	0.12679	0.350968	0.220039	0.472217	FALSE	FALSE	FALSE	0	45	44	50	50	-0.306208
O43150	O43150	>sp|O43150|ASAP2_HUMAN Arf-GAP with SH3 domain, ANK repeat and PH domain-containing protein 2 OS=Homo sapiens OX=9606 GN=ASAP2 PE=1 SV=3	ASAP2	1	ASAP2	11	11	0.0458249	0.0380143	0.0159973	0.765006	0.905228	0.0916459	0.252486	0.366354	0.443419	0.579316	0.614176	1	FALSE	FALSE	FALSE	0	45	47	55	55	0.480226
O43156	O43156	>sp|O43156|TTI1_HUMAN TELO2-interacting protein 1 homolog OS=Homo sapiens OX=9606 GN=TTI1 PE=1 SV=3	TTI1	1	TTI1	7	7	-0.075433	-0.0996666	-0.0672013	-1.65584	-3.02538	-0.518652	0.0244016	0.00247269	0.0223945	0.179625	0.0241507	0.140404	FALSE	FALSE	FALSE	0	30	32	35	35	0.384931
O43169	O43169	>sp|O43169|CYB5B_HUMAN Cytochrome b5 type B OS=Homo sapiens OX=9606 GN=CYB5B PE=1 SV=3	CYB5B	1	CYB5B	9	9	0.0521433	-0.00939382	-5.72226e-18	0.832235	-0.672467	-1.3684e-17	0.215709	0.352533	1	0.542586	0.601513	1	FALSE	FALSE	FALSE	0	45	45	45	45	-0.036016
O43172	O43172	>sp|O43172|PRP4_HUMAN U4/U6 small nuclear ribonucleoprotein Prp4 OS=Homo sapiens OX=9606 GN=PRPF4 PE=1 SV=2	PRPF4	1	PRPF4	17	17	-0.0960516	-0.0809545	-0.0541044	-1.13119	-2.7818	-0.324276	0.101995	0.0317748	0.201489	0.382961	0.14011	0.6477	FALSE	FALSE	FALSE	0	76	78	85	85	0.581859
O43175	O43175	>sp|O43175|SERA_HUMAN D-3-phosphoglycerate dehydrogenase OS=Homo sapiens OX=9606 GN=PHGDH PE=1 SV=4	PHGDH	1	PHGDH	28	28	0.0597674	0.0450756	3.41121e-17	0.466436	3.03461	1.00351e-16	0.47668	0.119186	1	0.7559	0.322142	1	FALSE	FALSE	FALSE	0	135	137	140	140	0.658912
O43181	O43181	>sp|O43181|NDUS4_HUMAN NADH dehydrogenase [ubiquinone] iron-sulfur protein 4, mitochondrial OS=Homo sapiens OX=9606 GN=NDUFS4 PE=1 SV=1	NDUFS4	1	NDUFS4	5	5	-0.0236097	-0.03756	0	-0.138038	-0.220027	0	0.831336	0.600693	1	0.940889	0.798112	1	FALSE	FALSE	FALSE	0	25	25	25	25	-0.587084
O43237	O43237	>sp|O43237|DC1L2_HUMAN Cytoplasmic dynein 1 light intermediate chain 2 OS=Homo sapiens OX=9606 GN=DYNC1LI2 PE=1 SV=1	DYNC1LI2	1	DYNC1LI2	15	15	0.0252623	0.0280339	3.26889e-17	0.512756	1.05998	1.71261e-16	0.435178	0.167538	1	0.73082	0.395238	1	FALSE	FALSE	FALSE	0	71	75	75	75	0.91889
O43242	O43242	>sp|O43242|PSMD3_HUMAN 26S proteasome non-ATPase regulatory subunit 3 OS=Homo sapiens OX=9606 GN=PSMD3 PE=1 SV=2	PSMD3	1	PSMD3	39	39	-0.0488058	-0.0467125	-2.2997e-16	-0.823439	-0.320181	-6.15979e-16	0.220256	0.00932457	1	0.547088	0.0619953	1	FALSE	FALSE	FALSE	0	181	195	195	195	1.48742
O43252	O43252	>sp|O43252|PAPS1_HUMAN Bifunctional 3'-phosphoadenosine 5'-phosphosulfate synthase 1 OS=Homo sapiens OX=9606 GN=PAPSS1 PE=1 SV=2	PAPSS1	1	PAPSS1	24	24	-0.0824366	-0.117447	-0.106705	-1.51683	-4.51393	-0.296687	0.0359191	0.000661413	0.0140571	0.21983	0.00904933	0.102744	FALSE	FALSE	FALSE	0	110	106	120	120	-0.0506545
O43255	O43255	>sp|O43255|SIAH2_HUMAN E3 ubiquitin-protein ligase SIAH2 OS=Homo sapiens OX=9606 GN=SIAH2 PE=1 SV=1	SIAH2	1	SIAH2	1	1	-0.193577	-0.188856	-0.142845	-1.63666	-2.08718	-1.18467	0.0257423	0.0280997	0.0701448	0.183432	0.130443	0.315342	FALSE	FALSE	FALSE	0	5	3	5	5
O43264	O43264	>sp|O43264|ZW10_HUMAN Centromere/kinetochore protein zw10 homolog OS=Homo sapiens OX=9606 GN=ZW10 PE=1 SV=3	ZW10	1	ZW10	24	24	-0.0574636	-0.0739995	-0.05249	-1.26502	-1.85359	-0.203535	0.0715069	0.0111191	0.0733875	0.314286	0.0696599	0.325718	FALSE	FALSE	FALSE	0	111	109	120	120	0.190287
O43272	O43272	>sp|O43272|PROD_HUMAN Proline dehydrogenase 1, mitochondrial OS=Homo sapiens OX=9606 GN=PRODH PE=1 SV=3	PRODH	1	PRODH	8	8	-0.159879	-0.143217	-0.132078	-3.37135	-3.35365	-1.05588	0.00026456	4.53942e-05	7.62142e-06	0.0111587	0.00117883	0.0004171	TRUE	TRUE	FALSE	2	36	34	40	40	-0.914495
O43278	O43278	>sp|O43278|SPIT1_HUMAN Kunitz-type protease inhibitor 1 OS=Homo sapiens OX=9606 GN=SPINT1 PE=1 SV=2	SPINT1	1	SPINT1	16	16	0.043808	0.0214436	-5.0081e-18	0.572611	1.04366	-2.18104e-17	0.385198	0.0896868	1	0.694469	0.271438	1	FALSE	FALSE	FALSE	0	78	80	80	80	0.597825
O43290	O43290	>sp|O43290|SNUT1_HUMAN U4/U6.U5 tri-snRNP-associated protein 1 OS=Homo sapiens OX=9606 GN=SART1 PE=1 SV=1	SART1	1	SART1	5	5	-0.0959682	-0.103715	-0.0484613	-0.879368	-2.41084	-0.448242	0.192649	0.00480087	0.333437	0.515764	0.038349	0.891049	FALSE	FALSE	FALSE	0	22	17	25	25	-3.7451
O43291	O43291	>sp|O43291|SPIT2_HUMAN Kunitz-type protease inhibitor 2 OS=Homo sapiens OX=9606 GN=SPINT2 PE=1 SV=2	SPINT2	1	SPINT2	10	10	-0.00127777	0.0235691	1.15095e-16	-0.0135883	0.866166	9.18423e-16	0.983254	0.665558	1	0.995157	0.841844	1	FALSE	FALSE	FALSE	0	45	49	50	50	1.00463
O43292	O43292	>sp|O43292|GPAA1_HUMAN Glycosylphosphatidylinositol anchor attachment 1 protein OS=Homo sapiens OX=9606 GN=GPAA1 PE=1 SV=3	GPAA1	1	GPAA1	5	5	-0.0529837	-0.0366942	-1.21337e-16	-0.453987	-0.0923173	-4.793e-16	0.488247	0.445574	1	0.762998	0.686654	1	FALSE	FALSE	FALSE	0	25	25	25	25	-0.587084
O43299	O43299	>sp|O43299|AP5Z1_HUMAN AP-5 complex subunit zeta-1 OS=Homo sapiens OX=9606 GN=AP5Z1 PE=1 SV=2	AP5Z1	1	AP5Z1	3	3	-0.0147643	0.00162574	-3.30808e-17	-0.230441	0.0486682	-4.06358e-16	0.722688	0.921497	1	0.892777	0.981053	1	FALSE	FALSE	FALSE	0	15	14	15	15	-2.08472
O43301	O43301	>sp|O43301|HS12A_HUMAN Heat shock 70 kDa protein 12A OS=Homo sapiens OX=9606 GN=HSPA12A PE=1 SV=2	HSPA12A	1	HSPA12A	2	2	-0.0833838	-0.0587694	-9.09676e-17	-0.581003	-0.810547	-5.99901e-16	0.378524	0.332809	1	0.690713	0.583589	1	FALSE	FALSE	FALSE	0	10	8	10	10	-4.41877
O43307	O43307	>sp|O43307|ARHG9_HUMAN Rho guanine nucleotide exchange factor 9 OS=Homo sapiens OX=9606 GN=ARHGEF9 PE=1 SV=3	ARHGEF9	1	ARHGEF9	1	1	0.0775357	0.0695154	0	0.251704	0.484679	0	0.698471	0.652393	1	0.883262	0.832587	1	FALSE	FALSE	FALSE	0	3	5	5	5
O43314	O43314	>sp|O43314|VIP2_HUMAN Inositol hexakisphosphate and diphosphoinositol-pentakisphosphate kinase 2 OS=Homo sapiens OX=9606 GN=PPIP5K2 PE=1 SV=3	PPIP5K2	1	PPIP5K2	11	11	-0.0547662	-0.0719703	-0.0523241	-0.998663	-1.32859	-0.283332	0.143415	0.194655	0.0891971	0.452666	0.431249	0.371019	FALSE	FALSE	FALSE	0	42	53	55	55	2.74394
O43318	O43318	>sp|O43318|M3K7_HUMAN Mitogen-activated protein kinase kinase kinase 7 OS=Homo sapiens OX=9606 GN=MAP3K7 PE=1 SV=1	MAP3K7	1	MAP3K7	2	2	-0.0578705	-0.0649318	-0.031518	-0.812601	-1.10409	-0.300204	0.225967	0.249654	0.364022	0.553051	0.499875	0.942454	FALSE	FALSE	FALSE	0	7	4	10	10
O43324	O43324	>sp|O43324|MCA3_HUMAN Eukaryotic translation elongation factor 1 epsilon-1 OS=Homo sapiens OX=9606 GN=EEF1E1 PE=1 SV=1	EEF1E1	1	EEF1E1	8	8	-0.037997	-0.0896058	-0.166497	-0.526486	-2.78785	-0.631568	0.423347	0.775447	0.00390755	0.722337	0.908634	0.0398089	FALSE	FALSE	TRUE	1	40	40	40	40	-0.126215
O43325	O43325	>sp|O43325|LYRM1_HUMAN LYR motif-containing protein 1 OS=Homo sapiens OX=9606 GN=LYRM1 PE=2 SV=1	LYRM1	1	LYRM1	3	3	0.131565	0.108006	0.0244177	1.01121	1.76234	0.12698	0.138937	0.157924	0.529573	0.44619	0.382786	1	FALSE	FALSE	FALSE	0	13	15	15	15	0.0253262
O43379	O43379	>sp|O43379|WDR62_HUMAN WD repeat-containing protein 62 OS=Homo sapiens OX=9606 GN=WDR62 PE=1 SV=4	WDR62	1	WDR62	2	2	-0.0910487	-0.0744093	-0.0456067	-1.2703	-1.36594	-0.570646	0.0704989	0.160049	0.170789	0.313644	0.3863	0.579091	FALSE	FALSE	FALSE	0	8	10	10	10	-0.297505
O43390	O43390	>sp|O43390|HNRPR_HUMAN Heterogeneous nuclear ribonucleoprotein R OS=Homo sapiens OX=9606 GN=HNRNPR PE=1 SV=1	HNRNPR	1	HNRNPR	17	17	-0.0863774	-0.0896559	-0.0276619	-0.67591	-1.99475	-0.14484	0.308718	0.0144036	0.52856	0.634382	0.0835971	1	FALSE	FALSE	FALSE	0	81	80	85	85	0.148328
O43395	O43395	>sp|O43395|PRPF3_HUMAN U4/U6 small nuclear ribonucleoprotein Prp3 OS=Homo sapiens OX=9606 GN=PRPF3 PE=1 SV=2	PRPF3	1	PRPF3	12	12	-0.100296	-0.0739646	-2.84841e-15	-0.709289	-1.98172	-1.50337e-14	0.28662	0.0246687	1	0.614722	0.119585	1	FALSE	FALSE	FALSE	0	57	57	60	60	0.115449
O43396	O43396	>sp|O43396|TXNL1_HUMAN Thioredoxin-like protein 1 OS=Homo sapiens OX=9606 GN=TXNL1 PE=1 SV=3	TXNL1	1	TXNL1	23	23	-0.0678897	-0.0747858	-0.0610363	-1.61752	-3.1042	-0.191547	0.0271535	0.296035	0.0944269	0.187776	0.548809	0.384324	FALSE	FALSE	FALSE	0	115	113	115	115	0.208237
O43399	O43399	>sp|O43399|TPD54_HUMAN Tumor protein D54 OS=Homo sapiens OX=9606 GN=TPD52L2 PE=1 SV=2	TPD52L2	1	TPD52L2	17	17	0.0891841	0.0785077	0.0615362	1.57685	2.6421	0.261765	0.0304075	0.014926	0.0571574	0.199959	0.0852801	0.273678	FALSE	FALSE	FALSE	0	80	78	85	85	-0.0177085
O43402	O43402	>sp|O43402|EMC8_HUMAN ER membrane protein complex subunit 8 OS=Homo sapiens OX=9606 GN=EMC8 PE=1 SV=1	EMC8	1	EMC8	11	11	0.023401	-0.00830884	0	0.371886	-1.08184	0	0.568733	0.997394	1	0.81328	1	1	FALSE	FALSE	FALSE	0	53	47	55	55	-1.40095
O43414	O43414	>sp|O43414|ERI3_HUMAN ERI1 exoribonuclease 3 OS=Homo sapiens OX=9606 GN=ERI3 PE=1 SV=2	ERI3	1	ERI3	3	3	0.133681	0.163802	0.118993	1.11561	2.22043	0.691385	0.106231	0.0395113	0.0455564	0.392996	0.161808	0.232057	FALSE	FALSE	FALSE	0	15	15	15	15	-1.31137
O43422	O43422	>sp|O43422|P52K_HUMAN 52 kDa repressor of the inhibitor of the protein kinase OS=Homo sapiens OX=9606 GN=THAP12 PE=1 SV=2	THAP12	1	THAP12	1	1	0.233841	0.257478	0.263669	1.53506	1.84386	2.01186	0.03415	0.0606194	0.00804777	0.212817	0.21287	0.0697573	FALSE	FALSE	FALSE	0	5	5	5	5
O43427	O43427	>sp|O43427|FIBP_HUMAN Acidic fibroblast growth factor intracellular-binding protein OS=Homo sapiens OX=9606 GN=FIBP PE=1 SV=3	FIBP	1	FIBP	4	4	-0.124035	-0.0929574	-9.83729e-14	-1.40335	-0.872884	-4.09937e-13	0.0491107	0.790649	0.999999	0.259546	0.916611	1	FALSE	FALSE	FALSE	0	12	18	20	20	2.86403
O43432	O43432	>sp|O43432|IF4G3_HUMAN Eukaryotic translation initiation factor 4 gamma 3 OS=Homo sapiens OX=9606 GN=EIF4G3 PE=1 SV=2	EIF4G3	1	EIF4G3	27	27	0.0138943	0.00346575	0	0.371454	0.392767	0	0.569174	0.709852	1	0.81328	0.870327	1	FALSE	FALSE	FALSE	0	126	120	135	135	-0.162886
O43439	O43439	>sp|O43439|MTG8R_HUMAN Protein CBFA2T2 OS=Homo sapiens OX=9606 GN=CBFA2T2 PE=1 SV=1	CBFA2T2	1	CBFA2T2	1	1	-0.0622315	-0.0614907	-0.0510079	-0.895166	-1.42005	-0.575066	0.185397	0.120399	0.338495	0.509787	0.324626	0.899788	FALSE	FALSE	FALSE	0	5	5	5	5
O43447	O43447	>sp|O43447|PPIH_HUMAN Peptidyl-prolyl cis-trans isomerase H OS=Homo sapiens OX=9606 GN=PPIH PE=1 SV=1	PPIH	1	PPIH	9	9	-0.0955634	-0.117168	-0.147938	-1.1297	-2.46862	-0.540189	0.102395	0.155252	0.00777151	0.383951	0.379086	0.0678036	FALSE	FALSE	FALSE	0	41	45	45	45	1.03446
O43462	O43462	>sp|O43462|MBTP2_HUMAN Membrane-bound transcription factor site-2 protease OS=Homo sapiens OX=9606 GN=MBTPS2 PE=1 SV=1	MBTPS2	1	MBTPS2	1	1	0.16164	0.133507	0	0.598548	0.757484	0	0.364833	0.464035	1	0.680734	0.700537	1	FALSE	FALSE	FALSE	0	5	5	5	5
O43464	O43464	>sp|O43464|HTRA2_HUMAN Serine protease HTRA2, mitochondrial OS=Homo sapiens OX=9606 GN=HTRA2 PE=1 SV=2	HTRA2	1	HTRA2	10	10	-0.0790554	-0.141392	-0.0942468	-0.613671	-3.64426	-0.352581	0.35332	0.0852091	0.152925	0.673873	0.262837	0.536941	FALSE	FALSE	FALSE	0	50	44	50	50	-1.52422
O43488	O43488	>sp|O43488|ARK72_HUMAN Aflatoxin B1 aldehyde reductase member 2 OS=Homo sapiens OX=9606 GN=AKR7A2 PE=1 SV=3	AKR7A2	1	AKR7A2	15	15	0.0136411	0.035188	0	0.164802	1.4236	0	0.799367	0.333995	1	0.928975	0.584645	1	FALSE	FALSE	FALSE	0	75	75	75	75	0.263758
O43491	O43491	>sp|O43491|E41L2_HUMAN Band 4.1-like protein 2 OS=Homo sapiens OX=9606 GN=EPB41L2 PE=1 SV=1	EPB41L2	1	EPB41L2	11	11	-0.0580609	-0.091412	-1.69357e-14	-0.701327	-1.1586	-5.02803e-14	0.291777	0.0455721	1	0.620072	0.176582	1	FALSE	FALSE	FALSE	0	51	55	55	55	0.985612
O43493	O43493	>sp|O43493|TGON2_HUMAN Trans-Golgi network integral membrane protein 2 OS=Homo sapiens OX=9606 GN=TGOLN2 PE=1 SV=4	TGOLN2	1	TGOLN2	17	17	0.222335	0.177573	0.133362	1.98773	3.04899	0.58784	0.00966295	1.48745e-08	0.0554925	0.103119	1.82406e-06	0.268032	FALSE	TRUE	FALSE	1	74	80	85	85	1.23655
O43502	O43502	>sp|O43502|RA51C_HUMAN DNA repair protein RAD51 homolog 3 OS=Homo sapiens OX=9606 GN=RAD51C PE=1 SV=1	RAD51C	1	RAD51C	4	4	-0.0718072	-0.0811469	-1.63533e-18	-0.466055	-1.15908	-1.68434e-17	0.477032	0.264093	1	0.7559	0.516805	1	FALSE	FALSE	FALSE	0	20	20	20	20	-0.871859
O43504	O43504	>sp|O43504|LTOR5_HUMAN Ragulator complex protein LAMTOR5 OS=Homo sapiens OX=9606 GN=LAMTOR5 PE=1 SV=1	LAMTOR5	1	LAMTOR5	5	5	-0.01301	-0.00348772	-5.63405e-17	-0.123297	-0.100735	-4.96389e-16	0.849085	0.881209	1	0.950742	0.962932	1	FALSE	FALSE	FALSE	0	25	25	25	25	-0.587084
O43505	O43505	>sp|O43505|B4GA1_HUMAN Beta-1,4-glucuronyltransferase 1 OS=Homo sapiens OX=9606 GN=B4GAT1 PE=1 SV=1	B4GAT1	1	B4GAT1	4	4	0.0212075	0.012923	-4.41907e-17	0.190359	1.32332	-1.41252e-16	0.769194	0.155534	1	0.912996	0.379354	1	FALSE	FALSE	FALSE	0	19	16	20	20	-2.9106
O43520	O43520	>sp|O43520|AT8B1_HUMAN Phospholipid-transporting ATPase IC OS=Homo sapiens OX=9606 GN=ATP8B1 PE=1 SV=3	ATP8B1	1	ATP8B1	3	3	0.0625635	0.0823717	3.03781e-19	0.312749	1.11377	2.11717e-18	0.630949	0.303283	1	0.850231	0.555372	1	FALSE	FALSE	FALSE	0	15	15	15	15	-1.31137
O43521	O43521	>sp|O43521|B2L11_HUMAN Bcl-2-like protein 11 OS=Homo sapiens OX=9606 GN=BCL2L11 PE=1 SV=1	BCL2L11	1	BCL2L11	4	4	-0.154237	-0.133186	-0.155321	-2.73239	-3.04208	-1.21491	0.00129371	0.0163311	0.000330822	0.0303098	0.0904508	0.00661843	TRUE	FALSE	TRUE	2	18	17	20	20	-1.6961
O43542	O43542	>sp|O43542|XRCC3_HUMAN DNA repair protein XRCC3 OS=Homo sapiens OX=9606 GN=XRCC3 PE=1 SV=1	XRCC3	1	XRCC3	1	1	-0.0501317	-0.0489841	-0.0388571	-0.747256	-0.915203	-0.449597	0.262992	0.335917	0.441969	0.590351	0.585856	1	FALSE	FALSE	FALSE	0	5	4	5	5
O43567	O43567	>sp|O43567|RNF13_HUMAN E3 ubiquitin-protein ligase RNF13 OS=Homo sapiens OX=9606 GN=RNF13 PE=1 SV=1	RNF13	1	RNF13	2	2	0.0696361	0.0600916	0	0.478029	0.626216	0	0.466065	0.621785	1	0.751652	0.814693	1	FALSE	FALSE	FALSE	0	10	10	10	10	-2.07949
O43570	O43570	>sp|O43570|CAH12_HUMAN Carbonic anhydrase 12 OS=Homo sapiens OX=9606 GN=CA12 PE=1 SV=1	CA12	1	CA12	7	7	-0.0155199	-0.0918211	-3.67078e-19	-0.0529936	-1.47252	-1.94706e-18	0.93477	0.170126	1	0.979787	0.398505	1	FALSE	FALSE	FALSE	0	35	34	35	35	-0.586524
O43572	O43572	>sp|O43572|AKA10_HUMAN A-kinase anchor protein 10, mitochondrial OS=Homo sapiens OX=9606 GN=AKAP10 PE=1 SV=2	AKAP10	1	AKAP10	1	1	-0.00412213	-0.0161073	0	-0.0470098	-0.155531	0	0.94212	1	1	0.981239	1	1	FALSE	FALSE	FALSE	0	5	4	5	5
O43583	O43583	>sp|O43583|DENR_HUMAN Density-regulated protein OS=Homo sapiens OX=9606 GN=DENR PE=1 SV=2	DENR	1	DENR	8	8	0.115978	0.0826087	0.0163752	1.2403	1.38744	0.0872172	0.0764085	0.00855924	0.499441	0.327281	0.0580136	1	FALSE	FALSE	FALSE	0	39	40	40	40	0.161657
O43592	O43592	>sp|O43592|XPOT_HUMAN Exportin-T OS=Homo sapiens OX=9606 GN=XPOT PE=1 SV=2	XPOT	1	XPOT	37	37	-0.0612207	-0.0840021	-0.0596117	-0.727797	-2.85237	-0.188932	0.274903	0.00339724	0.135247	0.603603	0.0297967	0.492902	FALSE	FALSE	FALSE	0	168	178	185	185	1.25842
O43598	O43598	>sp|O43598|DNPH1_HUMAN 2'-deoxynucleoside 5'-phosphate N-hydrolase 1 OS=Homo sapiens OX=9606 GN=DNPH1 PE=1 SV=1	DNPH1	1	DNPH1	8	8	-0.0934048	-0.102386	-0.0901481	-1.7297	-2.39172	-0.392682	0.019854	0.350189	0.052808	0.158784	0.599677	0.258794	FALSE	FALSE	FALSE	0	34	36	40	40	0.421712
O43615	O43615	>sp|O43615|TIM44_HUMAN Mitochondrial import inner membrane translocase subunit TIM44 OS=Homo sapiens OX=9606 GN=TIMM44 PE=1 SV=2	TIMM44	1	TIMM44	21	21	0.103694	0.0996046	0.0462629	1.54539	2.36916	0.1679	0.0331848	3.08414e-05	0.144951	0.209285	0.000884119	0.516891	FALSE	FALSE	FALSE	0	105	103	105	105	0.155562
O43617	O43617	>sp|O43617|TPPC3_HUMAN Trafficking protein particle complex subunit 3 OS=Homo sapiens OX=9606 GN=TRAPPC3 PE=1 SV=1	TRAPPC3	1	TRAPPC3	7	7	-0.0771685	-0.0885846	-0.0371034	-1.62088	-2.66349	-0.159905	0.0269004	0.0441858	0.339985	0.187116	0.172828	0.901107	FALSE	FALSE	FALSE	0	31	31	35	35	-0.358418
O43633	O43633	>sp|O43633|CHM2A_HUMAN Charged multivesicular body protein 2a OS=Homo sapiens OX=9606 GN=CHMP2A PE=1 SV=1	CHMP2A	1	CHMP2A	10	10	-0.100207	-0.106367	-0.0625897	-1.37546	-1.42285	-0.255901	0.0530065	0.00582973	0.131365	0.270038	0.0438052	0.482471	FALSE	FALSE	FALSE	0	47	50	50	50	0.757818
O43639	O43639	>sp|O43639|NCK2_HUMAN Cytoplasmic protein NCK2 OS=Homo sapiens OX=9606 GN=NCK2 PE=1 SV=2	NCK2	1	NCK2	1	1	-0.00654739	-0.0810686	0	-0.0209748	-0.25045	0	0.974154	1	1	0.992739	1	1	FALSE	FALSE	FALSE	0	5	5	5	5
O43657	O43657	>sp|O43657|TSN6_HUMAN Tetraspanin-6 OS=Homo sapiens OX=9606 GN=TSPAN6 PE=1 SV=1	TSPAN6	1	TSPAN6	1	1	-0.268019	-0.278997	-0.247852	-2.29566	-2.83708	-1.88102	0.00413688	0.00305997	0.0112921	0.0623813	0.0279877	0.0873553	FALSE	TRUE	FALSE	1	5	1	5	5
O43660	O43660	>sp|O43660|PLRG1_HUMAN Pleiotropic regulator 1 OS=Homo sapiens OX=9606 GN=PLRG1 PE=1 SV=1	PLRG1	1	PLRG1	2	2	-0.229043	-0.221832	0	-0.53244	-1.92176	0	0.418284	0.0376081	1	0.72039	0.156041	1	FALSE	FALSE	FALSE	0	10	9	10	10	-3.19793
O43663	O43663	>sp|O43663|PRC1_HUMAN Protein regulator of cytokinesis 1 OS=Homo sapiens OX=9606 GN=PRC1 PE=1 SV=2	PRC1	1	PRC1	4	4	-0.108016	-0.094373	-5.33916e-17	-0.510244	-1.34033	-3.00463e-16	0.437366	0.227572	1	0.732212	0.471521	1	FALSE	FALSE	FALSE	0	18	18	20	20	-1.04102
O43665	O43665	>sp|O43665|RGS10_HUMAN Regulator of G-protein signaling 10 OS=Homo sapiens OX=9606 GN=RGS10 PE=1 SV=3	RGS10	1	RGS10	7	7	-0.00828706	-0.000761648	0	-0.175038	-0.0729758	0	0.787238	0.991738	1	0.923815	1	1	FALSE	FALSE	FALSE	0	35	35	35	35	-0.239873
O43670	O43670	>sp|O43670|ZN207_HUMAN BUB3-interacting and GLEBS motif-containing protein ZNF207 OS=Homo sapiens OX=9606 GN=ZNF207 PE=1 SV=1	ZNF207	1	ZNF207	8	8	-0.127767	-0.159876	-0.199477	-0.863519	-4.09789	-0.628712	0.200162	0.0501427	0.0053265	0.523763	0.188021	0.0503168	FALSE	FALSE	FALSE	0	40	37	40	40	-1.07165
O43674	O43674	>sp|O43674|NDUB5_HUMAN NADH dehydrogenase [ubiquinone] 1 beta subcomplex subunit 5, mitochondrial OS=Homo sapiens OX=9606 GN=NDUFB5 PE=1 SV=1	NDUFB5	1	NDUFB5	3	3	0.072425	0.0624366	1.88446e-14	0.550278	0.586847	8.5483e-14	0.403361	0.34712	1	0.707801	0.596581	1	FALSE	FALSE	FALSE	0	10	10	15	15	-2.07302
O43676	O43676	>sp|O43676|NDUB3_HUMAN NADH dehydrogenase [ubiquinone] 1 beta subcomplex subunit 3 OS=Homo sapiens OX=9606 GN=NDUFB3 PE=1 SV=3	NDUFB3	1	NDUFB3	4	4	0.192153	0.244847	0.232349	1.59218	3.50717	1.24151	0.029138	0.00064086	0.000255245	0.195295	0.00882282	0.00543483	FALSE	TRUE	TRUE	2	20	20	20	20	-0.871859
O43678	O43678	>sp|O43678|NDUA2_HUMAN NADH dehydrogenase [ubiquinone] 1 alpha subcomplex subunit 2 OS=Homo sapiens OX=9606 GN=NDUFA2 PE=1 SV=3	NDUFA2	1	NDUFA2	5	5	0.0135074	0.00635986	1.76705e-16	0.251319	0.155762	9.09238e-16	0.698907	0.920798	1	0.883574	0.980783	1	FALSE	FALSE	FALSE	0	24	25	25	25	-0.149418
O43681	O43681	>sp|O43681|GET3_HUMAN ATPase GET3 OS=Homo sapiens OX=9606 GN=GET3 PE=1 SV=2	GET3	1	GET3	15	15	-0.0435055	-0.0627963	-0.0390857	-0.874296	-3.04625	-0.125357	0.195027	0.326251	0.299043	0.518924	0.577502	0.830164	FALSE	FALSE	FALSE	0	75	74	75	75	0.098444
O43683	O43683	>sp|O43683|BUB1_HUMAN Mitotic checkpoint serine/threonine-protein kinase BUB1 OS=Homo sapiens OX=9606 GN=BUB1 PE=1 SV=1	BUB1	1	BUB1	2	2	0.1808	0.228459	0.198105	1.43792	1.59283	1.0638	0.0446635	0.105167	0.0187459	0.247203	0.298762	0.124509	FALSE	FALSE	FALSE	0	10	10	10	10	-2.07949
O43684	O43684	>sp|O43684|BUB3_HUMAN Mitotic checkpoint protein BUB3 OS=Homo sapiens OX=9606 GN=BUB3 PE=1 SV=1	BUB3	1	BUB3	14	14	-0.00944758	-0.0184648	-1.11834e-17	-0.105417	-1.15114	-6.37555e-17	0.87073	0.791372	1	0.960589	0.916627	1	FALSE	FALSE	FALSE	0	68	65	70	70	-0.345823
O43688	O43688	>sp|O43688|PLPP2_HUMAN Phospholipid phosphatase 2 OS=Homo sapiens OX=9606 GN=PLPP2 PE=1 SV=1	PLPP2	1	PLPP2	1	1	-0.387892	-0.386932	-0.370959	-3.09099	-2.44589	-3.02008	0.000521548	0.00919991	0.00066894	0.0166043	0.0614131	0.0108297	TRUE	FALSE	TRUE	2	5	5	5	5
O43707	O43707	>sp|O43707|ACTN4_HUMAN Alpha-actinin-4 OS=Homo sapiens OX=9606 GN=ACTN4 PE=1 SV=2	ACTN4	1	ACTN4	44	44	0.0328338	-0.0420869	0	0.0919873	-1.7569	0	0.887063	0.645196	1	0.964396	0.829127	1	FALSE	FALSE	FALSE	0	207	203	220	220	0.32105
O43708	O43708	>sp|O43708|MAAI_HUMAN Maleylacetoacetate isomerase OS=Homo sapiens OX=9606 GN=GSTZ1 PE=1 SV=3	GSTZ1	1	GSTZ1	9	9	0.0187352	0.0306543	2.66269e-16	0.128216	2.03774	6.24125e-16	0.843152	0.881549	1	0.947294	0.963031	1	FALSE	FALSE	FALSE	0	43	45	45	45	0.47995
O43709	O43709	>sp|O43709|BUD23_HUMAN Probable 18S rRNA (guanine-N(7))-methyltransferase OS=Homo sapiens OX=9606 GN=BUD23 PE=1 SV=2	BUD23	1	BUD23	1	1	-0.276934	-0.280341	-0.256391	-2.32718	-2.68952	-1.91472	0.00379713	0.00491995	0.0103055	0.0598681	0.0390179	0.0825185	FALSE	TRUE	FALSE	1	5	3	5	5
O43715	O43715	>sp|O43715|TRIA1_HUMAN TP53-regulated inhibitor of apoptosis 1 OS=Homo sapiens OX=9606 GN=TRIAP1 PE=1 SV=1	TRIAP1	1	TRIAP1	6	6	0.0112127	0.0245193	0	0.196307	0.704628	0	0.762228	0.78408	1	0.909812	0.913473	1	FALSE	FALSE	FALSE	0	30	30	30	30	-0.387516
O43716	O43716	>sp|O43716|GATC_HUMAN Glutamyl-tRNA(Gln) amidotransferase subunit C, mitochondrial OS=Homo sapiens OX=9606 GN=GATC PE=1 SV=1	GATC	1	GATC	5	5	-0.0203225	-0.0104573	0	-0.305331	-0.0781021	0	0.638984	0.898674	1	0.854534	0.971109	1	FALSE	FALSE	FALSE	0	22	21	25	25	-1.28655
O43719	O43719	>sp|O43719|HTSF1_HUMAN HIV Tat-specific factor 1 OS=Homo sapiens OX=9606 GN=HTATSF1 PE=1 SV=1	HTATSF1	1	HTATSF1	37	37	0.0989982	0.107665	0.0932741	1.38045	3.47966	0.232112	0.0522873	3.96045e-06	0.0162907	0.268616	0.000186001	0.113079	FALSE	FALSE	FALSE	0	165	168	185	185	0.752283
O43731	O43731	>sp|O43731|ERD23_HUMAN ER lumen protein-retaining receptor 3 OS=Homo sapiens OX=9606 GN=KDELR3 PE=1 SV=1	KDELR3	1	KDELR3	1	1	-0.017615	-0.0174381	0	-0.257569	-0.251797	0	0.691851	0.858511	1	0.879862	0.952573	1	FALSE	FALSE	FALSE	0	5	5	5	5
O43741	O43741	>sp|O43741|AAKB2_HUMAN 5'-AMP-activated protein kinase subunit beta-2 OS=Homo sapiens OX=9606 GN=PRKAB2 PE=1 SV=1	PRKAB2	1	PRKAB2	4	4	0.0622528	-0.00437001	4.67916e-16	0.479748	-0.184683	1.41391e-15	0.464504	0.125856	1	0.751454	0.335078	1	FALSE	FALSE	FALSE	0	19	20	20	20	-0.348846
O43747	O43747	>sp|O43747|AP1G1_HUMAN AP-1 complex subunit gamma-1 OS=Homo sapiens OX=9606 GN=AP1G1 PE=1 SV=5	AP1G1	1	AP1G1	37	37	-0.104601	-0.119075	-0.129892	-1.97459	-5.45075	-0.40264	0.0100225	0.00286072	8.07555e-05	0.105181	0.0266063	0.00233325	FALSE	FALSE	FALSE	0	171	179	185	185	1.11135
O43752	O43752	>sp|O43752|STX6_HUMAN Syntaxin-6 OS=Homo sapiens OX=9606 GN=STX6 PE=1 SV=1	STX6	1	STX6	10	10	0.0335498	0.0459134	7.17839e-17	0.518363	1.34611	1.7077e-16	0.430321	0.388036	1	0.728794	0.6329	1	FALSE	FALSE	FALSE	0	39	45	50	50	1.60299
O43759	O43759	>sp|O43759|SNG1_HUMAN Synaptogyrin-1 OS=Homo sapiens OX=9606 GN=SYNGR1 PE=1 SV=2	SYNGR1	1	SYNGR1	2	2	-0.17341	-0.212594	-0.136997	-1.27509	-1.65179	-0.69098	0.0695954	0.0543114	0.0916236	0.311814	0.197956	0.378031	FALSE	FALSE	FALSE	0	10	10	10	10	-2.07949
O43760	O43760	>sp|O43760|SNG2_HUMAN Synaptogyrin-2 OS=Homo sapiens OX=9606 GN=SYNGR2 PE=1 SV=1	SYNGR2	1	SYNGR2	8	8	-0.410331	-0.422964	-0.319441	-4.19857	-4.07068	-0.793189	4.19107e-05	2.25897e-10	0.000445903	0.0035145	5.9075e-08	0.00820214	TRUE	TRUE	TRUE	3	36	40	40	40	1.06749
O43765	O43765	>sp|O43765|SGTA_HUMAN Small glutamine-rich tetratricopeptide repeat-containing protein alpha OS=Homo sapiens OX=9606 GN=SGTA PE=1 SV=1	SGTA	1	SGTA	11	11	0.0754052	0.123897	0.151627	1.36031	4.97414	0.69606	0.0552432	0.20143	0.000270773	0.277557	0.439931	0.00562087	FALSE	FALSE	TRUE	1	51	55	55	55	0.982689
O43768	O43768	>sp|O43768|ENSA_HUMAN Alpha-endosulfine OS=Homo sapiens OX=9606 GN=ENSA PE=1 SV=1	ENSA	1	ENSA	12	12	0.277531	0.212117	0.266851	2.38148	4.87785	0.791785	0.00327796	0.000257938	9.98766e-05	0.0546767	0.00448311	0.0027445	FALSE	TRUE	TRUE	2	57	60	60	60	0.755186
O43772	O43772	>sp|O43772|MCAT_HUMAN Mitochondrial carnitine/acylcarnitine carrier protein OS=Homo sapiens OX=9606 GN=SLC25A20 PE=1 SV=1	SLC25A20	1	SLC25A20	5	5	-0.0206296	-0.0435714	-5.28282e-17	-0.235572	-0.668085	-3.9407e-16	0.716814	0.687097	1	0.891886	0.855207	1	FALSE	FALSE	FALSE	0	25	25	25	25	-0.587084
O43776	O43776	>sp|O43776|SYNC_HUMAN Asparagine--tRNA ligase, cytoplasmic OS=Homo sapiens OX=9606 GN=NARS1 PE=1 SV=1	NARS1	1	NARS1	31	31	-0.018187	-0.0590679	0	-0.26743	-0.525576	0	0.680781	3.96029e-06	1	0.875322	0.000186001	1	FALSE	FALSE	FALSE	0	134	154	155	155	2.22467
O43795	O43795	>sp|O43795|MYO1B_HUMAN Unconventional myosin-Ib OS=Homo sapiens OX=9606 GN=MYO1B PE=1 SV=3	MYO1B	1	MYO1B	39	39	-0.0413092	-0.0455742	-0.0105628	-0.749055	-2.5828	-0.0682028	0.261912	0.0585349	0.545389	0.589524	0.208862	1	FALSE	FALSE	FALSE	0	187	188	195	195	0.617187
O43805	O43805	>sp|O43805|SSNA1_HUMAN Sjoegren syndrome nuclear autoantigen 1 OS=Homo sapiens OX=9606 GN=SSNA1 PE=1 SV=2	SSNA1	1	SSNA1	6	6	0.00325242	-0.0105987	1.42491e-18	0.0536623	-0.535884	8.28088e-18	0.933949	0.541885	1	0.97969	0.757489	1	FALSE	FALSE	FALSE	0	27	27	30	30	-0.512856
O43808	O43808	>sp|O43808|PM34_HUMAN Peroxisomal membrane protein PMP34 OS=Homo sapiens OX=9606 GN=SLC25A17 PE=1 SV=1	SLC25A17	1	SLC25A17	4	4	-0.249487	-0.255993	-0.261491	-3.37976	-4.18877	-2.17863	0.000259344	9.07232e-06	3.2149e-08	0.0110268	0.000366323	5.06076e-06	TRUE	TRUE	TRUE	3	20	18	20	20	-2.08211
O43809	O43809	>sp|O43809|CPSF5_HUMAN Cleavage and polyadenylation specificity factor subunit 5 OS=Homo sapiens OX=9606 GN=NUDT21 PE=1 SV=1	NUDT21	1	NUDT21	7	7	-0.113824	-0.144712	-1.48253e-15	-0.45686	-2.18019	-4.4155e-15	0.485562	0.0764385	1	0.762303	0.24524	1	FALSE	FALSE	FALSE	0	34	33	35	35	-0.626175
O43813	O43813	>sp|O43813|LANC1_HUMAN Glutathione S-transferase LANCL1 OS=Homo sapiens OX=9606 GN=LANCL1 PE=1 SV=1	LANCL1	1	LANCL1	11	11	0.128449	0.116611	0.0700993	1.33807	1.86884	0.2704	0.0586921	0.00194612	0.101172	0.28562	0.0203269	0.400302	FALSE	FALSE	FALSE	0	55	50	55	55	-1.072
O43815	O43815	>sp|O43815|STRN_HUMAN Striatin OS=Homo sapiens OX=9606 GN=STRN PE=1 SV=4	STRN	1	STRN	20	20	0.00959719	0.00420143	-1.7607e-17	0.144117	1.07353	-6.93699e-17	0.824044	0.1253	1	0.938081	0.333897	1	FALSE	FALSE	FALSE	0	96	97	100	100	0.497439
O43819	O43819	>sp|O43819|SCO2_HUMAN Protein SCO2 homolog, mitochondrial OS=Homo sapiens OX=9606 GN=SCO2 PE=1 SV=3	SCO2	1	SCO2	6	6	0.146107	0.120633	0.0819414	1.52588	3.03296	0.253057	0.0350299	0.134755	0.218552	0.216388	0.348301	0.684379	FALSE	FALSE	FALSE	0	27	29	30	30	0.356846
O43823	O43823	>sp|O43823|AKAP8_HUMAN A-kinase anchor protein 8 OS=Homo sapiens OX=9606 GN=AKAP8 PE=1 SV=1	AKAP8	1	AKAP8	1	1	-0.0974951	-0.102169	-0.0914329	-1.18868	-1.76535	-0.950685	0.0876676	0.0620594	0.138773	0.353728	0.215726	0.501887	FALSE	FALSE	FALSE	0	3	4	5	5
O43824	O43824	>sp|O43824|GTPB6_HUMAN Putative GTP-binding protein 6 OS=Homo sapiens OX=9606 GN=GTPBP6 PE=1 SV=4	GTPBP6	1	GTPBP6	6	6	0.17392	0.218	0.356479	1.73588	4.47999	0.907449	0.0195145	0.0792795	0.000588151	0.157017	0.251191	0.00986009	FALSE	FALSE	TRUE	1	28	30	30	30	0.369436
O43826	O43826	>sp|O43826|G6PT1_HUMAN Glucose-6-phosphate exchanger SLC37A4 OS=Homo sapiens OX=9606 GN=SLC37A4 PE=1 SV=1	SLC37A4	1	SLC37A4	4	4	-0.211619	-0.18616	-0.207031	-3.5674	-3.0365	-0.997675	0.000167341	0.0272954	0.00216962	0.00865728	0.128191	0.0259805	TRUE	FALSE	TRUE	2	19	20	20	20	-0.344801
O43837	O43837	>sp|O43837|IDH3B_HUMAN Isocitrate dehydrogenase [NAD] subunit beta, mitochondrial OS=Homo sapiens OX=9606 GN=IDH3B PE=1 SV=2	IDH3B	1	IDH3B	23	23	0.0394021	0.0165631	0	0.602911	0.484788	0	0.361484	0.205683	1	0.679463	0.444417	1	FALSE	FALSE	FALSE	0	101	109	115	115	1.34033
O43847	O43847	>sp|O43847|NRDC_HUMAN Nardilysin OS=Homo sapiens OX=9606 GN=NRDC PE=1 SV=3	NRDC	1	NRDC	29	29	-0.103273	-0.130304	-0.148486	-1.83745	-5.62123	-0.618762	0.0146923	0.000435458	1.84892e-07	0.134197	0.00662897	2.2261e-05	FALSE	FALSE	TRUE	1	137	139	145	145	0.663155
O43852	O43852	>sp|O43852|CALU_HUMAN Calumenin OS=Homo sapiens OX=9606 GN=CALU PE=1 SV=2	CALU	1	CALU	22	22	0.202201	0.217838	0.221633	2.25357	8.1013	0.614245	0.0046403	3.70547e-08	5.77414e-06	0.0669457	4.02256e-06	0.000344472	FALSE	TRUE	TRUE	2	100	109	110	110	1.4642
O43865	O43865	>sp|O43865|SAHH2_HUMAN S-adenosylhomocysteine hydrolase-like protein 1 OS=Homo sapiens OX=9606 GN=AHCYL1 PE=1 SV=2	AHCYL1	1	AHCYL1	14	14	-0.05831	-0.0454144	-1.42949e-17	-0.747734	-0.168643	-3.55783e-17	0.262705	0.238715	1	0.590351	0.485363	1	FALSE	FALSE	FALSE	0	64	66	70	70	0.562759
O43896	O43896	>sp|O43896|KIF1C_HUMAN Kinesin-like protein KIF1C OS=Homo sapiens OX=9606 GN=KIF1C PE=1 SV=3	KIF1C	1	KIF1C	14	14	-0.107237	-0.143953	-0.177827	-1.91894	-4.35699	-0.806179	0.0117031	0.0683787	3.26162e-06	0.116937	0.228618	0.000222009	FALSE	FALSE	TRUE	1	67	66	70	70	0.0229751
O43897	O43897	>sp|O43897|TLL1_HUMAN Tolloid-like protein 1 OS=Homo sapiens OX=9606 GN=TLL1 PE=1 SV=1	TLL1	1	TLL1	1	1	0.0120726	0.00419241	0	0.134397	0.155277	0	0.835711	1	1	0.943898	1	1	FALSE	FALSE	FALSE	0	2	5	5	5
O43913	O43913	>sp|O43913|ORC5_HUMAN Origin recognition complex subunit 5 OS=Homo sapiens OX=9606 GN=ORC5 PE=1 SV=1	ORC5	1	ORC5	7	7	-0.0452333	-0.0651311	-2.0687e-19	-0.590968	-0.805611	-9.95841e-19	0.370704	0.0430465	1	0.685107	0.170385	1	FALSE	FALSE	FALSE	0	30	35	35	35	1.46263
O43920	O43920	>sp|O43920|NDUS5_HUMAN NADH dehydrogenase [ubiquinone] iron-sulfur protein 5 OS=Homo sapiens OX=9606 GN=NDUFS5 PE=1 SV=3	NDUFS5	1	NDUFS5	5	5	-0.101487	-0.13464	-4.45447e-17	-0.500034	-2.14365	-2.35464e-16	0.446334	0.393861	1	0.739091	0.638469	1	FALSE	FALSE	FALSE	0	25	25	25	25	-0.587084
O43924	O43924	>sp|O43924|PDE6D_HUMAN Retinal rod rhodopsin-sensitive cGMP 3',5'-cyclic phosphodiesterase subunit delta OS=Homo sapiens OX=9606 GN=PDE6D PE=1 SV=1	PDE6D	1	PDE6D	4	4	-0.0197873	-0.0145426	-3.93408e-18	-0.283837	-0.169389	-3.73545e-17	0.662539	0.8878	1	0.865693	0.965639	1	FALSE	FALSE	FALSE	0	20	20	20	20	-0.871859
O43929	O43929	>sp|O43929|ORC4_HUMAN Origin recognition complex subunit 4 OS=Homo sapiens OX=9606 GN=ORC4 PE=1 SV=2	ORC4	1	ORC4	9	9	-0.065181	-0.0858854	-0.0787054	-1.34703	-2.38401	-0.404281	0.0572786	0.128815	0.0372668	0.283059	0.339068	0.201453	FALSE	FALSE	FALSE	0	38	35	45	45	-1.17786
O43933	O43933	>sp|O43933|PEX1_HUMAN Peroxisome biogenesis factor 1 OS=Homo sapiens OX=9606 GN=PEX1 PE=1 SV=1	PEX1	1	PEX1	17	17	-0.0608166	-0.0642743	-0.0294777	-1.00824	-1.8303	-0.146931	0.139986	0.0190959	0.305338	0.447658	0.100121	0.842041	FALSE	FALSE	FALSE	0	81	82	85	85	0.452107
O60216	O60216	>sp|O60216|RAD21_HUMAN Double-strand-break repair protein rad21 homolog OS=Homo sapiens OX=9606 GN=RAD21 PE=1 SV=2	RAD21	1	RAD21	7	7	-0.123804	-0.171475	-0.112009	-0.924856	-3.65819	-0.536516	0.172394	0.0678266	0.125372	0.493533	0.227532	0.468781	FALSE	FALSE	FALSE	0	35	31	35	35	-1.70063
O60220	O60220	>sp|O60220|TIM8A_HUMAN Mitochondrial import inner membrane translocase subunit Tim8 A OS=Homo sapiens OX=9606 GN=TIMM8A PE=1 SV=1	TIMM8A	1	TIMM8A	8	8	0.000101881	-0.0170972	0	0.00163213	-1.33029	0	0.997988	0.43757	1	0.99965	0.678911	1	FALSE	FALSE	FALSE	0	32	40	40	40	2.37527
O60229	O60229	>sp|O60229|KALRN_HUMAN Kalirin OS=Homo sapiens OX=9606 GN=KALRN PE=1 SV=3	KALRN	1	KALRN	4	4	-0.0512279	-0.0539924	-0.0202677	-0.93603	-1.92064	-0.223113	0.167706	0.0984984	0.341114	0.48755	0.287464	0.902821	FALSE	FALSE	FALSE	0	15	17	20	20	0.0867796
O60231	O60231	>sp|O60231|DHX16_HUMAN Pre-mRNA-splicing factor ATP-dependent RNA helicase DHX16 OS=Homo sapiens OX=9606 GN=DHX16 PE=1 SV=2	DHX16	1	DHX16	22	22	-0.0787918	-0.0823784	0	-0.760579	-2.14752	0	0.255075	0.000490657	1	0.583054	0.00730141	1	FALSE	FALSE	FALSE	0	100	102	110	110	0.627247
O60232	O60232	>sp|O60232|ZNRD2_HUMAN Protein ZNRD2 OS=Homo sapiens OX=9606 GN=ZNRD2 PE=1 SV=1	ZNRD2	1	ZNRD2	7	7	-0.147205	-0.15244	-0.133075	-2.33135	-3.43991	-0.766694	0.00375447	0.00761587	0.00137582	0.0594788	0.0531426	0.0183683	FALSE	FALSE	FALSE	0	33	31	35	35	-1.04591
O60234	O60234	>sp|O60234|GMFG_HUMAN Glia maturation factor gamma OS=Homo sapiens OX=9606 GN=GMFG PE=1 SV=1	GMFG	1	GMFG	1	1	0.312003	0.325416	0.359071	2.46488	1.92297	3.33174	0.00261936	0.0370596	0.000336239	0.0477834	0.154637	0.0066864	TRUE	FALSE	TRUE	2	5	5	5	5
O60238	O60238	>sp|O60238|BNI3L_HUMAN BCL2/adenovirus E1B 19 kDa protein-interacting protein 3-like OS=Homo sapiens OX=9606 GN=BNIP3L PE=1 SV=1	BNIP3L	1	BNIP3L	2	2	-0.191435	-0.165987	-0.0889705	-1.29161	-1.49746	-0.524709	0.0665651	0.110215	0.173955	0.306599	0.307561	0.58533	FALSE	FALSE	FALSE	0	10	10	10	10	-2.07949
O60239	O60239	>sp|O60239|3BP5_HUMAN SH3 domain-binding protein 5 OS=Homo sapiens OX=9606 GN=SH3BP5 PE=1 SV=2	SH3BP5	1	SH3BP5	4	4	-0.220752	-0.219597	-0.213689	-2.13918	-2.51355	-0.606757	0.00635223	0.409348	0.0402567	0.0797738	0.653425	0.212753	FALSE	FALSE	FALSE	0	20	20	20	20	-0.871859
O60256	O60256	>sp|O60256|KPRB_HUMAN Phosphoribosyl pyrophosphate synthase-associated protein 2 OS=Homo sapiens OX=9606 GN=PRPSAP2 PE=1 SV=1	PRPSAP2	1	PRPSAP2	16	16	0.0463743	0.0387654	1.96097e-16	0.804699	2.36544	5.06166e-16	0.230206	0.582124	1	0.556766	0.786378	1	FALSE	FALSE	FALSE	0	73	80	80	80	1.39562
O60264	O60264	>sp|O60264|SMCA5_HUMAN SWI/SNF-related matrix-associated actin-dependent regulator of chromatin subfamily A member 5 OS=Homo sapiens OX=9606 GN=SMARCA5 PE=1 SV=1	SMARCA5	1	SMARCA5	40	40	-0.0274701	-0.0174339	-3.56179e-18	-0.243164	-0.0790168	-1.54212e-17	0.708157	0.224724	1	0.889071	0.469142	1	FALSE	FALSE	FALSE	0	181	190	200	200	1.15857
O60266	O60266	>sp|O60266|ADCY3_HUMAN Adenylate cyclase type 3 OS=Homo sapiens OX=9606 GN=ADCY3 PE=1 SV=3	ADCY3	1	ADCY3	1	1	-0.0673347	-0.066268	-0.0460136	-0.921216	-1.33244	-0.509612	0.173945	0.147299	0.378147	0.496023	0.366008	0.966829	FALSE	FALSE	FALSE	0	5	5	5	5
O60268	O60268	>sp|O60268|K0513_HUMAN Uncharacterized protein KIAA0513 OS=Homo sapiens OX=9606 GN=KIAA0513 PE=1 SV=1	KIAA0513	1	KIAA0513	1	1	0.236549	0.230787	0.187358	1.69466	1.76953	1.49335	0.0218959	0.0602594	0.0315293	0.169386	0.212537	0.177994	FALSE	FALSE	FALSE	0	5	5	5	5
O60271	O60271	>sp|O60271|JIP4_HUMAN C-Jun-amino-terminal kinase-interacting protein 4 OS=Homo sapiens OX=9606 GN=SPAG9 PE=1 SV=4	SPAG9	1	SPAG9	45	45	0.0683539	0.06348	0.0144511	0.976293	2.6927	0.0542963	0.151714	0.00103394	0.536731	0.46706	0.0124487	1	FALSE	FALSE	FALSE	0	210	220	225	225	1.16106
O60291	O60291	>sp|O60291|MGRN1_HUMAN E3 ubiquitin-protein ligase MGRN1 OS=Homo sapiens OX=9606 GN=MGRN1 PE=1 SV=2	MGRN1	1	MGRN1	2	2	-0.145076	-0.107408	-0.0224186	-1.19521	-1.58134	-0.135148	0.0861642	0.125482	0.566675	0.350664	0.334248	1	FALSE	FALSE	FALSE	0	9	8	10	10	-3.51256
O60294	O60294	>sp|O60294|TYW4_HUMAN tRNA wybutosine-synthesizing protein 4 OS=Homo sapiens OX=9606 GN=LCMT2 PE=1 SV=3	LCMT2	1	LCMT2	5	5	-0.146654	-0.146838	-0.131368	-2.26723	-3.34252	-1.24403	0.00447035	0.000605308	0.000736836	0.065379	0.00853965	0.0115882	FALSE	TRUE	FALSE	1	24	22	25	25	-1.66876
O60296	O60296	>sp|O60296|TRAK2_HUMAN Trafficking kinesin-binding protein 2 OS=Homo sapiens OX=9606 GN=TRAK2 PE=1 SV=2	TRAK2	1	TRAK2	1	1	-0.0515176	-0.0523027	-0.0124671	-0.593413	-0.586973	-0.130507	0.368803	0.543015	0.707288	0.684241	0.758292	1	FALSE	FALSE	FALSE	0	4	5	5	5
O60303	O60303	>sp|O60303|KATIP_HUMAN Katanin-interacting protein OS=Homo sapiens OX=9606 GN=KATNIP PE=1 SV=4	KATNIP	1	KATNIP	1	1	-0.0329617	-0.0330701	-0.0221342	-0.509931	-0.42178	-0.264884	0.437639	0.686053	0.628242	0.732212	0.854437	1	FALSE	FALSE	FALSE	0	5	5	5	5
O60306	O60306	>sp|O60306|AQR_HUMAN RNA helicase aquarius OS=Homo sapiens OX=9606 GN=AQR PE=1 SV=4	AQR	1	AQR	11	11	-0.112632	-0.110785	-3.66215e-17	-0.793747	-2.44278	-1.2215e-16	0.236189	0.0173473	1	0.5622	0.0939189	1	FALSE	FALSE	FALSE	0	48	51	55	55	0.754886
O60313	O60313	>sp|O60313|OPA1_HUMAN Dynamin-like 120 kDa protein, mitochondrial OS=Homo sapiens OX=9606 GN=OPA1 PE=1 SV=3	OPA1	1	OPA1	55	55	0.0282638	0.0172233	0	0.342043	1.16631	0	0.59971	0.285859	1	0.832728	0.540999	1	FALSE	FALSE	FALSE	0	263	264	275	275	0.654759
O60333	O60333	>sp|O60333|KIF1B_HUMAN Kinesin-like protein KIF1B OS=Homo sapiens OX=9606 GN=KIF1B PE=1 SV=5	KIF1B	1	KIF1B	2	2	0.118187	0.101387	9.0552e-17	1.07388	1.13317	8.42075e-16	0.118369	0.231471	1	0.414512	0.477211	1	FALSE	FALSE	FALSE	0	10	10	10	10	-2.07949
O60341	O60341	>sp|O60341|KDM1A_HUMAN Lysine-specific histone demethylase 1A OS=Homo sapiens OX=9606 GN=KDM1A PE=1 SV=2	KDM1A	1	KDM1A	22	22	-0.0629743	-0.0713081	-0.0388382	-0.844098	-1.87018	-0.138201	0.2097	0.0676273	0.275868	0.535531	0.227208	0.788774	FALSE	FALSE	FALSE	0	107	107	110	110	0.407348
O60343	O60343	>sp|O60343|TBCD4_HUMAN TBC1 domain family member 4 OS=Homo sapiens OX=9606 GN=TBC1D4 PE=1 SV=2	TBC1D4	1	TBC1D4	13	13	0.00699471	0.000720106	-3.22503e-17	0.132364	0.961891	-1.35805e-16	0.838156	0.842191	1	0.944689	0.943333	1	FALSE	FALSE	FALSE	0	56	55	65	65	-0.125125
O60353	O60353	>sp|O60353|FZD6_HUMAN Frizzled-6 OS=Homo sapiens OX=9606 GN=FZD6 PE=1 SV=2	FZD6	1	FZD6	5	5	0.00601376	-0.00146634	0	0.0831621	-0.562784	0	0.897827	0.720948	1	0.968623	0.875279	1	FALSE	FALSE	FALSE	0	21	20	25	25	-1.37247
O60423	O60423	>sp|O60423|AT8B3_HUMAN Phospholipid-transporting ATPase IK OS=Homo sapiens OX=9606 GN=ATP8B3 PE=2 SV=4	ATP8B3	1	ATP8B3	2	2	0.029252	0.0397264	0	0.150752	0.433925	0	0.816106	0.828653	1	0.93483	0.936566	1	FALSE	FALSE	FALSE	0	7	7	10	10
O60437	O60437	>sp|O60437|PEPL_HUMAN Periplakin OS=Homo sapiens OX=9606 GN=PPL PE=1 SV=4	PPL	1	PPL	56	56	-0.0152785	-0.0394392	-7.91398e-17	-0.22462	-2.0358	-3.47176e-16	0.729375	0.0271381	1	0.896723	0.127858	1	FALSE	FALSE	FALSE	0	255	249	280	280	0.299089
O60476	O60476	>sp|O60476|MA1A2_HUMAN Mannosyl-oligosaccharide 1,2-alpha-mannosidase IB OS=Homo sapiens OX=9606 GN=MAN1A2 PE=1 SV=1	MAN1A2	1	MAN1A2	14	14	-0.0496362	-0.0484247	0	-0.935997	-1.44246	0	0.16772	0.565375	1	0.48755	0.774336	1	FALSE	FALSE	FALSE	0	62	61	70	70	-0.0441263
O60493	O60493	>sp|O60493|SNX3_HUMAN Sorting nexin-3 OS=Homo sapiens OX=9606 GN=SNX3 PE=1 SV=3	SNX3	1	SNX3	12	12	-0.0622274	-0.0705661	0	-0.614322	-1.06515	0	0.35283	0.0753633	1	0.673326	0.243205	1	FALSE	FALSE	FALSE	0	55	59	60	60	0.963988
O60499	O60499	>sp|O60499|STX10_HUMAN Syntaxin-10 OS=Homo sapiens OX=9606 GN=STX10 PE=1 SV=1	STX10	1	STX10	3	3	-0.151165	-0.146984	-0.127946	-1.88051	-1.88866	-0.966564	0.0130275	0.046777	0.00917106	0.123508	0.179362	0.0763909	FALSE	FALSE	FALSE	0	15	15	15	15	-1.31137
O60502	O60502	>sp|O60502|OGA_HUMAN Protein O-GlcNAcase OS=Homo sapiens OX=9606 GN=OGA PE=1 SV=2	OGA	1	OGA	26	26	0.0895857	0.0695512	0.055084	1.85465	1.51686	0.250551	0.0140031	0.000110795	0.0275646	0.12969	0.00237438	0.162395	FALSE	FALSE	FALSE	0	130	124	130	130	-0.1296
O60503	O60503	>sp|O60503|ADCY9_HUMAN Adenylate cyclase type 9 OS=Homo sapiens OX=9606 GN=ADCY9 PE=1 SV=4	ADCY9	1	ADCY9	4	4	-0.0294171	-0.0327969	-3.24049e-17	-0.407405	-0.788974	-1.58703e-16	0.533034	0.489966	1	0.790893	0.72026	1	FALSE	FALSE	FALSE	0	20	20	20	20	-0.871859
O60506	O60506	>sp|O60506|HNRPQ_HUMAN Heterogeneous nuclear ribonucleoprotein Q OS=Homo sapiens OX=9606 GN=SYNCRIP PE=1 SV=2	SYNCRIP	1	SYNCRIP	33	33	0.0111626	0.0165423	0.00337748	0.190951	3.85847	0.0115247	0.7685	0.409825	0.746441	0.912663	0.65366	1	FALSE	FALSE	FALSE	0	145	162	165	165	1.89485
O60508	O60508	>sp|O60508|PRP17_HUMAN Pre-mRNA-processing factor 17 OS=Homo sapiens OX=9606 GN=CDC40 PE=1 SV=1	CDC40	1	CDC40	3	3	-0.0190653	-0.0249275	0	-0.18486	-0.542353	0	0.775654	0.676928	1	0.91623	0.848659	1	FALSE	FALSE	FALSE	0	12	14	15	15	0.00470357
O60518	O60518	>sp|O60518|RNBP6_HUMAN Ran-binding protein 6 OS=Homo sapiens OX=9606 GN=RANBP6 PE=1 SV=2	RANBP6	1	RANBP6	18	18	-0.0284357	-0.0328807	-1.04591e-17	-0.581193	-0.801911	-5.36398e-17	0.378373	0.138992	1	0.690713	0.353459	1	FALSE	FALSE	FALSE	0	81	87	90	90	1.1942
O60524	O60524	>sp|O60524|NEMF_HUMAN Ribosome quality control complex subunit NEMF OS=Homo sapiens OX=9606 GN=NEMF PE=1 SV=4	NEMF	1	NEMF	29	29	0.051264	0.0437405	9.23787e-17	0.936568	1.25919	4.77267e-16	0.167483	0.023497	1	0.487505	0.116552	1	FALSE	FALSE	FALSE	0	139	139	145	145	0.483951
O60547	O60547	>sp|O60547|GMDS_HUMAN GDP-mannose 4,6 dehydratase OS=Homo sapiens OX=9606 GN=GMDS PE=1 SV=1	GMDS	1	GMDS	17	17	0.0262198	0.00845946	3.36259e-17	0.545416	0.0130145	1.94218e-16	0.407392	0.726746	1	0.71162	0.878677	1	FALSE	FALSE	FALSE	0	77	81	85	85	0.901544
O60551	O60551	>sp|O60551|NMT2_HUMAN Glycylpeptide N-tetradecanoyltransferase 2 OS=Homo sapiens OX=9606 GN=NMT2 PE=1 SV=1	NMT2	1	NMT2	4	4	0.133827	0.127826	0.0635354	1.33807	2.30464	0.354223	0.0586922	0.0547642	0.176532	0.28562	0.199216	0.590997	FALSE	FALSE	FALSE	0	19	19	20	20	-0.946982
O60563	O60563	>sp|O60563|CCNT1_HUMAN Cyclin-T1 OS=Homo sapiens OX=9606 GN=CCNT1 PE=1 SV=1	CCNT1	1	CCNT1	3	3	-0.0330359	-0.061397	-0.00311111	-0.416023	-0.836075	-0.0232391	0.524571	0.383079	0.805776	0.787231	0.628352	1	FALSE	FALSE	FALSE	0	15	15	15	15	-1.31137
O60566	O60566	>sp|O60566|BUB1B_HUMAN Mitotic checkpoint serine/threonine-protein kinase BUB1 beta OS=Homo sapiens OX=9606 GN=BUB1B PE=1 SV=3	BUB1B	1	BUB1B	3	3	0.0228859	-0.0213662	-1.72427e-19	0.27428	-0.392294	-1.46464e-18	0.673138	0.808711	1	0.871357	0.926223	1	FALSE	FALSE	FALSE	0	15	15	15	15	-1.31137
O60568	O60568	>sp|O60568|PLOD3_HUMAN Multifunctional procollagen lysine hydroxylase and glycosyltransferase LH3 OS=Homo sapiens OX=9606 GN=PLOD3 PE=1 SV=1	PLOD3	1	PLOD3	25	25	-0.0261577	-0.0360294	-4.13227e-17	-0.255388	-0.870434	-1.39595e-16	0.694309	0.250792	1	0.880789	0.500827	1	FALSE	FALSE	FALSE	0	118	119	125	125	0.544792
O60573	O60573	>sp|O60573|IF4E2_HUMAN Eukaryotic translation initiation factor 4E type 2 OS=Homo sapiens OX=9606 GN=EIF4E2 PE=1 SV=1	EIF4E2	1	EIF4E2	6	6	-0.0255136	-0.0227983	-1.19993e-19	-0.496779	-0.715998	-6.86162e-19	0.449218	0.241828	1	0.740573	0.489421	1	FALSE	FALSE	FALSE	0	26	27	30	30	-0.099072
O60610	O60610	>sp|O60610|DIAP1_HUMAN Protein diaphanous homolog 1 OS=Homo sapiens OX=9606 GN=DIAPH1 PE=1 SV=2	DIAPH1	1	DIAPH1	61	61	0.0356626	0.0243498	5.87742e-17	0.460999	1.21177	2.50593e-16	0.48171	0.0115231	1	0.760583	0.0714475	1	FALSE	FALSE	FALSE	0	283	293	305	305	1.05603
O60613	O60613	>sp|O60613|SEP15_HUMAN Selenoprotein F OS=Homo sapiens OX=9606 GN=SELENOF PE=1 SV=4	SELENOF	1	SELENOF	3	3	-0.302605	-0.25287	-0.19964	-1.70297	-3.26004	-0.802999	0.0213933	0.00420342	0.0230749	0.166275	0.0345552	0.142939	FALSE	TRUE	FALSE	1	13	10	15	15	-4.40137
O60637	O60637	>sp|O60637|TSN3_HUMAN Tetraspanin-3 OS=Homo sapiens OX=9606 GN=TSPAN3 PE=2 SV=1	TSPAN3	1	TSPAN3	1	1	0.160059	0.164649	0.179177	1.49603	1.45956	1.70239	0.0380476	0.111899	0.0193738	0.226168	0.309651	0.128115	FALSE	FALSE	FALSE	0	5	5	5	5
O60645	O60645	>sp|O60645|EXOC3_HUMAN Exocyst complex component 3 OS=Homo sapiens OX=9606 GN=EXOC3 PE=1 SV=3	EXOC3	1	EXOC3	26	26	-0.0473481	-0.0694627	-0.0500091	-0.811758	-2.79969	-0.203688	0.226416	0.103534	0.0640305	0.553666	0.29613	0.297134	FALSE	FALSE	FALSE	0	128	128	130	130	0.458863
O60658	O60658	>sp|O60658|PDE8A_HUMAN High affinity cAMP-specific and IBMX-insensitive 3',5'-cyclic phosphodiesterase 8A OS=Homo sapiens OX=9606 GN=PDE8A PE=1 SV=2	PDE8A	1	PDE8A	1	1	-0.0806352	-0.0846124	-0.038292	-0.81003	-0.919548	-0.333716	0.227339	0.334837	0.460684	0.554078	0.5855	1	FALSE	FALSE	FALSE	0	5	5	5	5
O60664	O60664	>sp|O60664|PLIN3_HUMAN Perilipin-3 OS=Homo sapiens OX=9606 GN=PLIN3 PE=1 SV=3	PLIN3	1	PLIN3	24	24	0.0586193	0.0564013	0.00264852	0.787007	2.36547	0.0123613	0.239932	0.0417874	0.810441	0.567237	0.167662	1	FALSE	FALSE	FALSE	0	118	119	120	120	0.541121
O60671	O60671	>sp|O60671|RAD1_HUMAN Cell cycle checkpoint protein RAD1 OS=Homo sapiens OX=9606 GN=RAD1 PE=1 SV=1	RAD1	1	RAD1	4	4	-0.143642	-0.134352	-5.85783e-19	-0.791451	-1.67682	-1.72106e-18	0.237459	0.0855044	1	0.563401	0.263354	1	FALSE	FALSE	FALSE	0	20	20	20	20	-0.871859
O60678	O60678	>sp|O60678|ANM3_HUMAN Protein arginine N-methyltransferase 3 OS=Homo sapiens OX=9606 GN=PRMT3 PE=1 SV=4	PRMT3	1	PRMT3	16	16	0.0158565	0.0216163	7.20076e-18	0.219629	0.5355	4.22836e-17	0.735128	0.314165	1	0.897992	0.564945	1	FALSE	FALSE	FALSE	0	80	80	80	80	0.292769
O60684	O60684	>sp|O60684|IMA7_HUMAN Importin subunit alpha-7 OS=Homo sapiens OX=9606 GN=KPNA6 PE=1 SV=1	KPNA6	1	KPNA6	18	18	0.0686571	0.0733875	0.0824185	1.44714	4.86274	0.249974	0.043544	0.628435	0.0604897	0.244589	0.818763	0.283886	FALSE	FALSE	FALSE	0	75	90	90	90	2.54202
O60701	O60701	>sp|O60701|UGDH_HUMAN UDP-glucose 6-dehydrogenase OS=Homo sapiens OX=9606 GN=UGDH PE=1 SV=1	UGDH	1	UGDH	33	33	0.00668247	0.0416471	3.19334e-17	0.0567003	4.5643	1.04112e-16	0.930221	0.471059	1	0.978539	0.704779	1	FALSE	FALSE	FALSE	0	149	165	165	165	1.78988
O60716	O60716	>sp|O60716|CTND1_HUMAN Catenin delta-1 OS=Homo sapiens OX=9606 GN=CTNND1 PE=1 SV=1	CTNND1	1	CTNND1	37	37	-0.0236556	-0.0298909	-0.0120681	-0.599021	-0.186778	-0.0584153	0.364469	0.116493	0.39513	0.680734	0.317325	0.995263	FALSE	FALSE	FALSE	0	172	179	185	185	1.03731
O60725	O60725	>sp|O60725|ICMT_HUMAN Protein-S-isoprenylcysteine O-methyltransferase OS=Homo sapiens OX=9606 GN=ICMT PE=1 SV=1	ICMT	1	ICMT	1	1	-0.0905334	-0.0913125	0	-0.652971	-0.652789	0	0.324639	0.487535	1	0.64967	0.718393	1	FALSE	FALSE	FALSE	0	5	5	5	5
O60739	O60739	>sp|O60739|EIF1B_HUMAN Eukaryotic translation initiation factor 1b OS=Homo sapiens OX=9606 GN=EIF1B PE=1 SV=2	EIF1B	1	EIF1B	7	7	0.0277289	0.0206645	0	0.251655	0.433582	0	0.698527	0.142988	1	0.883262	0.35907	1	FALSE	FALSE	FALSE	0	31	35	35	35	1.11125
O60749	O60749	>sp|O60749|SNX2_HUMAN Sorting nexin-2 OS=Homo sapiens OX=9606 GN=SNX2 PE=1 SV=2	SNX2	1	SNX2	21	21	0.104415	0.1291	0.133792	1.81655	6.25478	0.497389	0.0155758	0.000835216	0.000252061	0.139007	0.0106764	0.00540178	FALSE	FALSE	FALSE	0	96	103	105	105	1.24745
O60762	O60762	>sp|O60762|DPM1_HUMAN Dolichol-phosphate mannosyltransferase subunit 1 OS=Homo sapiens OX=9606 GN=DPM1 PE=1 SV=1	DPM1	1	DPM1	11	11	-0.109379	-0.156876	-0.234813	-1.16964	-3.35509	-0.541011	0.0921952	0.17989	0.00341648	0.362755	0.413192	0.0364315	FALSE	FALSE	TRUE	1	46	51	55	55	1.24937
O60763	O60763	>sp|O60763|USO1_HUMAN General vesicular transport factor p115 OS=Homo sapiens OX=9606 GN=USO1 PE=1 SV=2	USO1	1	USO1	34	34	-0.0118438	-0.0205231	-4.25439e-17	-0.145749	-0.326644	-1.78736e-16	0.822089	0.92735	1	0.93779	0.983647	1	FALSE	FALSE	FALSE	0	162	170	170	170	1.12887
O60779	O60779	>sp|O60779|S19A2_HUMAN Thiamine transporter 1 OS=Homo sapiens OX=9606 GN=SLC19A2 PE=1 SV=2	SLC19A2	1	SLC19A2	1	1	-0.0883584	-0.0853047	-0.0638155	-1.18039	-1.01988	-0.715452	0.089613	0.276337	0.251794	0.357748	0.531331	0.744169	FALSE	FALSE	FALSE	0	5	5	5	5
O60783	O60783	>sp|O60783|RT14_HUMAN 28S ribosomal protein S14, mitochondrial OS=Homo sapiens OX=9606 GN=MRPS14 PE=1 SV=1	MRPS14	1	MRPS14	4	4	0.0537867	0.0625717	6.67062e-19	0.630666	2.86112	2.09797e-18	0.340698	0.555997	1	0.66317	0.76776	1	FALSE	FALSE	FALSE	0	16	20	20	20	1.36475
O60784	O60784	>sp|O60784|TOM1_HUMAN Target of Myb protein 1 OS=Homo sapiens OX=9606 GN=TOM1 PE=1 SV=2	TOM1	1	TOM1	8	8	0.117102	0.0877518	9.21328e-18	0.92894	0.00105345	2.49707e-17	0.170668	0.00563751	1	0.491627	0.0426344	1	FALSE	FALSE	FALSE	0	38	36	40	40	-0.81916
O60814;P57053;P58876;P62807;Q5QNW6;Q93079;Q99877;Q99879;Q99880	O60814;P57053;P58876;P62807;Q5QNW6;Q93079;Q99877;Q99879;Q99880	>sp|O60814|H2B1K_HUMAN Histone H2B type 1-K OS=Homo sapiens OX=9606 GN=H2BC12 PE=1 SV=3;>sp|P57053|H2BFS_HUMAN Histone H2B type F-S OS=Homo sapiens OX=9606 GN=H2BC12L PE=1 SV=2;>sp|P58876|H2B1D_HUMAN Histone H2B type 1-D OS=Homo sapiens OX=9606 GN=H2BC5 PE=1 SV=2;>sp|P62807|H2B1C_HUMAN Histone H2B type 1-C/E/F/G/I OS=Homo sapiens OX=9606 GN=H2BC10 PE=1 SV=4;>sp|Q5QNW6|H2B2F_HUMAN Histone H2B type…	H2BC12;H2BC12L;H2BC5;H2BC10;H2BC18;H2BC9;H2BC15;H2BC14;H2BC13	9	H2BC12;H2BC12L;H2BC5;H2BC10;H2BC18;H2BC9;H2BC15;H2BC14;H2BC13	7	7	0.0790718	0.0660373	2.43642e-18	0.617019	1.73333	2.06055e-17	0.350807	0.0850842	1	0.671982	0.262837	1	FALSE	FALSE	FALSE	0	35	35	35	35	-0.239873
O60825	O60825	>sp|O60825|F262_HUMAN 6-phosphofructo-2-kinase/fructose-2,6-bisphosphatase 2 OS=Homo sapiens OX=9606 GN=PFKFB2 PE=1 SV=2	PFKFB2	1	PFKFB2	18	18	0.032908	0.0141018	2.41865e-17	0.31711	0.0422181	1.02642e-16	0.626249	0.646145	1	0.847648	0.829752	1	FALSE	FALSE	FALSE	0	88	76	90	90	-1.49008
O60826	O60826	>sp|O60826|CCD22_HUMAN Coiled-coil domain-containing protein 22 OS=Homo sapiens OX=9606 GN=CCDC22 PE=1 SV=1	CCDC22	1	CCDC22	29	29	-0.0599696	-0.0749624	-0.0169876	-1.76451	-1.1105	-0.0529214	0.0180137	0.00830078	0.456347	0.150792	0.0565512	1	FALSE	FALSE	FALSE	0	127	134	145	145	1.13467
O60828	O60828	>sp|O60828|PQBP1_HUMAN Polyglutamine-binding protein 1 OS=Homo sapiens OX=9606 GN=PQBP1 PE=1 SV=1	PQBP1	1	PQBP1	2	2	-0.13689	-0.0693653	-4.54382e-19	-0.412001	-0.673453	-1.98924e-18	0.528512	0.473982	1	0.788777	0.707245	1	FALSE	FALSE	FALSE	0	10	8	10	10	-4.40911
O60830	O60830	>sp|O60830|TI17B_HUMAN Mitochondrial import inner membrane translocase subunit Tim17-B OS=Homo sapiens OX=9606 GN=TIMM17B PE=1 SV=1	TIMM17B	1	TIMM17B	4	4	-0.0336638	-0.0202357	-1.59997e-16	-0.345575	-0.278515	-1.10985e-15	0.595999	0.705474	1	0.830536	0.86707	1	FALSE	FALSE	FALSE	0	20	20	20	20	-0.871859
O60831	O60831	>sp|O60831|PRAF2_HUMAN PRA1 family protein 2 OS=Homo sapiens OX=9606 GN=PRAF2 PE=1 SV=1	PRAF2	1	PRAF2	5	5	-0.106993	-0.0918139	-0.0862786	-1.89031	-1.34892	-0.552187	0.012676	0.225484	0.0370246	0.121425	0.470039	0.200636	FALSE	FALSE	FALSE	0	25	25	25	25	-0.587084
O60832	O60832	>sp|O60832|DKC1_HUMAN H/ACA ribonucleoprotein complex subunit DKC1 OS=Homo sapiens OX=9606 GN=DKC1 PE=1 SV=3	DKC1	1	DKC1	10	10	-0.0790848	-0.0820442	-3.72876e-17	-0.732421	-1.605	-1.54075e-16	0.272035	0.213338	1	0.599565	0.453424	1	FALSE	FALSE	FALSE	0	49	48	50	50	-0.235344
O60841	O60841	>sp|O60841|IF2P_HUMAN Eukaryotic translation initiation factor 5B OS=Homo sapiens OX=9606 GN=EIF5B PE=1 SV=4	EIF5B	1	EIF5B	55	55	0.0136104	-0.00222551	-3.5107e-17	0.313578	-1.41603	-1.30825e-16	0.630054	0.0648353	1	0.849822	0.221309	1	FALSE	FALSE	FALSE	0	263	263	275	275	0.60799
O60869	O60869	>sp|O60869|EDF1_HUMAN Endothelial differentiation-related factor 1 OS=Homo sapiens OX=9606 GN=EDF1 PE=1 SV=1	EDF1	1	EDF1	10	10	0.077587	0.120059	0.125007	0.554327	3.35006	0.264817	0.400025	0.311566	0.121215	0.704325	0.562484	0.457372	FALSE	FALSE	FALSE	0	42	47	50	50	1.2904
O60870	O60870	>sp|O60870|KIN17_HUMAN DNA/RNA-binding protein KIN17 OS=Homo sapiens OX=9606 GN=KIN PE=1 SV=2	KIN	1	KIN	1	1	-0.188758	-0.191805	-0.173701	-2.00764	-2.81233	-1.57106	0.00914272	0.00301997	0.026813	0.100071	0.0276984	0.158674	FALSE	TRUE	FALSE	1	4	2	5	5
O60879	O60879	>sp|O60879|DIAP2_HUMAN Protein diaphanous homolog 2 OS=Homo sapiens OX=9606 GN=DIAPH2 PE=1 SV=1	DIAPH2	1	DIAPH2	18	18	-0.0248369	-0.0257265	-9.98601e-18	-0.323885	-0.0327668	-4.15557e-17	0.61898	0.295516	1	0.843739	0.548462	1	FALSE	FALSE	FALSE	0	82	84	90	90	0.60988
O60884	O60884	>sp|O60884|DNJA2_HUMAN DnaJ homolog subfamily A member 2 OS=Homo sapiens OX=9606 GN=DNAJA2 PE=1 SV=1	DNAJA2	1	DNAJA2	16	16	0.034136	0.0192028	0	0.674509	0.187135	0	0.309674	0.0848298	1	0.634573	0.262619	1	FALSE	FALSE	FALSE	0	80	79	80	80	0.134985
O60885	O60885	>sp|O60885|BRD4_HUMAN Bromodomain-containing protein 4 OS=Homo sapiens OX=9606 GN=BRD4 PE=1 SV=2	BRD4	1	BRD4	13	13	-0.0797762	-0.0829844	-1.37293e-16	-0.305438	-2.49445	-5.2267e-16	0.638867	0.0420271	1	0.854534	0.167889	1	FALSE	FALSE	FALSE	0	58	52	65	65	-1.22613
O60888	O60888	>sp|O60888|CUTA_HUMAN Protein CutA OS=Homo sapiens OX=9606 GN=CUTA PE=1 SV=2	CUTA	1	CUTA	5	5	-0.0359063	-0.0315573	-4.96187e-17	-0.422464	-0.831311	-2.69544e-16	0.518299	0.443256	1	0.783244	0.684525	1	FALSE	FALSE	FALSE	0	25	25	25	25	-0.587084
O60906	O60906	>sp|O60906|NSMA_HUMAN Sphingomyelin phosphodiesterase 2 OS=Homo sapiens OX=9606 GN=SMPD2 PE=1 SV=2	SMPD2	1	SMPD2	3	3	-0.0175129	-0.0262699	-2.88624e-20	-0.251726	-0.382661	-3.19633e-19	0.698445	0.708758	1	0.883262	0.869469	1	FALSE	FALSE	FALSE	0	15	15	15	15	-1.31137
O60907	O60907	>sp|O60907|TBL1X_HUMAN F-box-like/WD repeat-containing protein TBL1X OS=Homo sapiens OX=9606 GN=TBL1X PE=1 SV=3	TBL1X	1	TBL1X	14	14	-0.021704	-0.014416	-3.26041e-18	-0.214918	-0.243953	-1.44452e-17	0.740572	0.641946	1	0.900159	0.827205	1	FALSE	FALSE	FALSE	0	63	65	70	70	0.567354
O60921	O60921	>sp|O60921|HUS1_HUMAN Checkpoint protein HUS1 OS=Homo sapiens OX=9606 GN=HUS1 PE=1 SV=1	HUS1	1	HUS1	8	8	0.0366012	0.0123802	2.93215e-17	0.953303	0.623552	1.47086e-16	0.160675	0.618385	1	0.47734	0.8125	1	FALSE	FALSE	FALSE	0	38	39	40	40	0.143703
O60925	O60925	>sp|O60925|PFD1_HUMAN Prefoldin subunit 1 OS=Homo sapiens OX=9606 GN=PFDN1 PE=1 SV=2	PFDN1	1	PFDN1	8	8	0.141573	0.152653	0.179711	2.1681	5.31845	0.64316	0.00586582	0.0105594	0.00339328	0.0764635	0.06756	0.0362424	FALSE	FALSE	TRUE	1	36	40	40	40	1.06749
O60927	O60927	>sp|O60927|PP1RB_HUMAN E3 ubiquitin-protein ligase PPP1R11 OS=Homo sapiens OX=9606 GN=PPP1R11 PE=1 SV=1	PPP1R11	1	PPP1R11	7	7	-0.070562	-0.0942258	-0.029439	-1.40713	-1.07977	-0.0990917	0.048604	0.0976505	0.485187	0.257897	0.286378	1	FALSE	FALSE	FALSE	0	32	35	35	35	0.757465
O60930	O60930	>sp|O60930|RNH1_HUMAN Ribonuclease H1 OS=Homo sapiens OX=9606 GN=RNASEH1 PE=1 SV=2	RNASEH1	1	RNASEH1	1	1	0.00698278	0.00301025	0	0.0539759	0.0654223	0	0.933564	1	1	0.97969	1	1	FALSE	FALSE	FALSE	0	3	2	5	5
O60934	O60934	>sp|O60934|NBN_HUMAN Nibrin OS=Homo sapiens OX=9606 GN=NBN PE=1 SV=1	NBN	1	NBN	13	13	-0.0298495	-0.0138608	-7.45152e-18	-0.230395	-0.0163074	-4.74823e-17	0.722741	0.749838	1	0.892777	0.891939	1	FALSE	FALSE	FALSE	0	60	64	65	65	0.956674
O60936	O60936	>sp|O60936|NOL3_HUMAN Nucleolar protein 3 OS=Homo sapiens OX=9606 GN=NOL3 PE=1 SV=2	NOL3	1	NOL3	7	7	-0.19723	-0.185607	-0.118839	-3.5063	-2.59877	-0.437442	0.00019274	0.000733401	0.0455518	0.00914468	0.00982703	0.232057	TRUE	TRUE	FALSE	2	34	35	35	35	0.0828906
O60942	O60942	>sp|O60942|MCE1_HUMAN mRNA-capping enzyme OS=Homo sapiens OX=9606 GN=RNGTT PE=1 SV=1	RNGTT	1	RNGTT	13	13	0.0147217	-0.00116712	-1.88699e-17	0.193065	-0.0651457	-1.10309e-16	0.766022	0.866259	1	0.912007	0.957497	1	FALSE	FALSE	FALSE	0	62	64	65	65	0.561175
O75027	O75027	>sp|O75027|ABCB7_HUMAN Iron-sulfur clusters transporter ABCB7, mitochondrial OS=Homo sapiens OX=9606 GN=ABCB7 PE=1 SV=2	ABCB7	1	ABCB7	7	7	-0.0729456	-0.0874979	-6.60607e-19	-0.98547	-0.421256	-2.45725e-18	0.14826	0.153732	1	0.461361	0.376554	1	FALSE	FALSE	FALSE	0	29	30	35	35	-0.0090045
O75044	O75044	>sp|O75044|SRGP2_HUMAN SLIT-ROBO Rho GTPase-activating protein 2 OS=Homo sapiens OX=9606 GN=SRGAP2 PE=1 SV=3	SRGAP2	1	SRGAP2	15	15	-0.0159902	-0.0429347	-3.28943e-17	-0.282855	-2.01945	-1.93349e-16	0.663624	0.376252	1	0.866133	0.623182	1	FALSE	FALSE	FALSE	0	64	67	75	75	0.740578
O75052	O75052	>sp|O75052|CAPON_HUMAN Carboxyl-terminal PDZ ligand of neuronal nitric oxide synthase protein OS=Homo sapiens OX=9606 GN=NOS1AP PE=1 SV=3	NOS1AP	1	NOS1AP	10	10	-0.0944563	-0.103049	-0.0904092	-1.27648	-3.28118	-0.399476	0.0693361	0.065997	0.0366423	0.311782	0.223918	0.19923	FALSE	FALSE	FALSE	0	46	47	50	50	0.243361
O75054	O75054	>sp|O75054|IGSF3_HUMAN Immunoglobulin superfamily member 3 OS=Homo sapiens OX=9606 GN=IGSF3 PE=2 SV=3	IGSF3	1	IGSF3	29	29	-0.0838154	-0.10701	-0.0557383	-0.754414	-5.44827	-0.250759	0.258714	0.0282361	0.314841	0.587029	0.130443	0.857975	FALSE	FALSE	FALSE	0	139	131	145	145	-0.265021
O75063	O75063	>sp|O75063|XYLK_HUMAN Glycosaminoglycan xylosylkinase OS=Homo sapiens OX=9606 GN=FAM20B PE=1 SV=1	FAM20B	1	FAM20B	8	8	0.0264306	0.00699582	0	0.402792	0.0119079	0	0.537597	0.429418	1	0.793572	0.672566	1	FALSE	FALSE	FALSE	0	33	37	40	40	1.10008
O75069	O75069	>sp|O75069|TMCC2_HUMAN Transmembrane and coiled-coil domains protein 2 OS=Homo sapiens OX=9606 GN=TMCC2 PE=1 SV=3	TMCC2	1	TMCC2	1	1	-0.369981	-0.203652	0	-0.910073	-1.51734	0	0.178768	0.228918	1	0.50055	0.473717	1	FALSE	FALSE	FALSE	0	5	5	5	5
O75083	O75083	>sp|O75083|WDR1_HUMAN WD repeat-containing protein 1 OS=Homo sapiens OX=9606 GN=WDR1 PE=1 SV=4	WDR1	1	WDR1	29	29	0.0139719	0.0181173	7.42995e-18	0.237129	2.45705	3.27687e-17	0.715035	0.859412	1	0.891539	0.952632	1	FALSE	FALSE	FALSE	0	135	145	145	145	1.37654
O75093	O75093	>sp|O75093|SLIT1_HUMAN Slit homolog 1 protein OS=Homo sapiens OX=9606 GN=SLIT1 PE=1 SV=4	SLIT1	1	SLIT1	2	2	-0.0461138	-0.0573671	-1.8947e-09	-0.475634	-0.626089	-1.41493e-08	0.468246	0.642148	0.999865	0.75254	0.827296	1	FALSE	FALSE	FALSE	0	6	7	10	10
O75110	O75110	>sp|O75110|ATP9A_HUMAN Probable phospholipid-transporting ATPase IIA OS=Homo sapiens OX=9606 GN=ATP9A PE=1 SV=3	ATP9A	1	ATP9A	16	16	0.0126244	0.0217766	2.96058e-17	0.196286	0.749652	1.63812e-16	0.762252	0.52076	1	0.909812	0.740175	1	FALSE	FALSE	FALSE	0	77	80	80	80	0.751248
O75113	O75113	>sp|O75113|N4BP1_HUMAN NEDD4-binding protein 1 OS=Homo sapiens OX=9606 GN=N4BP1 PE=1 SV=4	N4BP1	1	N4BP1	5	5	0.0414474	0.0314443	1.26617e-17	0.599087	0.994905	7.68617e-17	0.364418	0.777877	1	0.680734	0.909607	1	FALSE	FALSE	FALSE	0	23	22	25	25	-1.20283
O75116	O75116	>sp|O75116|ROCK2_HUMAN Rho-associated protein kinase 2 OS=Homo sapiens OX=9606 GN=ROCK2 PE=1 SV=4	ROCK2	1	ROCK2	52	52	0.034086	0.0172841	5.00843e-21	0.930691	1.38569	1.88943e-20	0.169932	0.482897	1	0.490323	0.714945	1	FALSE	FALSE	FALSE	0	234	247	260	260	1.27543
O75122	O75122	>sp|O75122|CLAP2_HUMAN CLIP-associating protein 2 OS=Homo sapiens OX=9606 GN=CLASP2 PE=1 SV=3	CLASP2	1	CLASP2	17	17	0.0373964	0.0380666	0.021694	0.931375	1.41547	0.163679	0.169646	0.149277	0.189001	0.490137	0.369537	0.620508	FALSE	FALSE	FALSE	0	84	83	85	85	0.165377
O75127	O75127	>sp|O75127|PTCD1_HUMAN Pentatricopeptide repeat-containing protein 1, mitochondrial OS=Homo sapiens OX=9606 GN=PTCD1 PE=1 SV=2	PTCD1	1	PTCD1	8	8	0.12617	0.122369	0.10525	1.70937	2.63053	0.641173	0.0210148	0.0132053	0.0167139	0.164492	0.078638	0.115051	FALSE	FALSE	FALSE	0	36	39	40	40	0.751545
O75128	O75128	>sp|O75128|COBL_HUMAN Protein cordon-bleu OS=Homo sapiens OX=9606 GN=COBL PE=1 SV=2	COBL	1	COBL	1	1	-0.127608	-0.129974	-0.0898242	-1.10965	-1.2372	-0.730398	0.107892	0.183638	0.203675	0.393986	0.417417	0.652622	FALSE	FALSE	FALSE	0	5	4	5	5
O75131	O75131	>sp|O75131|CPNE3_HUMAN Copine-3 OS=Homo sapiens OX=9606 GN=CPNE3 PE=1 SV=1	CPNE3	1	CPNE3	23	23	-0.0688886	-0.068132	-0.0455273	-0.527297	-3.09401	-0.150941	0.422655	0.203998	0.405189	0.721904	0.442495	1	FALSE	FALSE	FALSE	0	105	110	115	115	0.982976
O75143	O75143	>sp|O75143|ATG13_HUMAN Autophagy-related protein 13 OS=Homo sapiens OX=9606 GN=ATG13 PE=1 SV=1	ATG13	1	ATG13	1	1	0.0877449	0.0882629	0.0754709	1.19671	0.753377	0.842757	0.0858215	0.420616	0.188943	0.349514	0.664754	0.620508	FALSE	FALSE	FALSE	0	5	5	5	5
O75145	O75145	>sp|O75145|LIPA3_HUMAN Liprin-alpha-3 OS=Homo sapiens OX=9606 GN=PPFIA3 PE=1 SV=3	PPFIA3	1	PPFIA3	2	2	0.00657936	-0.0736944	0	0.0664415	-0.0522547	0	0.918277	0.0368358	1	0.976213	0.153897	1	FALSE	FALSE	FALSE	0	7	10	10	10	0.784957
O75146	O75146	>sp|O75146|HIP1R_HUMAN Huntingtin-interacting protein 1-related protein OS=Homo sapiens OX=9606 GN=HIP1R PE=1 SV=2	HIP1R	1	HIP1R	36	36	-0.0499611	-0.0723328	-2.95274e-16	-0.408695	-2.31186	-1.04202e-15	0.531763	0.0423326	1	0.790068	0.168668	1	FALSE	FALSE	FALSE	0	169	177	180	180	1.11557
O75147	O75147	>sp|O75147|OBSL1_HUMAN Obscurin-like protein 1 OS=Homo sapiens OX=9606 GN=OBSL1 PE=1 SV=4	OBSL1	1	OBSL1	5	5	-0.106263	-0.100789	-0.063288	-1.37842	-2.14892	-0.358119	0.0525784	0.0068595	0.13641	0.269485	0.0493735	0.496324	FALSE	FALSE	FALSE	0	24	17	25	25	-4.63449
O75150	O75150	>sp|O75150|BRE1B_HUMAN E3 ubiquitin-protein ligase BRE1B OS=Homo sapiens OX=9606 GN=RNF40 PE=1 SV=5	RNF40	1	RNF40	22	22	-0.0280295	-0.0484732	-1.43633e-17	-0.31657	-1.9423	-5.58569e-17	0.62683	0.286402	1	0.847648	0.541367	1	FALSE	FALSE	FALSE	0	103	102	110	110	0.267847
O75153	O75153	>sp|O75153|CLU_HUMAN Clustered mitochondria protein homolog OS=Homo sapiens OX=9606 GN=CLUH PE=1 SV=2	CLUH	1	CLUH	51	51	-0.0896632	-0.0942094	-0.069013	-1.0305	-5.8765	-0.343685	0.132292	1.0802e-05	0.135399	0.436492	0.00042833	0.493186	FALSE	FALSE	FALSE	0	247	250	255	255	0.746749
O75155	O75155	>sp|O75155|CAND2_HUMAN Cullin-associated NEDD8-dissociated protein 2 OS=Homo sapiens OX=9606 GN=CAND2 PE=1 SV=3	CAND2	1	CAND2	2	2	-0.36735	-0.242777	-0.186835	-1.06961	-1.97208	-0.492269	0.119678	0.153686	0.191059	0.417695	0.376554	0.624785	FALSE	FALSE	FALSE	0	10	10	10	10	-2.07949
O75157	O75157	>sp|O75157|T22D2_HUMAN TSC22 domain family protein 2 OS=Homo sapiens OX=9606 GN=TSC22D2 PE=1 SV=3	TSC22D2	1	TSC22D2	10	10	-0.124339	-0.139961	-0.154837	-2.39323	-4.95239	-0.574274	0.00317561	0.105721	0.00324277	0.0537823	0.299695	0.0350876	FALSE	FALSE	TRUE	1	49	42	50	50	-1.85559
O75165	O75165	>sp|O75165|DJC13_HUMAN DnaJ homolog subfamily C member 13 OS=Homo sapiens OX=9606 GN=DNAJC13 PE=1 SV=5	DNAJC13	1	DNAJC13	66	66	-0.0534937	-0.0717433	-0.0447747	-0.919814	-3.1817	-0.225352	0.174546	2.81535e-05	0.132486	0.496023	0.000822219	0.484978	FALSE	FALSE	FALSE	0	319	322	330	330	0.751101
O75167	O75167	>sp|O75167|PHAR2_HUMAN Phosphatase and actin regulator 2 OS=Homo sapiens OX=9606 GN=PHACTR2 PE=1 SV=2	PHACTR2	1	PHACTR2	7	7	-0.0304997	-0.0178429	-3.58079e-20	-0.538473	-0.298927	-2.26087e-19	0.413196	0.810531	1	0.715529	0.927482	1	FALSE	FALSE	FALSE	0	34	35	35	35	0.0845972
O75170	O75170	>sp|O75170|PP6R2_HUMAN Serine/threonine-protein phosphatase 6 regulatory subunit 2 OS=Homo sapiens OX=9606 GN=PPP6R2 PE=1 SV=2	PPP6R2	1	PPP6R2	6	6	-0.284952	-0.276319	-0.266009	-3.09711	-5.29855	-1.05481	0.000513735	1.10404e-05	9.81033e-05	0.0164346	0.000435175	0.00271816	TRUE	TRUE	TRUE	3	30	26	30	30	-2.0848
O75175	O75175	>sp|O75175|CNOT3_HUMAN CCR4-NOT transcription complex subunit 3 OS=Homo sapiens OX=9606 GN=CNOT3 PE=1 SV=1	CNOT3	1	CNOT3	11	11	-0.0334844	-0.0812635	-0.0169834	-0.411127	-1.92163	-0.04906	0.52937	0.23247	0.596731	0.788814	0.478378	1	FALSE	FALSE	FALSE	0	53	46	55	55	-1.66326
O75177	O75177	>sp|O75177|CREST_HUMAN Calcium-responsive transactivator OS=Homo sapiens OX=9606 GN=SS18L1 PE=1 SV=2	SS18L1	1	SS18L1	1	1	-0.0279414	-0.0274598	0	-0.283322	-0.350206	0	0.663109	0.843912	1	0.866046	0.943853	1	FALSE	FALSE	FALSE	0	5	5	5	5
O75179	O75179	>sp|O75179|ANR17_HUMAN Ankyrin repeat domain-containing protein 17 OS=Homo sapiens OX=9606 GN=ANKRD17 PE=1 SV=3	ANKRD17	1	ANKRD17	11	11	-0.0154359	-0.0159956	6.77946e-18	-0.367589	-0.131757	3.87859e-17	0.573138	0.0936992	1	0.817077	0.279368	1	FALSE	FALSE	FALSE	0	50	49	55	55	-0.216779
O75185	O75185	>sp|O75185|AT2C2_HUMAN Calcium-transporting ATPase type 2C member 2 OS=Homo sapiens OX=9606 GN=ATP2C2 PE=1 SV=3	ATP2C2	1	ATP2C2	9	9	0.0636948	0.0455203	0.0425328	0.806375	1.48122	0.311728	0.229301	0.814628	0.215657	0.556202	0.928934	0.678101	FALSE	FALSE	FALSE	0	41	45	45	45	1.03314
O75190	O75190	>sp|O75190|DNJB6_HUMAN DnaJ homolog subfamily B member 6 OS=Homo sapiens OX=9606 GN=DNAJB6 PE=1 SV=2	DNAJB6	1	DNAJB6	5	5	-0.127698	-0.162463	-0.156775	-1.98687	-4.15564	-0.674129	0.00968593	0.111946	0.0138617	0.103119	0.309651	0.101601	FALSE	FALSE	FALSE	0	25	25	25	25	-0.587084
O75191	O75191	>sp|O75191|XYLB_HUMAN Xylulose kinase OS=Homo sapiens OX=9606 GN=XYLB PE=1 SV=3	XYLB	1	XYLB	4	4	-0.0736756	-0.0694199	-1.60572e-16	-0.952949	-1.58063	-8.72137e-16	0.160816	0.0101263	1	0.477546	0.0657418	1	FALSE	FALSE	FALSE	0	20	16	20	20	-3.44537
O75192	O75192	>sp|O75192|PX11A_HUMAN Peroxisomal membrane protein 11A OS=Homo sapiens OX=9606 GN=PEX11A PE=1 SV=1	PEX11A	1	PEX11A	1	1	-0.00819098	-0.00847552	0	-0.109894	-0.127858	0	0.865299	0.97789	1	0.958516	1	1	FALSE	FALSE	FALSE	0	5	5	5	5
O75208	O75208	>sp|O75208|COQ9_HUMAN Ubiquinone biosynthesis protein COQ9, mitochondrial OS=Homo sapiens OX=9606 GN=COQ9 PE=1 SV=1	COQ9	1	COQ9	9	9	-0.0628227	-0.103289	-0.0775254	-1.00724	-2.97748	-0.390805	0.140339	0.0964422	0.0427454	0.448515	0.284898	0.221234	FALSE	FALSE	FALSE	0	43	43	45	45	-0.07595
O75223	O75223	>sp|O75223|GGCT_HUMAN Gamma-glutamylcyclotransferase OS=Homo sapiens OX=9606 GN=GGCT PE=1 SV=1	GGCT	1	GGCT	12	12	-0.0167721	-0.0264904	-2.97189e-17	-0.222867	-1.60274	-1.21476e-16	0.731393	0.872259	1	0.896723	0.961082	1	FALSE	FALSE	FALSE	0	60	60	60	60	0.149297
O75251	O75251	>sp|O75251|NDUS7_HUMAN NADH dehydrogenase [ubiquinone] iron-sulfur protein 7, mitochondrial OS=Homo sapiens OX=9606 GN=NDUFS7 PE=1 SV=3	NDUFS7	1	NDUFS7	5	5	-0.175798	-0.218386	-0.235784	-1.5013	-4.87223	-0.975508	0.0374975	0.00213702	0.000816303	0.224119	0.0218723	0.0125448	FALSE	TRUE	TRUE	2	21	24	25	25	0.763097
O75298	O75298	>sp|O75298|RTN2_HUMAN Reticulon-2 OS=Homo sapiens OX=9606 GN=RTN2 PE=1 SV=1	RTN2	1	RTN2	4	4	-0.283395	-0.288202	-0.294767	-2.06428	-4.88149	-0.739653	0.00781319	9.3061e-05	0.016141	0.0906111	0.00210324	0.112656	FALSE	TRUE	FALSE	1	20	15	20	20	-4.15678
O75306	O75306	>sp|O75306|NDUS2_HUMAN NADH dehydrogenase [ubiquinone] iron-sulfur protein 2, mitochondrial OS=Homo sapiens OX=9606 GN=NDUFS2 PE=1 SV=2	NDUFS2	1	NDUFS2	17	17	-0.115962	-0.126438	-0.00929302	-0.91823	-1.70347	-0.0165602	0.175226	0.00744014	0.736521	0.49715	0.05208	1	FALSE	FALSE	FALSE	0	79	81	85	85	0.601432
O75312	O75312	>sp|O75312|ZPR1_HUMAN Zinc finger protein ZPR1 OS=Homo sapiens OX=9606 GN=ZPR1 PE=1 SV=1	ZPR1	1	ZPR1	18	18	-0.015156	-0.0271093	-1.39178e-17	-0.293551	-0.273022	-6.63245e-17	0.651845	0.383893	1	0.860035	0.628647	1	FALSE	FALSE	FALSE	0	81	86	90	90	1.04601
O75317;P62068	O75317;P62068	>sp|O75317|UBP12_HUMAN Ubiquitin carboxyl-terminal hydrolase 12 OS=Homo sapiens OX=9606 GN=USP12 PE=1 SV=2;>sp|P62068|UBP46_HUMAN Ubiquitin carboxyl-terminal hydrolase 46 OS=Homo sapiens OX=9606 GN=USP46 PE=1 SV=1	USP12;USP46	2	USP12;USP46	1	1	-0.199365	-0.19844	-0.191358	-2.47068	-1.52624	-1.93791	0.00257902	0.103619	0.0106842	0.0471776	0.29613	0.0848333	TRUE	FALSE	FALSE	1	5	5	5	5
O75323	O75323	>sp|O75323|NIPS2_HUMAN Protein NipSnap homolog 2 OS=Homo sapiens OX=9606 GN=NIPSNAP2 PE=1 SV=1	NIPSNAP2	1	NIPSNAP2	9	9	0.0552323	0.0677696	1.71422e-18	0.38168	1.08674	8.32559e-18	0.558759	0.0316972	1	0.807325	0.14011	1	FALSE	FALSE	FALSE	0	45	45	45	45	-0.036016
O75330	O75330	>sp|O75330|HMMR_HUMAN Hyaluronan mediated motility receptor OS=Homo sapiens OX=9606 GN=HMMR PE=1 SV=2	HMMR	1	HMMR	1	1	0.153369	0.153575	0.149799	2.2203	2.05999	1.7071	0.00508251	0.0266197	0.0210661	0.0698265	0.125911	0.135305	FALSE	FALSE	FALSE	0	5	5	5	5
O75340	O75340	>sp|O75340|PDCD6_HUMAN Programmed cell death protein 6 OS=Homo sapiens OX=9606 GN=PDCD6 PE=1 SV=1	PDCD6	1	PDCD6	11	11	-0.00685984	-0.0116171	-1.40564e-17	-0.11862	-0.521858	-3.16797e-17	0.854735	0.703755	1	0.95191	0.866418	1	FALSE	FALSE	FALSE	0	50	52	55	55	0.524906
O75347	O75347	>sp|O75347|TBCA_HUMAN Tubulin-specific chaperone A OS=Homo sapiens OX=9606 GN=TBCA PE=1 SV=3	TBCA	1	TBCA	12	12	0.0727775	0.0625186	0	0.885413	0.388631	0	0.189846	0.00366129	1	0.512708	0.0313655	1	FALSE	FALSE	FALSE	0	59	55	60	60	-0.729083
O75348	O75348	>sp|O75348|VATG1_HUMAN V-type proton ATPase subunit G 1 OS=Homo sapiens OX=9606 GN=ATP6V1G1 PE=1 SV=3	ATP6V1G1	1	ATP6V1G1	7	7	0.125938	0.128263	0.113238	1.33885	2.48717	0.525612	0.0585671	0.0322716	0.020645	0.28562	0.141604	0.133507	FALSE	FALSE	FALSE	0	34	34	35	35	-0.262679
O75351	O75351	>sp|O75351|VPS4B_HUMAN Vacuolar protein sorting-associated protein 4B OS=Homo sapiens OX=9606 GN=VPS4B PE=1 SV=2	VPS4B	1	VPS4B	15	15	-0.0219421	-0.0286979	0	-0.366859	-0.476992	0	0.573889	0.96114	1	0.817619	1	1	FALSE	FALSE	FALSE	0	74	75	75	75	0.424874
O75352	O75352	>sp|O75352|MPU1_HUMAN Mannose-P-dolichol utilization defect 1 protein OS=Homo sapiens OX=9606 GN=MPDU1 PE=1 SV=2	MPDU1	1	MPDU1	4	4	0.0103878	0.0146164	-3.20893e-17	0.151156	0.185991	-1.15203e-16	0.815623	0.254597	1	0.934762	0.504623	1	FALSE	FALSE	FALSE	0	20	20	20	20	-0.871859
O75362	O75362	>sp|O75362|ZN217_HUMAN Zinc finger protein 217 OS=Homo sapiens OX=9606 GN=ZNF217 PE=1 SV=1	ZNF217	1	ZNF217	21	21	0.0204508	0.00798108	1.77334e-17	0.476168	0.0221499	1.24456e-16	0.467759	0.532523	1	0.75254	0.749493	1	FALSE	FALSE	FALSE	0	101	103	105	105	0.634657
O75363	O75363	>sp|O75363|BCAS1_HUMAN Breast carcinoma-amplified sequence 1 OS=Homo sapiens OX=9606 GN=BCAS1 PE=1 SV=2	BCAS1	1	BCAS1	23	23	0.147319	0.0961755	0	0.614901	4.08531	0	0.352395	0.0106836	1	0.672883	0.0681566	1	FALSE	FALSE	FALSE	0	104	111	115	115	1.2142
O75367	O75367	>sp|O75367|H2AY_HUMAN Core histone macro-H2A.1 OS=Homo sapiens OX=9606 GN=MACROH2A1 PE=1 SV=4	MACROH2A1	1	MACROH2A1	1	1	-0.249468	-0.293835	-0.153044	-0.960048	-1.29688	-0.696438	0.157999	0.224398	0.200263	0.475281	0.468917	0.645783	FALSE	FALSE	FALSE	0	5	5	5	5
O75368	O75368	>sp|O75368|SH3L1_HUMAN SH3 domain-binding glutamic acid-rich-like protein OS=Homo sapiens OX=9606 GN=SH3BGRL PE=1 SV=1	SH3BGRL	1	SH3BGRL	5	5	-0.00334914	-0.0923132	-0.149891	-0.0496172	-1.39876	-0.348195	0.938917	0.223988	0.143932	0.980692	0.468492	0.515197	FALSE	FALSE	FALSE	0	25	25	25	25	-0.587084
O75369	O75369	>sp|O75369|FLNB_HUMAN Filamin-B OS=Homo sapiens OX=9606 GN=FLNB PE=1 SV=2	FLNB	1	FLNB	163	163	-0.0145719	-0.00925383	0	-0.144867	-0.974895	0	0.823146	0.134312	1	0.937989	0.347836	1	FALSE	FALSE	FALSE	0	765	798	815	815	1.23811
O75376	O75376	>sp|O75376|NCOR1_HUMAN Nuclear receptor corepressor 1 OS=Homo sapiens OX=9606 GN=NCOR1 PE=1 SV=2	NCOR1	1	NCOR1	11	11	0.020323	0.0179949	0	0.373466	0.32138	0	0.567117	0.833983	1	0.811989	0.939801	1	FALSE	FALSE	FALSE	0	49	55	55	55	1.44367
O75379	O75379	>sp|O75379|VAMP4_HUMAN Vesicle-associated membrane protein 4 OS=Homo sapiens OX=9606 GN=VAMP4 PE=1 SV=2	VAMP4	1	VAMP4	1	1	0.0158996	0.0140603	0	0.180472	0.0587764	0	0.780823	1	1	0.918893	1	1	FALSE	FALSE	FALSE	0	5	5	5	5
O75380	O75380	>sp|O75380|NDUS6_HUMAN NADH dehydrogenase [ubiquinone] iron-sulfur protein 6, mitochondrial OS=Homo sapiens OX=9606 GN=NDUFS6 PE=1 SV=1	NDUFS6	1	NDUFS6	5	5	0.0148463	0.0159049	4.2408e-19	0.0782346	0.0621125	3.67828e-18	0.903846	0.880352	1	0.971652	0.962766	1	FALSE	FALSE	FALSE	0	25	25	25	25	-0.587084
O75381	O75381	>sp|O75381|PEX14_HUMAN Peroxisomal membrane protein PEX14 OS=Homo sapiens OX=9606 GN=PEX14 PE=1 SV=1	PEX14	1	PEX14	8	8	0.0503123	0.00252231	0	0.659441	0.871693	0	0.320087	0.248523	1	0.644457	0.498682	1	FALSE	FALSE	FALSE	0	37	38	40	40	0.138599
O75382	O75382	>sp|O75382|TRIM3_HUMAN Tripartite motif-containing protein 3 OS=Homo sapiens OX=9606 GN=TRIM3 PE=1 SV=2	TRIM3	1	TRIM3	5	5	-0.0688857	-0.0848647	-0.0521474	-0.996814	-1.36092	-0.482866	0.144085	0.170258	0.147612	0.454086	0.398532	0.52272	FALSE	FALSE	FALSE	0	25	25	25	25	-0.587084
O75385	O75385	>sp|O75385|ULK1_HUMAN Serine/threonine-protein kinase ULK1 OS=Homo sapiens OX=9606 GN=ULK1 PE=1 SV=2	ULK1	1	ULK1	2	2	0.0171412	0.013108	0	0.24287	0.269419	0	0.708491	0.915161	1	0.889071	0.978087	1	FALSE	FALSE	FALSE	0	8	5	10	10	-7.10084
O75390	O75390	>sp|O75390|CISY_HUMAN Citrate synthase, mitochondrial OS=Homo sapiens OX=9606 GN=CS PE=1 SV=2	CS	1	CS	22	22	-0.0251614	-0.0359499	-1.0775e-16	-0.585292	-0.367214	-2.61425e-16	0.375144	0.120347	1	0.687954	0.324626	1	FALSE	FALSE	FALSE	0	103	96	110	110	-0.481619
O75391	O75391	>sp|O75391|SPAG7_HUMAN Sperm-associated antigen 7 OS=Homo sapiens OX=9606 GN=SPAG7 PE=1 SV=2	SPAG7	1	SPAG7	13	13	-0.109469	-0.111476	-0.0948793	-1.80193	-1.82619	-0.287768	0.0162251	0.0701043	0.0653285	0.143257	0.231883	0.301161	FALSE	FALSE	FALSE	0	59	59	65	65	0.14294
O75394	O75394	>sp|O75394|RM33_HUMAN 39S ribosomal protein L33, mitochondrial OS=Homo sapiens OX=9606 GN=MRPL33 PE=1 SV=1	MRPL33	1	MRPL33	2	2	-0.180991	-0.141182	-0.125218	-0.970259	-1.48564	-0.688503	0.154022	0.15759	0.0937068	0.470884	0.382434	0.382805	FALSE	FALSE	FALSE	0	10	10	10	10	-2.07949
O75396	O75396	>sp|O75396|SC22B_HUMAN Vesicle-trafficking protein SEC22b OS=Homo sapiens OX=9606 GN=SEC22B PE=1 SV=5	SEC22B	1	SEC22B	16	16	-0.0241171	-0.0536796	-6.80027e-17	-0.244073	-0.427712	-1.10843e-16	0.707124	0.025075	1	0.888365	0.120849	1	FALSE	FALSE	FALSE	0	72	79	80	80	1.407
O75410	O75410	>sp|O75410|TACC1_HUMAN Transforming acidic coiled-coil-containing protein 1 OS=Homo sapiens OX=9606 GN=TACC1 PE=1 SV=2	TACC1	1	TACC1	13	13	0.0400607	0.0527329	0.034105	0.804192	1.95859	0.223693	0.23048	0.312338	0.131264	0.557064	0.563376	0.482371	FALSE	FALSE	FALSE	0	60	64	65	65	0.945227
O75414	O75414	>sp|O75414|NDK6_HUMAN Nucleoside diphosphate kinase 6 OS=Homo sapiens OX=9606 GN=NME6 PE=1 SV=3	NME6	1	NME6	3	3	-0.00586383	-0.000297229	0	-0.0530344	-0.233449	0	0.93472	0.775372	1	0.979787	0.908634	1	FALSE	FALSE	FALSE	0	15	15	15	15	-1.31137
O75427	O75427	>sp|O75427|LRCH4_HUMAN Leucine-rich repeat and calponin homology domain-containing protein 4 OS=Homo sapiens OX=9606 GN=LRCH4 PE=1 SV=2	LRCH4	1	LRCH4	6	6	-0.0974268	-0.103526	-3.17433e-15	-1.91263	-2.36935	-1.3051e-14	0.011911	0.00277666	1	0.117487	0.026044	1	FALSE	FALSE	FALSE	0	28	21	30	30	-3.83581
O75431	O75431	>sp|O75431|MTX2_HUMAN Metaxin-2 OS=Homo sapiens OX=9606 GN=MTX2 PE=1 SV=1	MTX2	1	MTX2	6	6	-0.0336694	-0.0651959	-7.95331e-19	-0.409892	-1.44578	-5.47997e-18	0.530584	0.169421	1	0.789516	0.397699	1	FALSE	FALSE	FALSE	0	30	30	30	30	-0.387516
O75436	O75436	>sp|O75436|VP26A_HUMAN Vacuolar protein sorting-associated protein 26A OS=Homo sapiens OX=9606 GN=VPS26A PE=1 SV=2	VPS26A	1	VPS26A	15	15	-0.000188213	-0.0070669	-1.10044e-16	-0.00274906	-1.13686	-8.74518e-16	0.996612	0.69425	1	0.99948	0.859474	1	FALSE	FALSE	FALSE	0	75	73	75	75	-0.0739823
O75439	O75439	>sp|O75439|MPPB_HUMAN Mitochondrial-processing peptidase subunit beta OS=Homo sapiens OX=9606 GN=PMPCB PE=1 SV=2	PMPCB	1	PMPCB	20	20	-0.00527772	-0.0330335	-0.00727026	-0.0603017	-1.56165	-0.0280509	0.925803	0.619053	0.653573	0.97739	0.812977	1	FALSE	FALSE	FALSE	0	97	98	100	100	0.499911
O75443	O75443	>sp|O75443|TECTA_HUMAN Alpha-tectorin OS=Homo sapiens OX=9606 GN=TECTA PE=1 SV=3	TECTA	1	TECTA	1	1	-0.0782575	-0.0799655	-0.0431402	-0.881328	-0.920161	-0.415587	0.191736	0.323517	0.411666	0.514982	0.574197	1	FALSE	FALSE	FALSE	0	5	5	5	5
O75446	O75446	>sp|O75446|SAP30_HUMAN Histone deacetylase complex subunit SAP30 OS=Homo sapiens OX=9606 GN=SAP30 PE=1 SV=1	SAP30	1	SAP30	2	2	-0.0799549	-0.0858068	-2.12556e-15	-0.593527	-1.1223	-1.68095e-14	0.368715	0.251808	1	0.684241	0.50168	1	FALSE	FALSE	FALSE	0	10	9	10	10	-3.19316
O75449	O75449	>sp|O75449|KTNA1_HUMAN Katanin p60 ATPase-containing subunit A1 OS=Homo sapiens OX=9606 GN=KATNA1 PE=1 SV=1	KATNA1	1	KATNA1	4	4	0.0816366	0.0685573	0.076576	1.37668	1.41201	0.768538	0.0528294	0.417744	0.0138683	0.269935	0.661782	0.101601	FALSE	FALSE	FALSE	0	18	20	20	20	0.200769
O75475	O75475	>sp|O75475|PSIP1_HUMAN PC4 and SFRS1-interacting protein OS=Homo sapiens OX=9606 GN=PSIP1 PE=1 SV=1	PSIP1	1	PSIP1	9	9	-0.0148907	-0.0297142	-1.21321e-18	-0.139477	-0.651561	-6.97115e-18	0.829607	0.791264	1	0.940373	0.916627	1	FALSE	FALSE	FALSE	0	41	45	45	45	1.0367
O75477	O75477	>sp|O75477|ERLN1_HUMAN Erlin-1 OS=Homo sapiens OX=9606 GN=ERLIN1 PE=1 SV=2	ERLIN1	1	ERLIN1	7	7	0.0420957	0.0503786	0.0196077	0.598246	0.627283	0.0913543	0.365066	0.733694	0.505664	0.680856	0.883368	1	FALSE	FALSE	FALSE	0	34	33	35	35	-0.628519
O75489	O75489	>sp|O75489|NDUS3_HUMAN NADH dehydrogenase [ubiquinone] iron-sulfur protein 3, mitochondrial OS=Homo sapiens OX=9606 GN=NDUFS3 PE=1 SV=1	NDUFS3	1	NDUFS3	14	14	-0.223157	-0.207988	-0.157302	-1.65867	-2.32185	-0.429243	0.0242097	1.5127e-05	0.0289654	0.178725	0.000556505	0.167865	FALSE	TRUE	FALSE	1	60	70	70	70	2.05944
O75506	O75506	>sp|O75506|HSBP1_HUMAN Heat shock factor-binding protein 1 OS=Homo sapiens OX=9606 GN=HSBP1 PE=1 SV=1	HSBP1	1	HSBP1	6	6	0.0491631	0.0505458	5.83334e-19	0.514057	1.16219	3.31006e-18	0.434048	0.363817	1	0.730075	0.61139	1	FALSE	FALSE	FALSE	0	30	30	30	30	-0.387516
O75521	O75521	>sp|O75521|ECI2_HUMAN Enoyl-CoA delta isomerase 2 OS=Homo sapiens OX=9606 GN=ECI2 PE=1 SV=4	ECI2	1	ECI2	11	11	0.0729866	0.0894298	0.0567439	0.796388	3.07407	0.310396	0.234734	0.0614429	0.206192	0.561159	0.214145	0.657381	FALSE	FALSE	FALSE	0	49	53	55	55	0.98998
O75530	O75530	>sp|O75530|EED_HUMAN Polycomb protein EED OS=Homo sapiens OX=9606 GN=EED PE=1 SV=2	EED	1	EED	3	3	-0.0870797	-0.120614	-0.0778876	-1.13359	-2.61155	-0.602593	0.101359	0.194099	0.0771969	0.382014	0.430697	0.337647	FALSE	FALSE	FALSE	0	13	13	15	15	-1.5498
O75531	O75531	>sp|O75531|BAF_HUMAN Barrier-to-autointegration factor OS=Homo sapiens OX=9606 GN=BANF1 PE=1 SV=1	BANF1	1	BANF1	11	11	-0.047425	-0.00312872	5.20189e-17	-0.274823	-0.882774	7.43278e-17	0.672534	0.697474	1	0.871357	0.862175	1	FALSE	FALSE	FALSE	0	54	50	55	55	-0.856711
O75533	O75533	>sp|O75533|SF3B1_HUMAN Splicing factor 3B subunit 1 OS=Homo sapiens OX=9606 GN=SF3B1 PE=1 SV=3	SF3B1	1	SF3B1	53	53	-0.119617	-0.12863	-0.0600456	-0.735752	-4.89809	-0.190934	0.269984	1.86966e-08	0.400648	0.598338	2.13463e-06	1	FALSE	FALSE	FALSE	0	249	258	265	265	1.04651
O75534	O75534	>sp|O75534|CSDE1_HUMAN Cold shock domain-containing protein E1 OS=Homo sapiens OX=9606 GN=CSDE1 PE=1 SV=2	CSDE1	1	CSDE1	50	50	-0.0252305	-0.025009	0	-0.198036	-0.0941579	0	0.760206	0.172334	1	0.909023	0.401688	1	FALSE	FALSE	FALSE	0	237	245	250	250	1.01291
O75554	O75554	>sp|O75554|WBP4_HUMAN WW domain-binding protein 4 OS=Homo sapiens OX=9606 GN=WBP4 PE=1 SV=1	WBP4	1	WBP4	1	1	0.0317816	0.0287362	1.37003e-19	0.406564	0.506131	1.59381e-18	0.533864	0.636894	1	0.791237	0.82337	1	FALSE	FALSE	FALSE	0	4	5	5	5
O75569	O75569	>sp|O75569|PRKRA_HUMAN Interferon-inducible double-stranded RNA-dependent protein kinase activator A OS=Homo sapiens OX=9606 GN=PRKRA PE=1 SV=1	PRKRA	1	PRKRA	9	9	0.0175719	0.00746689	9.8829e-20	0.2235	0.305173	5.85758e-19	0.730664	0.802142	1	0.896723	0.922632	1	FALSE	FALSE	FALSE	0	45	44	45	45	-0.308134
O75575	O75575	>sp|O75575|RPC9_HUMAN DNA-directed RNA polymerase III subunit RPC9 OS=Homo sapiens OX=9606 GN=CRCP PE=1 SV=1	CRCP	1	CRCP	1	1	-0.253149	-0.254538	-0.238035	-2.4497	-2.22208	-1.99719	0.00272812	0.0189998	0.00855823	0.0486944	0.0997754	0.0725212	TRUE	FALSE	FALSE	1	5	5	5	5
O75582	O75582	>sp|O75582|KS6A5_HUMAN Ribosomal protein S6 kinase alpha-5 OS=Homo sapiens OX=9606 GN=RPS6KA5 PE=1 SV=1	RPS6KA5	1	RPS6KA5	12	12	-0.046972	-0.0486657	0	-0.337228	-1.23764	0	0.60479	0.327867	1	0.8361	0.579124	1	FALSE	FALSE	FALSE	0	59	59	60	60	0.141179
O75586	O75586	>sp|O75586|MED6_HUMAN Mediator of RNA polymerase II transcription subunit 6 OS=Homo sapiens OX=9606 GN=MED6 PE=1 SV=2	MED6	1	MED6	1	1	-0.205472	-0.219671	0	-0.410298	-0.932419	0	0.530185	0.335277	1	0.789478	0.585565	1	FALSE	FALSE	FALSE	0	5	5	5	5
O75592	O75592	>sp|O75592|MYCB2_HUMAN E3 ubiquitin-protein ligase MYCBP2 OS=Homo sapiens OX=9606 GN=MYCBP2 PE=1 SV=4	MYCBP2	1	MYCBP2	4	4	0.00802644	0.0148181	0	0.0867622	0.464725	0	0.893433	0.654026	1	0.967034	0.833242	1	FALSE	FALSE	FALSE	0	19	14	20	20	-4.40582
O75600	O75600	>sp|O75600|KBL_HUMAN 2-amino-3-ketobutyrate coenzyme A ligase, mitochondrial OS=Homo sapiens OX=9606 GN=GCAT PE=1 SV=1	GCAT	1	GCAT	4	4	-0.058283	-0.0698839	-0.016403	-0.715199	-1.47035	-0.109606	0.282837	0.294749	0.534857	0.61107	0.548462	1	FALSE	FALSE	FALSE	0	19	20	20	20	-0.348846
O75607	O75607	>sp|O75607|NPM3_HUMAN Nucleoplasmin-3 OS=Homo sapiens OX=9606 GN=NPM3 PE=1 SV=3	NPM3	1	NPM3	6	6	0.0449169	0.037479	1.33707e-17	0.475938	0.644453	5.34361e-17	0.467968	0.440031	1	0.75254	0.681357	1	FALSE	FALSE	FALSE	0	30	30	30	30	-0.387516
O75608	O75608	>sp|O75608|LYPA1_HUMAN Acyl-protein thioesterase 1 OS=Homo sapiens OX=9606 GN=LYPLA1 PE=1 SV=1	LYPLA1	1	LYPLA1	9	9	-0.0930669	-0.0690247	-0.0447268	-1.55392	-1.36267	-0.234794	0.0324077	0.351798	0.172448	0.205756	0.601034	0.582627	FALSE	FALSE	FALSE	0	45	45	45	45	-0.036016
O75616	O75616	>sp|O75616|ERAL1_HUMAN GTPase Era, mitochondrial OS=Homo sapiens OX=9606 GN=ERAL1 PE=1 SV=2	ERAL1	1	ERAL1	10	10	-0.010262	-0.00938378	-4.93776e-18	-0.151652	-0.710489	-2.35761e-17	0.81503	0.847999	1	0.934762	0.947276	1	FALSE	FALSE	FALSE	0	50	50	50	50	0.0373093
O75626	O75626	>sp|O75626|PRDM1_HUMAN PR domain zinc finger protein 1 OS=Homo sapiens OX=9606 GN=PRDM1 PE=1 SV=2	PRDM1	1	PRDM1	1	1	-0.121422	-0.118381	0	-0.233962	-0.52753	0	0.718655	0.616894	1	0.891886	0.811657	1	FALSE	FALSE	FALSE	0	5	5	5	5
O75643	O75643	>sp|O75643|U520_HUMAN U5 small nuclear ribonucleoprotein 200 kDa helicase OS=Homo sapiens OX=9606 GN=SNRNP200 PE=1 SV=2	SNRNP200	1	SNRNP200	52	52	-0.117918	-0.119208	-0.0182141	-0.660665	-5.4091	-0.0793654	0.319232	3.08355e-07	0.701656	0.643713	2.34704e-05	1	FALSE	FALSE	FALSE	0	245	230	260	260	-0.203483
O75648	O75648	>sp|O75648|MTU1_HUMAN Mitochondrial tRNA-specific 2-thiouridylase 1 OS=Homo sapiens OX=9606 GN=TRMU PE=1 SV=2	TRMU	1	TRMU	4	4	0.225925	0.228718	0.202635	2.79522	2.75775	1.00226	0.00109983	0.00224276	0.00206677	0.0270746	0.0226395	0.0249748	TRUE	TRUE	TRUE	3	17	19	20	20	0.170126
O75663	O75663	>sp|O75663|TIPRL_HUMAN TIP41-like protein OS=Homo sapiens OX=9606 GN=TIPRL PE=1 SV=2	TIPRL	1	TIPRL	15	15	-0.00939923	-0.0191787	0	-0.12043	-1.38561	0	0.852548	0.504502	1	0.95191	0.729387	1	FALSE	FALSE	FALSE	0	68	75	75	75	1.43798
O75674	O75674	>sp|O75674|TM1L1_HUMAN TOM1-like protein 1 OS=Homo sapiens OX=9606 GN=TOM1L1 PE=1 SV=2	TOM1L1	1	TOM1L1	6	6	-0.0322172	-0.0547412	-2.87395e-16	-0.521613	-1.64935	-1.31041e-15	0.427521	0.304602	1	0.725723	0.555872	1	FALSE	FALSE	FALSE	0	25	29	30	30	1.18585
O75676	O75676	>sp|O75676|KS6A4_HUMAN Ribosomal protein S6 kinase alpha-4 OS=Homo sapiens OX=9606 GN=RPS6KA4 PE=1 SV=1	RPS6KA4	1	RPS6KA4	6	6	-0.134945	-0.164506	-0.0013486	-0.891269	-2.13067	-0.00393133	0.187164	0.000407166	0.904679	0.51062	0.00632923	1	FALSE	TRUE	FALSE	1	28	27	30	30	-0.915257
O75688	O75688	>sp|O75688|PPM1B_HUMAN Protein phosphatase 1B OS=Homo sapiens OX=9606 GN=PPM1B PE=1 SV=1	PPM1B	1	PPM1B	13	13	0.0369356	0.0492194	0.0473147	0.575773	1.83134	0.268937	0.382674	0.359136	0.106514	0.692367	0.607149	0.415024	FALSE	FALSE	FALSE	0	62	65	65	65	0.753298
O75689	O75689	>sp|O75689|ADAP1_HUMAN Arf-GAP with dual PH domain-containing protein 1 OS=Homo sapiens OX=9606 GN=ADAP1 PE=1 SV=2	ADAP1	1	ADAP1	2	2	-0.108187	-0.104637	-0.052905	-1.04922	-1.24227	-0.308525	0.126113	0.203031	0.337825	0.427425	0.441534	0.899147	FALSE	FALSE	FALSE	0	10	10	10	10	-2.07949
O75694	O75694	>sp|O75694|NU155_HUMAN Nuclear pore complex protein Nup155 OS=Homo sapiens OX=9606 GN=NUP155 PE=1 SV=1	NUP155	1	NUP155	24	24	-0.0874412	-0.0905147	-0.0913033	-1.73017	-3.43055	-0.477337	0.0198281	0.014012	0.000246006	0.158769	0.0821854	0.00534115	FALSE	FALSE	FALSE	0	115	120	120	120	0.960636
O75695	O75695	>sp|O75695|XRP2_HUMAN Protein XRP2 OS=Homo sapiens OX=9606 GN=RP2 PE=1 SV=4	RP2	1	RP2	5	5	0.0455378	0.0353902	7.1509e-17	0.432299	0.566709	6.38214e-16	0.508806	0.601834	1	0.777774	0.798987	1	FALSE	FALSE	FALSE	0	25	25	25	25	-0.587084
O75717	O75717	>sp|O75717|WDHD1_HUMAN WD repeat and HMG-box DNA-binding protein 1 OS=Homo sapiens OX=9606 GN=WDHD1 PE=1 SV=1	WDHD1	1	WDHD1	33	33	-0.0780022	-0.0587313	-0.00183212	-0.726015	-2.86753	-0.00869651	0.276015	0.349842	0.878011	0.604181	0.599393	1	FALSE	FALSE	FALSE	0	162	154	165	165	-0.122387
O75718	O75718	>sp|O75718|CRTAP_HUMAN Cartilage-associated protein OS=Homo sapiens OX=9606 GN=CRTAP PE=1 SV=1	CRTAP	1	CRTAP	4	4	-0.054377	-0.0648021	-4.30763e-18	-0.646602	-1.16904	-2.32372e-17	0.329166	0.295514	1	0.65379	0.548462	1	FALSE	FALSE	FALSE	0	20	16	20	20	-3.43361
O75746	O75746	>sp|O75746|CMC1_HUMAN Calcium-binding mitochondrial carrier protein Aralar1 OS=Homo sapiens OX=9606 GN=SLC25A12 PE=1 SV=2	SLC25A12	1	SLC25A12	25	25	-0.0685225	-0.0785962	-7.91194e-17	-0.931649	-0.290003	-2.3684e-16	0.169531	0.00385795	1	0.490018	0.0322975	1	FALSE	FALSE	FALSE	0	120	125	125	125	0.954972
O75752	O75752	>sp|O75752|B3GL1_HUMAN UDP-GalNAc:beta-1,3-N-acetylgalactosaminyltransferase 1 OS=Homo sapiens OX=9606 GN=B3GALNT1 PE=1 SV=1	B3GALNT1	1	B3GALNT1	3	3	-0.0917374	-0.119703	-0.0713282	-0.772618	-1.99813	-0.474977	0.248085	0.0356472	0.134351	0.576736	0.150354	0.491259	FALSE	FALSE	FALSE	0	14	12	15	15	-3.14813
O75771	O75771	>sp|O75771|RA51D_HUMAN DNA repair protein RAD51 homolog 4 OS=Homo sapiens OX=9606 GN=RAD51D PE=1 SV=1	RAD51D	1	RAD51D	1	1	0.00756508	0.00667196	0	0.0968148	0.0802092	0	0.881186	1	1	0.96243	1	1	FALSE	FALSE	FALSE	0	5	5	5	5
O75781	O75781	>sp|O75781|PALM_HUMAN Paralemmin-1 OS=Homo sapiens OX=9606 GN=PALM PE=1 SV=2	PALM	1	PALM	5	5	0.07512	0.107674	0.122567	0.859294	2.74424	0.356273	0.202205	0.661116	0.137342	0.527166	0.837742	0.498617	FALSE	FALSE	FALSE	0	14	24	25	25	4.75906
O75787	O75787	>sp|O75787|RENR_HUMAN Renin receptor OS=Homo sapiens OX=9606 GN=ATP6AP2 PE=1 SV=2	ATP6AP2	1	ATP6AP2	10	10	-0.00900691	-0.0190252	-4.9277e-18	-0.158927	-0.459664	-2.42575e-17	0.806354	0.765609	1	0.932599	0.902432	1	FALSE	FALSE	FALSE	0	43	46	50	50	0.761147
O75792	O75792	>sp|O75792|RNH2A_HUMAN Ribonuclease H2 subunit A OS=Homo sapiens OX=9606 GN=RNASEH2A PE=1 SV=2	RNASEH2A	1	RNASEH2A	11	11	-0.0033185	-0.0401191	-3.76552e-17	-0.0284495	-1.0746	-1.34882e-16	0.96495	0.483036	1	0.988568	0.714945	1	FALSE	FALSE	FALSE	0	48	46	55	55	-0.508273
O75794	O75794	>sp|O75794|CD123_HUMAN Cell division cycle protein 123 homolog OS=Homo sapiens OX=9606 GN=CDC123 PE=1 SV=1	CDC123	1	CDC123	11	11	-0.0651522	-0.0424886	1.6241e-16	-0.355013	-1.10933	3.49879e-16	0.58614	0.151197	1	0.825921	0.372758	1	FALSE	FALSE	FALSE	0	45	53	55	55	1.95818
O75795;P54855	O75795;P54855	>sp|O75795|UDB17_HUMAN UDP-glucuronosyltransferase 2B17 OS=Homo sapiens OX=9606 GN=UGT2B17 PE=1 SV=1;>sp|P54855|UDB15_HUMAN UDP-glucuronosyltransferase 2B15 OS=Homo sapiens OX=9606 GN=UGT2B15 PE=1 SV=3	UGT2B17;UGT2B15	2	UGT2B17;UGT2B15	1	1	1.63258	1.99039	1.85765	2.16647	4.91434	3.36231	0.00589226	5.99994e-05	0.00028653	0.076507	0.00148481	0.00585617	FALSE	TRUE	TRUE	2	5	5	5	5
O75808	O75808	>sp|O75808|CAN15_HUMAN Calpain-15 OS=Homo sapiens OX=9606 GN=CAPN15 PE=1 SV=1	CAPN15	1	CAPN15	1	1	0.0819927	0.0804864	0.0666518	1.16988	1.46407	0.768881	0.0921377	0.111899	0.230671	0.362755	0.309651	0.706103	FALSE	FALSE	FALSE	0	5	5	5	5
O75817	O75817	>sp|O75817|POP7_HUMAN Ribonuclease P protein subunit p20 OS=Homo sapiens OX=9606 GN=POP7 PE=1 SV=2	POP7	1	POP7	3	3	-0.0873651	-0.0717985	0	-1.22309	-1.21932	0	0.0800048	0.0109747	1	0.334641	0.0690957	1	FALSE	FALSE	FALSE	0	15	15	15	15	-1.31137
O75818	O75818	>sp|O75818|RPP40_HUMAN Ribonuclease P protein subunit p40 OS=Homo sapiens OX=9606 GN=RPP40 PE=1 SV=3	RPP40	1	RPP40	8	8	-0.105629	-0.0867343	-0.0764016	-1.4128	-1.45044	-0.337684	0.0478547	0.477463	0.0864163	0.256848	0.70971	0.363312	FALSE	FALSE	FALSE	0	38	40	40	40	0.458571
O75821	O75821	>sp|O75821|EIF3G_HUMAN Eukaryotic translation initiation factor 3 subunit G OS=Homo sapiens OX=9606 GN=EIF3G PE=1 SV=2	EIF3G	1	EIF3G	16	16	0.00656954	0.0276332	7.63289e-17	0.0971733	0.974535	2.02876e-16	0.880749	0.161039	1	0.962299	0.387333	1	FALSE	FALSE	FALSE	0	80	76	80	80	-0.344442
O75822	O75822	>sp|O75822|EIF3J_HUMAN Eukaryotic translation initiation factor 3 subunit J OS=Homo sapiens OX=9606 GN=EIF3J PE=1 SV=2	EIF3J	1	EIF3J	15	15	-0.00245423	-0.0395008	-0.0936678	-0.0419501	-3.21333	-0.306691	0.948339	0.22464	0.0410496	0.982733	0.469116	0.216253	FALSE	FALSE	FALSE	0	74	72	75	75	-0.0793413
O75828	O75828	>sp|O75828|CBR3_HUMAN Carbonyl reductase [NADPH] 3 OS=Homo sapiens OX=9606 GN=CBR3 PE=1 SV=3	CBR3	1	CBR3	15	15	-0.0341415	-0.0322256	-3.01704e-17	-0.541091	-1.06946	-2.49694e-16	0.411001	0.504579	1	0.714719	0.729387	1	FALSE	FALSE	FALSE	0	75	75	75	75	0.263758
O75832	O75832	>sp|O75832|PSD10_HUMAN 26S proteasome non-ATPase regulatory subunit 10 OS=Homo sapiens OX=9606 GN=PSMD10 PE=1 SV=1	PSMD10	1	PSMD10	13	13	0.0323046	0.00377468	0	0.402146	2.3261	0	0.538237	0.0661071	1	0.794164	0.224033	1	FALSE	FALSE	FALSE	0	65	63	65	65	-0.196703
O75843	O75843	>sp|O75843|AP1G2_HUMAN AP-1 complex subunit gamma-like 2 OS=Homo sapiens OX=9606 GN=AP1G2 PE=1 SV=1	AP1G2	1	AP1G2	11	11	-0.0832466	-0.0716334	-1.07035e-16	-0.925774	-0.257925	-3.92955e-16	0.172004	0.0164193	1	0.493427	0.0906826	1	FALSE	FALSE	FALSE	0	50	54	55	55	0.98488
O75844	O75844	>sp|O75844|FACE1_HUMAN CAAX prenyl protease 1 homolog OS=Homo sapiens OX=9606 GN=ZMPSTE24 PE=1 SV=2	ZMPSTE24	1	ZMPSTE24	18	18	-0.0107161	-0.0184982	0	-0.188267	-0.0619817	0	0.77165	0.552277	1	0.914058	0.76462	1	FALSE	FALSE	FALSE	0	83	86	90	90	0.750963
O75864	O75864	>sp|O75864|PPR37_HUMAN Protein phosphatase 1 regulatory subunit 37 OS=Homo sapiens OX=9606 GN=PPP1R37 PE=1 SV=4	PPP1R37	1	PPP1R37	9	9	0.031284	0.0436426	1.63166e-17	0.376237	1.2082	8.38164e-17	0.564289	0.301009	1	0.811079	0.553381	1	FALSE	FALSE	FALSE	0	41	44	45	45	0.76247
O75865	O75865	>sp|O75865|TPC6A_HUMAN Trafficking protein particle complex subunit 6A OS=Homo sapiens OX=9606 GN=TRAPPC6A PE=1 SV=2	TRAPPC6A	1	TRAPPC6A	3	3	0.0161612	0.0096903	1.711e-17	0.160782	0.0542986	1.24794e-16	0.804145	0.877855	1	0.932093	0.962725	1	FALSE	FALSE	FALSE	0	15	15	15	15	-1.31137
O75874	O75874	>sp|O75874|IDHC_HUMAN Isocitrate dehydrogenase [NADP] cytoplasmic OS=Homo sapiens OX=9606 GN=IDH1 PE=1 SV=2	IDH1	1	IDH1	31	31	0.106546	0.0802053	0.0154286	0.83211	3.95459	0.0753731	0.215774	0.000602304	0.653183	0.542586	0.00853965	1	FALSE	FALSE	FALSE	0	150	154	155	155	0.832134
O75879	O75879	>sp|O75879|GATB_HUMAN Glutamyl-tRNA(Gln) amidotransferase subunit B, mitochondrial OS=Homo sapiens OX=9606 GN=GATB PE=1 SV=1	GATB	1	GATB	8	8	0.0225432	0.0308977	2.44224e-14	0.322906	1.03169	9.55552e-14	0.620027	0.592216	1	0.844432	0.792048	1	FALSE	FALSE	FALSE	0	40	40	40	40	-0.126215
O75880	O75880	>sp|O75880|SCO1_HUMAN Protein SCO1 homolog, mitochondrial OS=Homo sapiens OX=9606 GN=SCO1 PE=1 SV=1	SCO1	1	SCO1	9	9	-0.0651329	-0.0934106	-0.08984	-1.32792	-4.75034	-0.223977	0.0603318	0.928858	0.191649	0.290558	0.983944	0.626098	FALSE	FALSE	FALSE	0	45	38	45	45	-2.09163
O75882	O75882	>sp|O75882|ATRN_HUMAN Attractin OS=Homo sapiens OX=9606 GN=ATRN PE=1 SV=2	ATRN	1	ATRN	5	5	-0.0959041	-0.0999137	-0.0895795	-1.67484	-2.17972	-0.859856	0.0231419	0.0172756	0.002671	0.175942	0.0936928	0.0303385	FALSE	FALSE	FALSE	0	24	22	25	25	-1.65813
O75884	O75884	>sp|O75884|RBBP9_HUMAN Serine hydrolase RBBP9 OS=Homo sapiens OX=9606 GN=RBBP9 PE=1 SV=2	RBBP9	1	RBBP9	7	7	0.151724	0.115355	0.0656053	1.36342	1.61703	0.258546	0.0547769	0.00631643	0.229741	0.276433	0.0464233	0.705306	FALSE	FALSE	FALSE	0	35	35	35	35	-0.239873
O75886	O75886	>sp|O75886|STAM2_HUMAN Signal transducing adapter molecule 2 OS=Homo sapiens OX=9606 GN=STAM2 PE=1 SV=1	STAM2	1	STAM2	11	11	-0.0154245	-0.00612779	0	-0.254253	-0.205768	0	0.69559	0.812797	1	0.881401	0.928521	1	FALSE	FALSE	FALSE	0	55	55	55	55	0.0980917
O75896	O75896	>sp|O75896|TUSC2_HUMAN Tumor suppressor candidate 2 OS=Homo sapiens OX=9606 GN=TUSC2 PE=1 SV=3	TUSC2	1	TUSC2	3	3	0.0248184	0.0527637	1.34142e-17	0.316078	1.05459	9.93519e-17	0.627359	0.953946	1	0.847648	0.997163	1	FALSE	FALSE	FALSE	0	12	15	15	15	0.768415
O75909	O75909	>sp|O75909|CCNK_HUMAN Cyclin-K OS=Homo sapiens OX=9606 GN=CCNK PE=1 SV=2	CCNK	1	CCNK	4	4	0.00299488	-0.0120336	7.39966e-18	0.0488005	-0.623454	4.30689e-17	0.93992	0.899378	1	0.980692	0.97126	1	FALSE	FALSE	FALSE	0	19	15	20	20	-3.6363
O75915	O75915	>sp|O75915|PRAF3_HUMAN PRA1 family protein 3 OS=Homo sapiens OX=9606 GN=ARL6IP5 PE=1 SV=1	ARL6IP5	1	ARL6IP5	9	9	-0.0532499	-0.0771636	-1.24659e-05	-0.45476	-0.364587	-3.10368e-05	0.487524	0.00272449	0.9899	0.762998	0.0258105	1	FALSE	FALSE	FALSE	0	36	45	45	45	2.5094
O75934	O75934	>sp|O75934|SPF27_HUMAN Pre-mRNA-splicing factor SPF27 OS=Homo sapiens OX=9606 GN=BCAS2 PE=1 SV=1	BCAS2	1	BCAS2	10	10	-0.0327327	-0.0217497	0	-0.395989	-0.342206	0	0.544365	0.631806	1	0.799153	0.820518	1	FALSE	FALSE	FALSE	0	50	49	50	50	-0.211354
O75935	O75935	>sp|O75935|DCTN3_HUMAN Dynactin subunit 3 OS=Homo sapiens OX=9606 GN=DCTN3 PE=1 SV=1	DCTN3	1	DCTN3	11	11	0.0256352	0.023576	0	0.447104	1.27165	0	0.494716	0.952794	1	0.768248	0.996495	1	FALSE	FALSE	FALSE	0	51	54	55	55	0.75603
O75936	O75936	>sp|O75936|BODG_HUMAN Gamma-butyrobetaine dioxygenase OS=Homo sapiens OX=9606 GN=BBOX1 PE=1 SV=1	BBOX1	1	BBOX1	1	1	-0.436988	-0.0812021	0	-0.218118	-0.640846	0	0.736872	0.798892	1	0.899313	0.920366	1	FALSE	FALSE	FALSE	0	5	5	5	5
O75937	O75937	>sp|O75937|DNJC8_HUMAN DnaJ homolog subfamily C member 8 OS=Homo sapiens OX=9606 GN=DNAJC8 PE=1 SV=2	DNAJC8	1	DNAJC8	18	18	0.0514323	0.062078	0.0870237	0.863641	2.8201	0.383131	0.200103	0.347563	0.00691926	0.523763	0.597045	0.061668	FALSE	FALSE	FALSE	0	82	90	90	90	1.46109
O75940	O75940	>sp|O75940|SPF30_HUMAN Survival of motor neuron-related-splicing factor 30 OS=Homo sapiens OX=9606 GN=SMNDC1 PE=1 SV=1	SMNDC1	1	SMNDC1	4	4	-0.0319946	-0.0670514	-7.17364e-19	-0.170226	-1.21638	-2.88412e-18	0.792932	0.126302	1	0.926174	0.335756	1	FALSE	FALSE	FALSE	0	18	20	20	20	0.200769
O75943	O75943	>sp|O75943|RAD17_HUMAN Cell cycle checkpoint protein RAD17 OS=Homo sapiens OX=9606 GN=RAD17 PE=1 SV=2	RAD17	1	RAD17	1	1	-0.0622664	-0.0661938	-0.0526212	-0.91312	-0.611282	-0.600205	0.177438	0.530055	0.325878	0.499784	0.747078	0.880082	FALSE	FALSE	FALSE	0	5	5	5	5
O75947	O75947	>sp|O75947|ATP5H_HUMAN ATP synthase subunit d, mitochondrial OS=Homo sapiens OX=9606 GN=ATP5PD PE=1 SV=3	ATP5PD	1	ATP5PD	12	12	0.0886822	0.0873326	0.0713651	1.43418	2.8882	0.768696	0.0451255	0.0054508	0.0330285	0.24819	0.0419711	0.184747	FALSE	FALSE	FALSE	0	60	60	60	60	0.149297
O75954	O75954	>sp|O75954|TSN9_HUMAN Tetraspanin-9 OS=Homo sapiens OX=9606 GN=TSPAN9 PE=1 SV=1	TSPAN9	1	TSPAN9	2	2	-0.206378	-0.192445	-0.179226	-1.89842	-2.28953	-1.55238	0.0123926	0.0126636	0.0194755	0.119977	0.076304	0.128325	FALSE	FALSE	FALSE	0	10	8	10	10	-4.39322
O75955	O75955	>sp|O75955|FLOT1_HUMAN Flotillin-1 OS=Homo sapiens OX=9606 GN=FLOT1 PE=1 SV=3	FLOT1	1	FLOT1	24	24	-0.210797	-0.164602	-0.147452	-1.69088	-3.53022	-0.426169	0.0221282	5.96996e-08	0.0541411	0.170517	5.81369e-06	0.262846	FALSE	TRUE	FALSE	1	108	112	120	120	0.86731
O75962	O75962	>sp|O75962|TRIO_HUMAN Triple functional domain protein OS=Homo sapiens OX=9606 GN=TRIO PE=1 SV=2	TRIO	1	TRIO	11	11	0.00252726	0.0247551	0.00295143	0.062593	1.15065	0.0228738	0.922993	0.780076	0.731782	0.977218	0.91041	1	FALSE	FALSE	FALSE	0	45	51	55	55	1.49429
O75964	O75964	>sp|O75964|ATP5L_HUMAN ATP synthase subunit g, mitochondrial OS=Homo sapiens OX=9606 GN=ATP5MG PE=1 SV=3	ATP5MG	1	ATP5MG	6	6	-0.12753	-0.141544	-0.129708	-1.84248	-2.62635	-0.828924	0.0144872	0.0217658	0.00147531	0.133057	0.110616	0.0192692	FALSE	FALSE	FALSE	0	30	30	30	30	-0.387516
O75970	O75970	>sp|O75970|MPDZ_HUMAN Multiple PDZ domain protein OS=Homo sapiens OX=9606 GN=MPDZ PE=1 SV=2	MPDZ	1	MPDZ	1	1	-0.14221	-0.135137	-0.0763089	-1.26302	-0.999431	-0.727822	0.0718917	0.276917	0.21888	0.315067	0.531521	0.684379	FALSE	FALSE	FALSE	0	5	5	5	5
O75976	O75976	>sp|O75976|CBPD_HUMAN Carboxypeptidase D OS=Homo sapiens OX=9606 GN=CPD PE=1 SV=2	CPD	1	CPD	8	8	-0.0330562	-0.0507613	-0.0487215	-0.528839	-2.32799	-0.241386	0.421341	0.647536	0.184864	0.72123	0.83007	0.610918	FALSE	FALSE	FALSE	0	35	32	40	40	-1.3111
O76003	O76003	>sp|O76003|GLRX3_HUMAN Glutaredoxin-3 OS=Homo sapiens OX=9606 GN=GLRX3 PE=1 SV=2	GLRX3	1	GLRX3	18	18	0.00201495	-0.0142042	-1.80928e-16	0.0480534	-0.13101	-4.7502e-16	0.940838	0.908912	1	0.98098	0.974806	1	FALSE	FALSE	FALSE	0	80	89	90	90	1.6241
O76021	O76021	>sp|O76021|RL1D1_HUMAN Ribosomal L1 domain-containing protein 1 OS=Homo sapiens OX=9606 GN=RSL1D1 PE=1 SV=3	RSL1D1	1	RSL1D1	6	6	0.00734069	-0.0590663	-1.05888e-17	0.0363996	-1.03084	-4.67594e-17	0.955166	0.609235	1	0.98568	0.8051	1	FALSE	FALSE	FALSE	0	29	30	30	30	-0.013314
O76024	O76024	>sp|O76024|WFS1_HUMAN Wolframin OS=Homo sapiens OX=9606 GN=WFS1 PE=1 SV=2	WFS1	1	WFS1	17	17	-0.0694087	-0.0607724	-0.0712242	-1.0652	-0.989521	-0.3163	0.121044	0.144221	0.0254884	0.419788	0.360952	0.153301	FALSE	FALSE	FALSE	0	74	85	85	85	1.98594
O76027	O76027	>sp|O76027|ANXA9_HUMAN Annexin A9 OS=Homo sapiens OX=9606 GN=ANXA9 PE=1 SV=3	ANXA9	1	ANXA9	4	4	-0.168046	-0.149383	-0.0391393	-0.867438	-1.93919	-0.26453	0.198281	0.0351374	0.563554	0.522549	0.148972	1	FALSE	FALSE	FALSE	0	18	20	20	20	0.193899
O76031	O76031	>sp|O76031|CLPX_HUMAN ATP-dependent Clp protease ATP-binding subunit clpX-like, mitochondrial OS=Homo sapiens OX=9606 GN=CLPX PE=1 SV=2	CLPX	1	CLPX	22	22	-0.0206126	-0.03533	-1.85599e-16	-0.332796	-1.56897	-1.12564e-15	0.609485	0.538596	1	0.838565	0.754832	1	FALSE	FALSE	FALSE	0	110	110	110	110	0.413152
O76041	O76041	>sp|O76041|NEBL_HUMAN Nebulette OS=Homo sapiens OX=9606 GN=NEBL PE=1 SV=1	NEBL	1	NEBL	4	4	-0.143119	-0.0728686	-2.72771e-19	-0.999758	-2.05255	-1.62075e-18	0.143019	0.348725	1	0.451846	0.598254	1	FALSE	FALSE	FALSE	0	18	15	20	20	-3.12028
O76054	O76054	>sp|O76054|S14L2_HUMAN SEC14-like protein 2 OS=Homo sapiens OX=9606 GN=SEC14L2 PE=1 SV=1	SEC14L2	1	SEC14L2	1	1	-0.241918	-0.234338	-0.191675	-1.94121	-1.84963	-1.50885	0.0109987	0.0548595	0.0301199	0.112051	0.199385	0.172538	FALSE	FALSE	FALSE	0	5	5	5	5
O76061	O76061	>sp|O76061|STC2_HUMAN Stanniocalcin-2 OS=Homo sapiens OX=9606 GN=STC2 PE=1 SV=1	STC2	1	STC2	3	3	-0.148379	-0.151618	-0.0802528	-1.01944	-1.59945	-0.45405	0.136067	0.101376	0.278219	0.442118	0.292737	0.793528	FALSE	FALSE	FALSE	0	15	15	15	15	-1.31137
O76062	O76062	>sp|O76062|ERG24_HUMAN Delta(14)-sterol reductase TM7SF2 OS=Homo sapiens OX=9606 GN=TM7SF2 PE=1 SV=3	TM7SF2	1	TM7SF2	5	5	-0.0230917	0.0201208	1.40565e-18	-0.497563	1.79908	4.87388e-18	0.448522	0.719467	1	0.740122	0.874798	1	FALSE	FALSE	FALSE	0	21	25	25	25	1.24834
O76070	O76070	>sp|O76070|SYUG_HUMAN Gamma-synuclein OS=Homo sapiens OX=9606 GN=SNCG PE=1 SV=2	SNCG	1	SNCG	4	4	-0.00358067	-0.00892095	-2.06086e-19	-0.0434269	-0.392388	-1.15165e-18	0.946523	0.199729	1	0.982335	0.438238	1	FALSE	FALSE	FALSE	0	18	20	20	20	0.196794
O76071	O76071	>sp|O76071|CIAO1_HUMAN Probable cytosolic iron-sulfur protein assembly protein CIAO1 OS=Homo sapiens OX=9606 GN=CIAO1 PE=1 SV=1	CIAO1	1	CIAO1	12	12	-0.0289536	-0.0278222	-6.20887e-17	-0.57127	-0.269417	-2.82724e-16	0.386273	0.575074	1	0.694861	0.781478	1	FALSE	FALSE	FALSE	0	55	59	60	60	0.968646
O76075	O76075	>sp|O76075|DFFB_HUMAN DNA fragmentation factor subunit beta OS=Homo sapiens OX=9606 GN=DFFB PE=1 SV=1	DFFB	1	DFFB	1	1	-0.104715	-0.0733305	0	-0.570782	-0.744726	0	0.386664	0.574714	1	0.694861	0.781478	1	FALSE	FALSE	FALSE	0	5	5	5	5
O76094	O76094	>sp|O76094|SRP72_HUMAN Signal recognition particle subunit SRP72 OS=Homo sapiens OX=9606 GN=SRP72 PE=1 SV=3	SRP72	1	SRP72	30	30	0.054068	0.0650726	0.0797796	1.10595	4.9486	0.360078	0.108936	0.310037	0.00125668	0.396738	0.561063	0.0171582	FALSE	FALSE	FALSE	0	141	146	150	150	0.922755
O76095	O76095	>sp|O76095|JTB_HUMAN Protein JTB OS=Homo sapiens OX=9606 GN=JTB PE=1 SV=1	JTB	1	JTB	1	1	0.0481043	0.0485172	0.00917825	0.579829	0.478363	0.0931704	0.379452	0.630154	0.745623	0.690713	0.819658	1	FALSE	FALSE	FALSE	0	5	5	5	5
O94760	O94760	>sp|O94760|DDAH1_HUMAN N(G),N(G)-dimethylarginine dimethylaminohydrolase 1 OS=Homo sapiens OX=9606 GN=DDAH1 PE=1 SV=3	DDAH1	1	DDAH1	13	13	0.0299314	0.0242111	2.72313e-18	0.356117	0.78326	1.98397e-17	0.584992	0.456778	1	0.825303	0.694714	1	FALSE	FALSE	FALSE	0	62	60	65	65	-0.233761
O94762	O94762	>sp|O94762|RECQ5_HUMAN ATP-dependent DNA helicase Q5 OS=Homo sapiens OX=9606 GN=RECQL5 PE=1 SV=2	RECQL5	1	RECQL5	5	5	-0.0226972	-0.0317017	0	-0.406301	-0.796481	0	0.534124	0.162144	1	0.791266	0.388605	1	FALSE	FALSE	FALSE	0	19	22	25	25	0.747452
O94763	O94763	>sp|O94763|RMP_HUMAN Unconventional prefoldin RPB5 interactor 1 OS=Homo sapiens OX=9606 GN=URI1 PE=1 SV=3	URI1	1	URI1	3	3	0.369548	0.329221	0.317911	3.1662	3.42715	1.63823	0.000433538	0.000254827	8.40932e-05	0.0147601	0.00446419	0.00240028	TRUE	TRUE	TRUE	3	15	15	15	15	-1.31137
O94766	O94766	>sp|O94766|B3GA3_HUMAN Galactosylgalactosylxylosylprotein 3-beta-glucuronosyltransferase 3 OS=Homo sapiens OX=9606 GN=B3GAT3 PE=1 SV=2	B3GAT3	1	B3GAT3	8	8	0.021431	0.0240382	5.3311e-18	0.302073	1.26457	2.16686e-17	0.642529	0.84861	1	0.856749	0.947478	1	FALSE	FALSE	FALSE	0	35	39	40	40	1.06689
O94768	O94768	>sp|O94768|ST17B_HUMAN Serine/threonine-protein kinase 17B OS=Homo sapiens OX=9606 GN=STK17B PE=1 SV=1	STK17B	1	STK17B	1	1	-0.051665	-0.0475686	0	-0.48208	-0.678658	0	0.462391	0.502095	1	0.750478	0.728181	1	FALSE	FALSE	FALSE	0	4	4	5	5
O94776	O94776	>sp|O94776|MTA2_HUMAN Metastasis-associated protein MTA2 OS=Homo sapiens OX=9606 GN=MTA2 PE=1 SV=1	MTA2	1	MTA2	24	24	-0.0839474	-0.0726463	-2.46623e-17	-0.790969	-0.602471	-8.7489e-17	0.237726	0.000248486	1	0.563789	0.00438629	1	FALSE	FALSE	FALSE	0	104	113	120	120	1.44207
O94804	O94804	>sp|O94804|STK10_HUMAN Serine/threonine-protein kinase 10 OS=Homo sapiens OX=9606 GN=STK10 PE=1 SV=1	STK10	1	STK10	14	14	0.0647421	0.0620915	0.0397867	1.04919	1.55149	0.242742	0.126123	0.0486198	0.143891	0.427425	0.184504	0.515197	FALSE	FALSE	FALSE	0	70	68	70	70	-0.12935
O94817	O94817	>sp|O94817|ATG12_HUMAN Ubiquitin-like protein ATG12 OS=Homo sapiens OX=9606 GN=ATG12 PE=1 SV=1	ATG12	1	ATG12	2	2	-0.421095	-0.261065	-0.203375	-1.76409	-3.26662	-1.08049	0.018035	0.00611184	0.0180537	0.150792	0.0452714	0.120638	FALSE	TRUE	FALSE	1	8	7	10	10	-3.94856
O94819	O94819	>sp|O94819|KBTBB_HUMAN Kelch repeat and BTB domain-containing protein 11 OS=Homo sapiens OX=9606 GN=KBTBD11 PE=1 SV=1	KBTBD11	1	KBTBD11	1	1	-0.515314	-0.533707	-0.442337	-1.89666	-2.57977	-1.5451	0.0124535	0.00737993	0.0245965	0.120328	0.0518788	0.149292	FALSE	FALSE	FALSE	0	5	5	5	5
O94822	O94822	>sp|O94822|LTN1_HUMAN E3 ubiquitin-protein ligase listerin OS=Homo sapiens OX=9606 GN=LTN1 PE=1 SV=6	LTN1	1	LTN1	28	28	-0.0357268	-0.0609343	-0.0228994	-0.870693	-2.87671	-0.0996324	0.196731	0.0117844	0.269753	0.520375	0.0725247	0.776317	FALSE	FALSE	FALSE	0	136	132	140	140	0.0989341
O94826	O94826	>sp|O94826|TOM70_HUMAN Mitochondrial import receptor subunit TOM70 OS=Homo sapiens OX=9606 GN=TOMM70 PE=1 SV=1	TOMM70	1	TOMM70	28	28	0.0685406	0.0769658	0.0424535	0.757187	3.8911	0.2181	0.257072	0.185234	0.307174	0.584993	0.418642	0.843677	FALSE	FALSE	FALSE	0	133	137	140	140	0.843141
O94829	O94829	>sp|O94829|IPO13_HUMAN Importin-13 OS=Homo sapiens OX=9606 GN=IPO13 PE=1 SV=3	IPO13	1	IPO13	7	7	-0.0510226	-0.0555824	-0.0451414	-1.02776	-1.27195	-0.354709	0.133218	0.239469	0.0921958	0.437297	0.486281	0.379136	FALSE	FALSE	FALSE	0	29	30	35	35	-0.0190186
O94832	O94832	>sp|O94832|MYO1D_HUMAN Unconventional myosin-Id OS=Homo sapiens OX=9606 GN=MYO1D PE=1 SV=2	MYO1D	1	MYO1D	42	42	0.0177119	0.017881	3.66732e-17	0.199166	1.62897	1.40443e-16	0.758887	0.243803	1	0.908332	0.491638	1	FALSE	FALSE	FALSE	0	195	207	210	210	1.31164
O94842	O94842	>sp|O94842|TOX4_HUMAN TOX high mobility group box family member 4 OS=Homo sapiens OX=9606 GN=TOX4 PE=1 SV=1	TOX4	1	TOX4	4	4	-0.212479	-0.20264	-0.175854	-2.17905	-3.17857	-1.14268	0.00569182	0.00203011	0.0006249	0.0747842	0.0209725	0.0102937	FALSE	TRUE	TRUE	2	19	17	20	20	-2.23482
O94855	O94855	>sp|O94855|SC24D_HUMAN Protein transport protein Sec24D OS=Homo sapiens OX=9606 GN=SEC24D PE=1 SV=2	SEC24D	1	SEC24D	26	26	-0.0204535	-0.0390106	0	-0.188669	-1.90625	0	0.771178	0.793475	1	0.914033	0.917041	1	FALSE	FALSE	FALSE	0	129	124	130	130	-0.0355929
O94864	O94864	>sp|O94864|ST65G_HUMAN STAGA complex 65 subunit gamma OS=Homo sapiens OX=9606 GN=SUPT7L PE=1 SV=1	SUPT7L	1	SUPT7L	1	1	-0.0565221	-0.0568581	-0.0352642	-0.743886	-0.923537	-0.376618	0.265026	0.313497	0.467672	0.593383	0.564431	1	FALSE	FALSE	FALSE	0	5	4	5	5
O94874	O94874	>sp|O94874|UFL1_HUMAN E3 UFM1-protein ligase 1 OS=Homo sapiens OX=9606 GN=UFL1 PE=1 SV=2	UFL1	1	UFL1	38	38	-0.00601058	-0.00774342	0	-0.117679	-0.0519475	0	0.855873	0.381893	1	0.952536	0.627674	1	FALSE	FALSE	FALSE	0	188	186	190	190	0.413943
O94876	O94876	>sp|O94876|TMCC1_HUMAN Transmembrane and coiled-coil domains protein 1 OS=Homo sapiens OX=9606 GN=TMCC1 PE=1 SV=3	TMCC1	1	TMCC1	1	1	0.286579	0.288753	0.273279	2.16676	2.69794	2.51781	0.00588761	0.00423996	0.00231343	0.076507	0.0347581	0.0271444	FALSE	TRUE	TRUE	2	2	5	5	5
O94880	O94880	>sp|O94880|PHF14_HUMAN PHD finger protein 14 OS=Homo sapiens OX=9606 GN=PHF14 PE=1 SV=2	PHF14	1	PHF14	1	1	0.000528183	0.00215511	0	0.00654991	0.0172382	0	0.991928	1	1	0.997653	1	1	FALSE	FALSE	FALSE	0	5	5	5	5
O94886	O94886	>sp|O94886|CSCL1_HUMAN CSC1-like protein 1 OS=Homo sapiens OX=9606 GN=TMEM63A PE=1 SV=3	TMEM63A	1	TMEM63A	2	2	-0.137084	-0.136185	-0.087943	-1.16774	-1.31127	-0.808683	0.0926576	0.162371	0.13216	0.363573	0.388867	0.48405	FALSE	FALSE	FALSE	0	10	10	10	10	-2.07949
O94887	O94887	>sp|O94887|FARP2_HUMAN FERM, ARHGEF and pleckstrin domain-containing protein 2 OS=Homo sapiens OX=9606 GN=FARP2 PE=1 SV=3	FARP2	1	FARP2	1	1	0.058379	0.0629871	0.0161331	0.678026	0.474718	0.160584	0.307281	0.658893	0.656105	0.634335	0.83607	1	FALSE	FALSE	FALSE	0	5	5	5	5
O94888	O94888	>sp|O94888|UBXN7_HUMAN UBX domain-containing protein 7 OS=Homo sapiens OX=9606 GN=UBXN7 PE=1 SV=2	UBXN7	1	UBXN7	17	17	-0.00775019	-0.0433491	-0.00548082	-0.181627	-2.03731	-0.0265605	0.779461	0.558282	0.666412	0.91818	0.769478	1	FALSE	FALSE	FALSE	0	77	69	85	85	-1.08375
O94903	O94903	>sp|O94903|PLPHP_HUMAN Pyridoxal phosphate homeostasis protein OS=Homo sapiens OX=9606 GN=PLPBP PE=1 SV=1	PLPBP	1	PLPBP	12	12	0.0685816	0.0882887	0.0648365	1.17417	3.62911	0.248439	0.0910984	0.0399212	0.114266	0.361014	0.162482	0.437635	FALSE	FALSE	FALSE	0	54	60	60	60	1.3909
O94905	O94905	>sp|O94905|ERLN2_HUMAN Erlin-2 OS=Homo sapiens OX=9606 GN=ERLIN2 PE=1 SV=1	ERLIN2	1	ERLIN2	16	16	0.0204078	-0.0079018	3.46585e-17	0.234485	-0.749739	2.54603e-16	0.718057	0.547405	1	0.891886	0.761697	1	FALSE	FALSE	FALSE	0	79	80	80	80	0.445506
O94906	O94906	>sp|O94906|PRP6_HUMAN Pre-mRNA-processing factor 6 OS=Homo sapiens OX=9606 GN=PRPF6 PE=1 SV=1	PRPF6	1	PRPF6	9	9	-0.062995	-0.0324095	-4.03455e-17	-0.561422	-1.14042	-2.5583e-16	0.394226	0.351671	1	0.700259	0.601034	1	FALSE	FALSE	FALSE	0	39	30	45	45	-3.31346
O94907	O94907	>sp|O94907|DKK1_HUMAN Dickkopf-related protein 1 OS=Homo sapiens OX=9606 GN=DKK1 PE=1 SV=1	DKK1	1	DKK1	1	1	-0.156851	-0.157226	-0.148584	-1.9928	-2.43636	-1.53514	0.0095276	0.00945991	0.0313611	0.102624	0.0624561	0.177392	FALSE	FALSE	FALSE	0	5	5	5	5
O94913	O94913	>sp|O94913|PCF11_HUMAN Pre-mRNA cleavage complex 2 protein Pcf11 OS=Homo sapiens OX=9606 GN=PCF11 PE=1 SV=3	PCF11	1	PCF11	10	10	0.0239231	0.0193408	5.7593e-20	0.559359	0.48775	3.55843e-19	0.395906	0.677573	1	0.701362	0.849307	1	FALSE	FALSE	FALSE	0	47	48	50	50	0.258563
O94915	O94915	>sp|O94915|FRYL_HUMAN Protein furry homolog-like OS=Homo sapiens OX=9606 GN=FRYL PE=1 SV=2	FRYL	1	FRYL	19	19	-0.0480463	-0.0596621	-0.0635491	-1.2144	-2.29178	-0.310555	0.0818792	0.0420701	0.021179	0.339355	0.167925	0.135462	FALSE	FALSE	FALSE	0	86	90	95	95	0.896448
O94919	O94919	>sp|O94919|ENDD1_HUMAN Endonuclease domain-containing 1 protein OS=Homo sapiens OX=9606 GN=ENDOD1 PE=1 SV=2	ENDOD1	1	ENDOD1	12	12	-0.0141714	-0.0189546	0	-0.304696	-1.12159	0	0.639674	0.150164	1	0.854534	0.370954	1	FALSE	FALSE	FALSE	0	56	60	60	60	0.963618
O94923	O94923	>sp|O94923|GLCE_HUMAN D-glucuronyl C5-epimerase OS=Homo sapiens OX=9606 GN=GLCE PE=1 SV=3	GLCE	1	GLCE	11	11	-0.0830177	-0.0659103	-0.0190703	-1.24743	-1.2882	-0.100907	0.0749636	0.0581904	0.482236	0.323815	0.208086	1	FALSE	FALSE	FALSE	0	52	50	55	55	-0.426756
O94925	O94925	>sp|O94925|GLSK_HUMAN Glutaminase kidney isoform, mitochondrial OS=Homo sapiens OX=9606 GN=GLS PE=1 SV=1	GLS	1	GLS	17	17	0.103089	0.0956002	0.0762869	2.11273	3.2878	0.361326	0.00683312	0.00103106	0.0124169	0.0829545	0.0124366	0.0940784	FALSE	FALSE	FALSE	0	82	84	85	85	0.602687
O94927	O94927	>sp|O94927|HAUS5_HUMAN HAUS augmin-like complex subunit 5 OS=Homo sapiens OX=9606 GN=HAUS5 PE=1 SV=2	HAUS5	1	HAUS5	3	3	-0.0707004	-0.0558723	-0.0524348	-1.00692	-0.918635	-0.62778	0.140454	0.415754	0.174083	0.448668	0.659747	0.585463	FALSE	FALSE	FALSE	0	15	11	15	15	-4.72003
O94952	O94952	>sp|O94952|FBX21_HUMAN F-box only protein 21 OS=Homo sapiens OX=9606 GN=FBXO21 PE=2 SV=2	FBXO21	1	FBXO21	2	2	-0.106626	-0.106702	-9.07921e-19	-0.359507	-0.834471	-3.24831e-18	0.581476	0.423526	1	0.823317	0.66776	1	FALSE	FALSE	FALSE	0	10	9	10	10	-3.19316
O94953	O94953	>sp|O94953|KDM4B_HUMAN Lysine-specific demethylase 4B OS=Homo sapiens OX=9606 GN=KDM4B PE=1 SV=4	KDM4B	1	KDM4B	1	1	0.13522	0.132517	0.121594	1.72733	1.67174	1.27081	0.0199863	0.0717393	0.062933	0.159457	0.234342	0.292862	FALSE	FALSE	FALSE	0	4	5	5	5
O94955	O94955	>sp|O94955|RHBT3_HUMAN Rho-related BTB domain-containing protein 3 OS=Homo sapiens OX=9606 GN=RHOBTB3 PE=1 SV=2	RHOBTB3	1	RHOBTB3	9	9	-0.114485	-0.12532	-0.129176	-2.04671	-2.52667	-0.686895	0.00820292	0.0221009	0.00107383	0.0941417	0.111722	0.0152922	FALSE	FALSE	FALSE	0	44	42	45	45	-0.618571
O94964	O94964	>sp|O94964|SOGA1_HUMAN Protein SOGA1 OS=Homo sapiens OX=9606 GN=SOGA1 PE=1 SV=2	SOGA1	1	SOGA1	3	3	0.0926195	0.101824	5.04307e-17	1.17676	1.82136	2.3785e-16	0.0904772	0.154801	1	0.36006	0.378372	1	FALSE	FALSE	FALSE	0	9	13	15	15	1.63461
O94967	O94967	>sp|O94967|WDR47_HUMAN WD repeat-containing protein 47 OS=Homo sapiens OX=9606 GN=WDR47 PE=1 SV=1	WDR47	1	WDR47	8	8	-0.00191472	-0.00858706	0	-0.0188769	-0.0672581	0	0.976739	0.811299	1	0.993238	0.927879	1	FALSE	FALSE	FALSE	0	37	35	40	40	-0.849721
O94972	O94972	>sp|O94972|TRI37_HUMAN E3 ubiquitin-protein ligase TRIM37 OS=Homo sapiens OX=9606 GN=TRIM37 PE=1 SV=2	TRIM37	1	TRIM37	10	10	-0.0755652	-0.0907739	-0.0705536	-1.17048	-3.3347	-0.392255	0.0919906	0.0273514	0.0566981	0.362596	0.128343	0.272463	FALSE	FALSE	FALSE	0	43	34	50	50	-2.92385
O94973	O94973	>sp|O94973|AP2A2_HUMAN AP-2 complex subunit alpha-2 OS=Homo sapiens OX=9606 GN=AP2A2 PE=1 SV=2	AP2A2	1	AP2A2	20	20	-0.0635532	-0.0616811	-0.0506451	-1.03414	-1.83449	-0.262903	0.131069	0.0503261	0.0634895	0.434838	0.188282	0.295037	FALSE	FALSE	FALSE	0	91	96	100	100	1.01275
O94979	O94979	>sp|O94979|SC31A_HUMAN Protein transport protein Sec31A OS=Homo sapiens OX=9606 GN=SEC31A PE=1 SV=3	SEC31A	1	SEC31A	41	41	0.0512842	0.0537734	4.66227e-16	0.544767	3.33505	1.73311e-15	0.407932	0.0165087	1	0.712376	0.0907977	1	FALSE	FALSE	FALSE	0	200	205	205	205	0.875597
O94992	O94992	>sp|O94992|HEXI1_HUMAN Protein HEXIM1 OS=Homo sapiens OX=9606 GN=HEXIM1 PE=1 SV=1	HEXIM1	1	HEXIM1	10	10	-0.210901	-0.19702	-0.0900184	-2.51367	-2.27179	-0.300328	0.00229937	3.52883e-07	0.0859705	0.0449708	2.56397e-05	0.361918	TRUE	TRUE	FALSE	2	46	49	50	50	0.755772
O95049	O95049	>sp|O95049|ZO3_HUMAN Tight junction protein ZO-3 OS=Homo sapiens OX=9606 GN=TJP3 PE=1 SV=3	TJP3	1	TJP3	18	18	-0.0070011	-0.00277557	0	-0.162493	-0.791628	0	0.80211	0.388864	1	0.930875	0.633626	1	FALSE	FALSE	FALSE	0	83	80	90	90	-0.150323
O95059	O95059	>sp|O95059|RPP14_HUMAN Ribonuclease P protein subunit p14 OS=Homo sapiens OX=9606 GN=RPP14 PE=1 SV=3	RPP14	1	RPP14	2	2	-0.054437	-0.0536198	-3.6472e-18	-0.455387	-0.614077	-3.66016e-17	0.486937	0.561673	1	0.762527	0.77205	1	FALSE	FALSE	FALSE	0	10	10	10	10	-2.07949
O95067	O95067	>sp|O95067|CCNB2_HUMAN G2/mitotic-specific cyclin-B2 OS=Homo sapiens OX=9606 GN=CCNB2 PE=1 SV=1	CCNB2	1	CCNB2	4	4	-0.0292405	0.00731978	0.0901047	-0.247222	1.8851	0.274565	0.703547	0.194145	0.256945	0.886226	0.430697	0.752539	FALSE	FALSE	FALSE	0	18	18	20	20	-1.04127
O95070	O95070	>sp|O95070|YIF1A_HUMAN Protein YIF1A OS=Homo sapiens OX=9606 GN=YIF1A PE=1 SV=2	YIF1A	1	YIF1A	4	4	-0.180588	-0.198478	-0.176409	-2.12154	-2.85223	-0.92875	0.006669	0.031949	0.00381594	0.0816305	0.140482	0.039177	FALSE	FALSE	TRUE	1	20	20	20	20	-0.871859
O95071	O95071	>sp|O95071|UBR5_HUMAN E3 ubiquitin-protein ligase UBR5 OS=Homo sapiens OX=9606 GN=UBR5 PE=1 SV=2	UBR5	1	UBR5	59	59	-0.0457638	-0.0477635	-0.0342116	-0.958537	-2.57749	-0.17937	0.158595	0.0653531	0.10561	0.4754	0.222389	0.413488	FALSE	FALSE	FALSE	0	272	259	295	295	-0.0073639
O95081	O95081	>sp|O95081|AGFG2_HUMAN Arf-GAP domain and FG repeat-containing protein 2 OS=Homo sapiens OX=9606 GN=AGFG2 PE=1 SV=2	AGFG2	1	AGFG2	9	9	-0.0777351	-0.0910063	-0.067136	-1.29968	-2.47782	-0.626282	0.0651288	0.067303	0.0242367	0.302443	0.226619	0.147514	FALSE	FALSE	FALSE	0	44	43	45	45	-0.333129
O95084	O95084	>sp|O95084|PRS23_HUMAN Serine protease 23 OS=Homo sapiens OX=9606 GN=PRSS23 PE=1 SV=1	PRSS23	1	PRSS23	5	5	-0.148375	-0.176139	-0.0327524	-0.750046	-2.69914	-0.143564	0.261318	0.093456	0.620194	0.588985	0.27902	1	FALSE	FALSE	FALSE	0	24	21	25	25	-2.19517
O95104	O95104	>sp|O95104|SCAF4_HUMAN SR-related and CTD-associated factor 4 OS=Homo sapiens OX=9606 GN=SCAF4 PE=1 SV=3	SCAF4	1	SCAF4	7	7	0.0832253	0.103803	6.38918e-16	0.59045	1.78468	2.83875e-15	0.371108	0.112904	1	0.685107	0.311262	1	FALSE	FALSE	FALSE	0	31	34	35	35	0.75095
O95139	O95139	>sp|O95139|NDUB6_HUMAN NADH dehydrogenase [ubiquinone] 1 beta subcomplex subunit 6 OS=Homo sapiens OX=9606 GN=NDUFB6 PE=1 SV=3	NDUFB6	1	NDUFB6	5	5	0.0752499	0.0929773	1.68304e-15	0.466859	1.94775	3.71441e-15	0.476291	0.475411	1	0.755629	0.70841	1	FALSE	FALSE	FALSE	0	25	25	25	25	-0.587084
O95140	O95140	>sp|O95140|MFN2_HUMAN Mitofusin-2 OS=Homo sapiens OX=9606 GN=MFN2 PE=1 SV=3	MFN2	1	MFN2	12	12	0.0186109	0.0344919	0.0102701	0.406919	0.657835	0.0525162	0.533513	0.598849	0.57343	0.791237	0.797609	1	FALSE	FALSE	FALSE	0	50	56	60	60	1.4319
O95149	O95149	>sp|O95149|SPN1_HUMAN Snurportin-1 OS=Homo sapiens OX=9606 GN=SNUPN PE=1 SV=1	SNUPN	1	SNUPN	4	4	-0.0743118	-0.0747359	-0.0293143	-1.21633	-1.36963	-0.219184	0.0814594	0.205467	0.336728	0.338358	0.444205	0.896924	FALSE	FALSE	FALSE	0	20	20	20	20	-0.871859
O95155	O95155	>sp|O95155|UBE4B_HUMAN Ubiquitin conjugation factor E4 B OS=Homo sapiens OX=9606 GN=UBE4B PE=1 SV=1	UBE4B	1	UBE4B	17	17	-0.0692252	-0.0851563	-0.0645705	-1.4662	-3.17383	-0.346861	0.0413152	0.0220874	0.0155311	0.23749	0.111722	0.111066	FALSE	FALSE	FALSE	0	84	79	85	85	-0.452004
O95159	O95159	>sp|O95159|ZFPL1_HUMAN Zinc finger protein-like 1 OS=Homo sapiens OX=9606 GN=ZFPL1 PE=1 SV=2	ZFPL1	1	ZFPL1	8	8	-0.0625699	-0.0717933	-0.0413098	-0.709448	-1.78425	-0.257349	0.286517	0.0998653	0.227017	0.614722	0.290175	0.699861	FALSE	FALSE	FALSE	0	40	36	40	40	-1.40408
O95163	O95163	>sp|O95163|ELP1_HUMAN Elongator complex protein 1 OS=Homo sapiens OX=9606 GN=ELP1 PE=1 SV=3	ELP1	1	ELP1	34	34	-0.000306471	-0.0168058	-1.67203e-17	-0.00519235	-1.62371	-7.83926e-17	0.993601	0.679655	1	0.998425	0.850307	1	FALSE	FALSE	FALSE	0	168	166	170	170	0.373479
O95164	O95164	>sp|O95164|UBL3_HUMAN Ubiquitin-like protein 3 OS=Homo sapiens OX=9606 GN=UBL3 PE=1 SV=1	UBL3	1	UBL3	4	4	-0.174489	-0.198998	-0.141425	-1.36525	-2.76361	-1.49776	0.0545046	0.00743051	0.112895	0.275308	0.05208	0.433136	FALSE	FALSE	FALSE	0	20	20	20	20	-0.871859
O95166	O95166	>sp|O95166|GBRAP_HUMAN Gamma-aminobutyric acid receptor-associated protein OS=Homo sapiens OX=9606 GN=GABARAP PE=1 SV=1	GABARAP	1	GABARAP	1	1	0.410659	0.257508	1.75673e-19	1.18419	1.79082	9.63626e-19	0.0887163	0.108699	1	0.356264	0.30476	1	FALSE	FALSE	FALSE	0	5	5	5	5
O95168	O95168	>sp|O95168|NDUB4_HUMAN NADH dehydrogenase [ubiquinone] 1 beta subcomplex subunit 4 OS=Homo sapiens OX=9606 GN=NDUFB4 PE=1 SV=3	NDUFB4	1	NDUFB4	4	4	0.309198	0.381504	0.304075	2.04524	3.86981	1.05891	0.00823659	0.000158955	0.00127108	0.0942299	0.00317048	0.0172835	FALSE	TRUE	TRUE	2	17	20	20	20	0.770995
O95169	O95169	>sp|O95169|NDUB8_HUMAN NADH dehydrogenase [ubiquinone] 1 beta subcomplex subunit 8, mitochondrial OS=Homo sapiens OX=9606 GN=NDUFB8 PE=1 SV=1	NDUFB8	1	NDUFB8	4	4	-0.0647394	-0.0481272	0	-0.271247	-0.622417	0	0.676518	0.981616	1	0.873275	1	1	FALSE	FALSE	FALSE	0	15	15	20	20	-1.32077
O95182	O95182	>sp|O95182|NDUA7_HUMAN NADH dehydrogenase [ubiquinone] 1 alpha subcomplex subunit 7 OS=Homo sapiens OX=9606 GN=NDUFA7 PE=1 SV=3	NDUFA7	1	NDUFA7	4	4	-0.0350088	-0.043206	-7.22653e-16	-0.152547	-0.628485	-4.30372e-15	0.813961	0.454011	1	0.934485	0.692207	1	FALSE	FALSE	FALSE	0	20	20	20	20	-0.871859
O95197	O95197	>sp|O95197|RTN3_HUMAN Reticulon-3 OS=Homo sapiens OX=9606 GN=RTN3 PE=1 SV=2	RTN3	1	RTN3	5	5	-0.0558704	-0.0640023	-9.52625e-17	-0.733929	-1.74772	-7.77913e-16	0.271105	0.0477918	1	0.599018	0.182093	1	FALSE	FALSE	FALSE	0	22	22	25	25	-0.734195
O95202	O95202	>sp|O95202|LETM1_HUMAN Mitochondrial proton/calcium exchanger protein OS=Homo sapiens OX=9606 GN=LETM1 PE=1 SV=1	LETM1	1	LETM1	34	34	0.0808927	0.0654389	0.00944098	1.43665	2.63531	0.027652	0.0448199	0.00765351	0.600375	0.247331	0.0532369	1	FALSE	FALSE	FALSE	0	163	160	170	170	0.2858
O95208	O95208	>sp|O95208|EPN2_HUMAN Epsin-2 OS=Homo sapiens OX=9606 GN=EPN2 PE=1 SV=3	EPN2	1	EPN2	5	5	0.225739	0.173032	0.110425	1.98725	2.18301	0.382117	0.00967578	0.0303191	0.117269	0.103119	0.136095	0.446297	FALSE	FALSE	FALSE	0	22	25	25	25	0.753946
O95210	O95210	>sp|O95210|STBD1_HUMAN Starch-binding domain-containing protein 1 OS=Homo sapiens OX=9606 GN=STBD1 PE=1 SV=1	STBD1	1	STBD1	5	5	-0.0726476	-0.0795167	-0.0520861	-0.890608	-1.96303	-0.412504	0.187465	0.0531169	0.177625	0.51062	0.19552	0.593456	FALSE	FALSE	FALSE	0	24	23	25	25	-1.13097
O95214	O95214	>sp|O95214|LERL1_HUMAN Leptin receptor overlapping transcript-like 1 OS=Homo sapiens OX=9606 GN=LEPROTL1 PE=1 SV=2	LEPROTL1	1	LEPROTL1	2	2	0.0889262	-0.0761567	-1.17846e-19	0.541284	-0.272403	-3.9229e-19	0.410839	0.0649167	1	0.714625	0.221358	1	FALSE	FALSE	FALSE	0	10	10	10	10	-2.07949
O95218	O95218	>sp|O95218|ZRAB2_HUMAN Zinc finger Ran-binding domain-containing protein 2 OS=Homo sapiens OX=9606 GN=ZRANB2 PE=1 SV=2	ZRANB2	1	ZRANB2	8	8	-3.72692e-05	-0.0110964	-8.93542e-20	-0.000721764	-0.438194	-6.90982e-19	0.99911	0.730103	1	0.999852	0.880547	1	FALSE	FALSE	FALSE	0	38	36	40	40	-0.827134
O95219	O95219	>sp|O95219|SNX4_HUMAN Sorting nexin-4 OS=Homo sapiens OX=9606 GN=SNX4 PE=1 SV=1	SNX4	1	SNX4	13	13	0.0115049	0.00083751	-7.01318e-19	0.266743	0.268389	-3.06494e-18	0.681551	0.849141	1	0.875322	0.947911	1	FALSE	FALSE	FALSE	0	62	63	65	65	0.365381
O95229	O95229	>sp|O95229|ZWINT_HUMAN ZW10 interactor OS=Homo sapiens OX=9606 GN=ZWINT PE=1 SV=2	ZWINT	1	ZWINT	2	2	-0.477213	-0.351129	-0.363487	-2.29245	-2.99399	-1.20938	0.0041732	0.0226114	0.00963882	0.0623813	0.11352	0.0791914	FALSE	FALSE	FALSE	0	10	10	10	10	-2.07949
O95232	O95232	>sp|O95232|LC7L3_HUMAN Luc7-like protein 3 OS=Homo sapiens OX=9606 GN=LUC7L3 PE=1 SV=2	LUC7L3	1	LUC7L3	10	10	0.0580122	0.0317542	3.33534e-18	0.347889	1.90191	1.20197e-17	0.593574	0.747336	1	0.829727	0.890927	1	FALSE	FALSE	FALSE	0	47	46	50	50	-0.268496
O95235	O95235	>sp|O95235|KI20A_HUMAN Kinesin-like protein KIF20A OS=Homo sapiens OX=9606 GN=KIF20A PE=1 SV=1	KIF20A	1	KIF20A	4	4	-0.0318367	-0.0211915	0	-0.499327	-0.138002	0	0.446959	0.430549	1	0.739386	0.67374	1	FALSE	FALSE	FALSE	0	19	18	20	20	-1.5785
O95238	O95238	>sp|O95238|SPDEF_HUMAN SAM pointed domain-containing Ets transcription factor OS=Homo sapiens OX=9606 GN=SPDEF PE=1 SV=1	SPDEF	1	SPDEF	4	4	0.11538	0.157257	0.150056	1.64511	2.52731	1.02408	0.025143	0.175052	0.00175318	0.181435	0.405238	0.0221189	FALSE	FALSE	TRUE	1	18	20	20	20	0.201016
O95239	O95239	>sp|O95239|KIF4A_HUMAN Chromosome-associated kinesin KIF4A OS=Homo sapiens OX=9606 GN=KIF4A PE=1 SV=3	KIF4A	1	KIF4A	41	41	-0.0200623	-0.0156937	-2.7873e-17	-0.131165	-0.966933	-1.46579e-16	0.839599	0.304504	1	0.945215	0.555872	1	FALSE	FALSE	FALSE	0	194	192	205	205	0.422881
O95243	O95243	>sp|O95243|MBD4_HUMAN Methyl-CpG-binding domain protein 4 OS=Homo sapiens OX=9606 GN=MBD4 PE=1 SV=1	MBD4	1	MBD4	1	1	-0.110907	-0.108303	-0.0774296	-1.08403	-1.12363	-0.657509	0.115308	0.246938	0.240982	0.408544	0.496575	0.726015	FALSE	FALSE	FALSE	0	4	5	5	5
O95249	O95249	>sp|O95249|GOSR1_HUMAN Golgi SNAP receptor complex member 1 OS=Homo sapiens OX=9606 GN=GOSR1 PE=1 SV=1	GOSR1	1	GOSR1	5	5	-0.0267824	-0.0670087	-1.68138e-18	-0.2991	-1.6983	-1.36967e-17	0.645771	0.172794	1	0.858344	0.40259	1	FALSE	FALSE	FALSE	0	25	18	25	25	-4.40683
O95260	O95260	>sp|O95260|ATE1_HUMAN Arginyl-tRNA--protein transferase 1 OS=Homo sapiens OX=9606 GN=ATE1 PE=1 SV=2	ATE1	1	ATE1	5	5	-0.134371	-0.191616	-0.167901	-1.5704	-3.31599	-0.876436	0.0309578	0.0889366	0.00222694	0.201583	0.270279	0.0264502	FALSE	FALSE	TRUE	1	25	23	25	25	-1.57292
O95273	O95273	>sp|O95273|CCDB1_HUMAN Cyclin-D1-binding protein 1 OS=Homo sapiens OX=9606 GN=CCNDBP1 PE=1 SV=2	CCNDBP1	1	CCNDBP1	5	5	-0.0985576	-0.0910358	-0.0880418	-1.7577	-1.97595	-0.574927	0.0183599	0.687317	0.0312503	0.152355	0.855207	0.177326	FALSE	FALSE	FALSE	0	21	24	25	25	0.763097
O95274	O95274	>sp|O95274|LYPD3_HUMAN Ly6/PLAUR domain-containing protein 3 OS=Homo sapiens OX=9606 GN=LYPD3 PE=1 SV=2	LYPD3	1	LYPD3	5	5	-0.0554728	-0.0792516	-9.34036e-20	-0.292182	-1.18567	-5.01982e-19	0.653347	0.211098	1	0.860271	0.450844	1	FALSE	FALSE	FALSE	0	24	25	25	25	-0.149418
O95292	O95292	>sp|O95292|VAPB_HUMAN Vesicle-associated membrane protein-associated protein B/C OS=Homo sapiens OX=9606 GN=VAPB PE=1 SV=3	VAPB	1	VAPB	17	17	0.0677272	0.0597314	0.0358843	0.915091	3.16659	0.150649	0.176582	0.130787	0.214422	0.498962	0.342321	0.676144	FALSE	FALSE	FALSE	0	74	80	85	85	1.23352
O95294	O95294	>sp|O95294|RASL1_HUMAN RasGAP-activating-like protein 1 OS=Homo sapiens OX=9606 GN=RASAL1 PE=1 SV=3	RASAL1	1	RASAL1	7	7	-0.0801329	-0.0522733	-3.47172e-17	-0.994055	-0.343728	-1.67795e-16	0.145091	0.0362099	1	0.454979	0.152243	1	FALSE	FALSE	FALSE	0	27	28	35	35	-0.0592792
O95295	O95295	>sp|O95295|SNAPN_HUMAN SNARE-associated protein Snapin OS=Homo sapiens OX=9606 GN=SNAPIN PE=1 SV=1	SNAPIN	1	SNAPIN	5	5	-0.118915	-0.165295	-0.195098	-1.71147	-2.79657	-0.884359	0.0208917	0.10591	0.00202533	0.164216	0.299844	0.0246086	FALSE	FALSE	TRUE	1	24	25	25	25	-0.164497
O95297	O95297	>sp|O95297|MPZL1_HUMAN Myelin protein zero-like protein 1 OS=Homo sapiens OX=9606 GN=MPZL1 PE=1 SV=1	MPZL1	1	MPZL1	9	9	0.0807405	0.0735926	0	1.34415	2.07302	0	0.057729	0.235579	1	0.284859	0.481898	1	FALSE	FALSE	FALSE	0	41	45	45	45	1.03314
O95298	O95298	>sp|O95298|NDUC2_HUMAN NADH dehydrogenase [ubiquinone] 1 subunit C2 OS=Homo sapiens OX=9606 GN=NDUFC2 PE=1 SV=1	NDUFC2	1	NDUFC2	7	7	0.141862	0.150932	0.0476067	0.809753	2.24489	0.257244	0.227487	0.00230708	0.482144	0.554078	0.0230778	1	FALSE	TRUE	FALSE	1	35	34	35	35	-0.592174
O95299	O95299	>sp|O95299|NDUAA_HUMAN NADH dehydrogenase [ubiquinone] 1 alpha subcomplex subunit 10, mitochondrial OS=Homo sapiens OX=9606 GN=NDUFA10 PE=1 SV=1	NDUFA10	1	NDUFA10	14	14	-0.0408224	-0.0422291	-1.34105e-16	-0.334235	-0.630047	-7.7236e-16	0.607958	0.265451	1	0.838063	0.518377	1	FALSE	FALSE	FALSE	0	62	68	70	70	1.31119
O95302	O95302	>sp|O95302|FKBP9_HUMAN Peptidyl-prolyl cis-trans isomerase FKBP9 OS=Homo sapiens OX=9606 GN=FKBP9 PE=1 SV=2	FKBP9	1	FKBP9	15	15	0.06292	0.0723324	0.0529078	0.716702	2.55692	0.248934	0.281881	0.2011	0.223196	0.610006	0.439838	0.692272	FALSE	FALSE	FALSE	0	75	74	75	75	0.0963516
O95336	O95336	>sp|O95336|6PGL_HUMAN 6-phosphogluconolactonase OS=Homo sapiens OX=9606 GN=PGLS PE=1 SV=2	PGLS	1	PGLS	12	12	-0.0314827	-0.0337111	-0.0096144	-0.543332	-0.829434	-0.0787412	0.409128	0.550305	0.565963	0.713335	0.763166	1	FALSE	FALSE	FALSE	0	60	60	60	60	0.149297
O95340	O95340	>sp|O95340|PAPS2_HUMAN Bifunctional 3'-phosphoadenosine 5'-phosphosulfate synthase 2 OS=Homo sapiens OX=9606 GN=PAPSS2 PE=1 SV=2	PAPSS2	1	PAPSS2	15	15	-0.0922615	-0.109418	-0.0582294	-0.717346	-2.74045	-0.192472	0.281472	0.162583	0.365921	0.60952	0.389235	0.944895	FALSE	FALSE	FALSE	0	71	74	75	75	0.753958
O95347	O95347	>sp|O95347|SMC2_HUMAN Structural maintenance of chromosomes protein 2 OS=Homo sapiens OX=9606 GN=SMC2 PE=1 SV=2	SMC2	1	SMC2	51	51	0.0175112	0.0181651	2.93265e-16	0.182631	1.51899	1.57833e-15	0.778278	0.448532	1	0.917529	0.688498	1	FALSE	FALSE	FALSE	0	243	253	255	255	1.10586
O95352	O95352	>sp|O95352|ATG7_HUMAN Ubiquitin-like modifier-activating enzyme ATG7 OS=Homo sapiens OX=9606 GN=ATG7 PE=1 SV=1	ATG7	1	ATG7	25	25	-0.032493	-0.0365754	-4.80794e-16	-0.591384	-0.705115	-2.19113e-15	0.37038	0.0391505	1	0.685107	0.160728	1	FALSE	FALSE	FALSE	0	117	118	125	125	0.540259
O95359	O95359	>sp|O95359|TACC2_HUMAN Transforming acidic coiled-coil-containing protein 2 OS=Homo sapiens OX=9606 GN=TACC2 PE=1 SV=3	TACC2	1	TACC2	12	12	0.0893075	0.0962114	0.134095	1.58082	2.98228	0.527375	0.0300737	0.196291	0.00294684	0.198619	0.433279	0.0326867	FALSE	FALSE	FALSE	0	51	54	60	60	0.748914
O95361	O95361	>sp|O95361|TRI16_HUMAN Tripartite motif-containing protein 16 OS=Homo sapiens OX=9606 GN=TRIM16 PE=1 SV=3	TRIM16	1	TRIM16	29	29	0.00437482	0.00251391	0	0.0372056	2.6479	0	0.954174	0.382049	1	0.984963	0.627773	1	FALSE	FALSE	FALSE	0	132	142	145	145	1.38436
O95363	O95363	>sp|O95363|SYFM_HUMAN Phenylalanine--tRNA ligase, mitochondrial OS=Homo sapiens OX=9606 GN=FARS2 PE=1 SV=1	FARS2	1	FARS2	5	5	0.0490663	-0.00278225	-5.27106e-19	0.817116	-0.229342	-3.85024e-18	0.223574	0.517654	1	0.551854	0.738542	1	FALSE	FALSE	FALSE	0	25	25	25	25	-0.587084
O95365	O95365	>sp|O95365|ZBT7A_HUMAN Zinc finger and BTB domain-containing protein 7A OS=Homo sapiens OX=9606 GN=ZBTB7A PE=1 SV=1	ZBTB7A	1	ZBTB7A	5	5	-0.0725714	-0.0612757	-0.0485921	-1.31754	-1.78705	-0.47227	0.0620545	0.0886144	0.0678947	0.294993	0.269795	0.309003	FALSE	FALSE	FALSE	0	21	25	25	25	1.24578
O95372	O95372	>sp|O95372|LYPA2_HUMAN Acyl-protein thioesterase 2 OS=Homo sapiens OX=9606 GN=LYPLA2 PE=1 SV=1	LYPLA2	1	LYPLA2	6	6	0.0674927	0.0601618	0.0415982	1.10405	1.06662	0.335399	0.109475	0.124912	0.172921	0.397882	0.333192	0.583632	FALSE	FALSE	FALSE	0	30	30	30	30	-0.387516
O95373	O95373	>sp|O95373|IPO7_HUMAN Importin-7 OS=Homo sapiens OX=9606 GN=IPO7 PE=1 SV=1	IPO7	1	IPO7	35	35	-0.0806024	-0.0993206	-5.5235e-16	-1.77768	-0.974904	-1.10827e-15	0.0173628	5.39167e-07	1	0.147703	3.57037e-05	1	FALSE	FALSE	FALSE	0	157	170	175	175	1.51843
O95376	O95376	>sp|O95376|ARI2_HUMAN E3 ubiquitin-protein ligase ARIH2 OS=Homo sapiens OX=9606 GN=ARIH2 PE=1 SV=1	ARIH2	1	ARIH2	12	12	-0.0238141	-0.0638812	-0.0413168	-0.294269	-2.50024	-0.169263	0.651057	0.190114	0.230497	0.859909	0.426179	0.705991	FALSE	FALSE	FALSE	0	58	47	60	60	-2.46401
O95382	O95382	>sp|O95382|M3K6_HUMAN Mitogen-activated protein kinase kinase kinase 6 OS=Homo sapiens OX=9606 GN=MAP3K6 PE=1 SV=3	MAP3K6	1	MAP3K6	1	1	-0.0532683	-0.0544733	-0.0359682	-0.735177	-0.666309	-0.396439	0.270337	0.482275	0.462642	0.598631	0.714298	1	FALSE	FALSE	FALSE	0	5	5	5	5
O95394	O95394	>sp|O95394|AGM1_HUMAN Phosphoacetylglucosamine mutase OS=Homo sapiens OX=9606 GN=PGM3 PE=1 SV=1	PGM3	1	PGM3	22	22	0.0419216	0.028616	2.11189e-17	0.512793	0.74066	1.48217e-16	0.435146	0.145871	1	0.73082	0.364099	1	FALSE	FALSE	FALSE	0	109	105	110	110	-0.0562542
O95396	O95396	>sp|O95396|MOCS3_HUMAN Adenylyltransferase and sulfurtransferase MOCS3 OS=Homo sapiens OX=9606 GN=MOCS3 PE=1 SV=1	MOCS3	1	MOCS3	17	17	-0.0950789	-0.0900895	-0.0767824	-1.54817	-3.25236	-0.404176	0.0329298	0.00669947	0.0136155	0.208073	0.0485382	0.100291	FALSE	FALSE	FALSE	0	84	77	85	85	-0.769481
O95400	O95400	>sp|O95400|CD2B2_HUMAN CD2 antigen cytoplasmic tail-binding protein 2 OS=Homo sapiens OX=9606 GN=CD2BP2 PE=1 SV=1	CD2BP2	1	CD2BP2	6	6	-0.0322681	-0.0429498	-3.61559e-16	-0.319701	-0.50905	-1.75163e-15	0.623464	0.880154	1	0.847053	0.962766	1	FALSE	FALSE	FALSE	0	30	30	30	30	-0.387516
O95415	O95415	>sp|O95415|BRI3_HUMAN Brain protein I3 OS=Homo sapiens OX=9606 GN=BRI3 PE=1 SV=1	BRI3	1	BRI3	1	1	0.155802	0.155345	0.153031	2.30708	2.09537	1.77482	0.00401029	0.0251197	0.017772	0.0613306	0.120889	0.119357	FALSE	FALSE	FALSE	0	0	5	5	5
O95425	O95425	>sp|O95425|SVIL_HUMAN Supervillin OS=Homo sapiens OX=9606 GN=SVIL PE=1 SV=2	SVIL	1	SVIL	3	3	-0.0226698	-0.0262679	-4.94236e-19	-0.429611	-0.888495	-7.70149e-18	0.51139	0.385605	1	0.779206	0.629866	1	FALSE	FALSE	FALSE	0	11	15	15	15	1.54765
O95429	O95429	>sp|O95429|BAG4_HUMAN BAG family molecular chaperone regulator 4 OS=Homo sapiens OX=9606 GN=BAG4 PE=1 SV=1	BAG4	1	BAG4	1	1	0.0656866	0.0757443	0	0.400603	0.425785	0	0.539769	0.748133	1	0.795538	0.890936	1	FALSE	FALSE	FALSE	0	5	5	5	5
O95433	O95433	>sp|O95433|AHSA1_HUMAN Activator of 90 kDa heat shock protein ATPase homolog 1 OS=Homo sapiens OX=9606 GN=AHSA1 PE=1 SV=1	AHSA1	1	AHSA1	27	27	0.0265047	0.0145953	4.96695e-16	0.547959	1.82261	1.2528e-15	0.40528	0.791494	1	0.709666	0.916627	1	FALSE	FALSE	FALSE	0	128	135	135	135	1.12964
O95445	O95445	>sp|O95445|APOM_HUMAN Apolipoprotein M OS=Homo sapiens OX=9606 GN=APOM PE=1 SV=2	APOM	1	APOM	1	1	0.0619334	-0.0383338	0	0.144704	-0.0194705	0	0.823341	1	1	0.937989	1	1	FALSE	FALSE	FALSE	0	5	5	5	5
O95453	O95453	>sp|O95453|PARN_HUMAN Poly(A)-specific ribonuclease PARN OS=Homo sapiens OX=9606 GN=PARN PE=1 SV=1	PARN	1	PARN	6	6	-0.0366446	-0.0398736	-9.26941e-19	-0.245982	-0.515565	-5.21351e-18	0.704955	0.331956	1	0.886987	0.582843	1	FALSE	FALSE	FALSE	0	30	28	30	30	-1.2125
O95456	O95456	>sp|O95456|PSMG1_HUMAN Proteasome assembly chaperone 1 OS=Homo sapiens OX=9606 GN=PSMG1 PE=1 SV=1	PSMG1	1	PSMG1	15	15	0.0376901	0.0308837	2.57862e-17	0.87762	0.954504	1.35692e-16	0.193466	0.14016	1	0.516793	0.354777	1	FALSE	FALSE	FALSE	0	75	75	75	75	0.263758
O95461	O95461	>sp|O95461|LARG1_HUMAN Xylosyl- and glucuronyltransferase LARGE1 OS=Homo sapiens OX=9606 GN=LARGE1 PE=1 SV=1	LARGE1	1	LARGE1	1	1	-0.0292793	-0.0505862	0	-0.285086	-0.683956	0	0.661159	0.672893	1	0.864681	0.846766	1	FALSE	FALSE	FALSE	0	5	4	5	5
O95470	O95470	>sp|O95470|SGPL1_HUMAN Sphingosine-1-phosphate lyase 1 OS=Homo sapiens OX=9606 GN=SGPL1 PE=1 SV=3	SGPL1	1	SGPL1	21	21	0.0829096	0.0670866	0	1.27935	2.07452	0	0.0688019	0.0023761	1	0.311039	0.0234144	1	FALSE	FALSE	FALSE	0	98	100	105	105	0.631407
O95471	O95471	>sp|O95471|CLD7_HUMAN Claudin-7 OS=Homo sapiens OX=9606 GN=CLDN7 PE=1 SV=4	CLDN7	1	CLDN7	3	3	-0.0157966	-0.0380009	0	-0.211513	-0.67516	0	0.744518	0.4993	1	0.902636	0.727153	1	FALSE	FALSE	FALSE	0	15	14	15	15	-2.08747
O95479	O95479	>sp|O95479|G6PE_HUMAN GDH/6PGL endoplasmic bifunctional protein OS=Homo sapiens OX=9606 GN=H6PD PE=1 SV=2	H6PD	1	H6PD	5	5	0.044902	0.0100314	1.08599e-19	0.773136	0.269377	9.72635e-19	0.247788	0.524057	1	0.576546	0.742471	1	FALSE	FALSE	FALSE	0	25	25	25	25	-0.587084
O95486	O95486	>sp|O95486|SC24A_HUMAN Protein transport protein Sec24A OS=Homo sapiens OX=9606 GN=SEC24A PE=1 SV=2	SEC24A	1	SEC24A	21	21	-0.039399	-0.0475801	-0.0316377	-0.584544	-2.38984	-0.186909	0.375732	0.803006	0.270646	0.688341	0.922632	0.777536	FALSE	FALSE	FALSE	0	100	102	105	105	0.626887
O95487	O95487	>sp|O95487|SC24B_HUMAN Protein transport protein Sec24B OS=Homo sapiens OX=9606 GN=SEC24B PE=1 SV=2	SEC24B	1	SEC24B	20	20	-0.0372103	-0.0364671	-0.00788906	-0.978627	-1.01589	-0.0328887	0.150828	0.754863	0.616435	0.466069	0.894862	1	FALSE	FALSE	FALSE	0	84	96	100	100	1.97427
O95528	O95528	>sp|O95528|GTR10_HUMAN Solute carrier family 2, facilitated glucose transporter member 10 OS=Homo sapiens OX=9606 GN=SLC2A10 PE=1 SV=2	SLC2A10	1	SLC2A10	3	3	-0.0321744	-0.0439987	-3.16792e-19	-0.376978	-0.643465	-3.65225e-18	0.563535	0.482989	1	0.810907	0.714945	1	FALSE	FALSE	FALSE	0	15	15	15	15	-1.31137
O95551	O95551	>sp|O95551|TYDP2_HUMAN Tyrosyl-DNA phosphodiesterase 2 OS=Homo sapiens OX=9606 GN=TDP2 PE=1 SV=1	TDP2	1	TDP2	3	3	0.0515888	0.0493114	7.19578e-17	0.424113	0.482967	2.71886e-16	0.516699	0.643867	1	0.782221	0.828383	1	FALSE	FALSE	FALSE	0	13	14	15	15	-0.731858
O95562	O95562	>sp|O95562|SFT2B_HUMAN Vesicle transport protein SFT2B OS=Homo sapiens OX=9606 GN=SFT2D2 PE=1 SV=1	SFT2D2	1	SFT2D2	1	1	-0.909205	-0.936705	-0.997065	-5.07601	-3.72967	-6.97826	7.53404e-06	0.000239998	6.16061e-07	0.00113387	0.00427222	5.66605e-05	TRUE	TRUE	TRUE	3	5	5	5	5
O95563	O95563	>sp|O95563|MPC2_HUMAN Mitochondrial pyruvate carrier 2 OS=Homo sapiens OX=9606 GN=MPC2 PE=1 SV=1	MPC2	1	MPC2	8	8	-0.119189	-0.109768	-3.08929e-18	-1.38513	-1.20868	-8.85169e-18	0.0516228	0.0232444	1	0.266235	0.11582	1	FALSE	FALSE	FALSE	0	39	40	40	40	0.160274
O95571	O95571	>sp|O95571|ETHE1_HUMAN Persulfide dioxygenase ETHE1, mitochondrial OS=Homo sapiens OX=9606 GN=ETHE1 PE=1 SV=2	ETHE1	1	ETHE1	11	11	0.0291499	0.00297183	4.36615e-19	0.288588	0.137259	2.91964e-18	0.657298	0.705567	1	0.86209	0.86707	1	FALSE	FALSE	FALSE	0	54	53	55	55	-0.140502
O95573	O95573	>sp|O95573|ACSL3_HUMAN Fatty acid CoA ligase Acsl3 OS=Homo sapiens OX=9606 GN=ACSL3 PE=1 SV=3	ACSL3	1	ACSL3	32	32	-0.0133148	-0.0146372	-4.20823e-17	-0.23928	-1.03287	-1.90538e-16	0.71258	0.272836	1	0.8902	0.527098	1	FALSE	FALSE	FALSE	0	146	158	160	160	1.48645
O95602	O95602	>sp|O95602|RPA1_HUMAN DNA-directed RNA polymerase I subunit RPA1 OS=Homo sapiens OX=9606 GN=POLR1A PE=1 SV=2	POLR1A	1	POLR1A	1	1	-0.0555386	-0.0517496	0	-0.469558	-0.456524	0	0.473807	0.698413	1	0.754078	0.86299	1	FALSE	FALSE	FALSE	0	5	5	5	5
O95613	O95613	>sp|O95613|PCNT_HUMAN Pericentrin OS=Homo sapiens OX=9606 GN=PCNT PE=1 SV=4	PCNT	1	PCNT	2	2	-0.00895822	-0.00858903	-1.88407e-12	-0.146821	-0.18314	-2.60199e-11	0.820806	0.903023	0.999997	0.937221	0.972486	1	FALSE	FALSE	FALSE	0	8	10	10	10	-0.237291
O95619	O95619	>sp|O95619|YETS4_HUMAN YEATS domain-containing protein 4 OS=Homo sapiens OX=9606 GN=YEATS4 PE=1 SV=1	YEATS4	1	YEATS4	1	1	0.125354	0.0266524	0	0.415089	0.369237	0	0.525485	0.95021	1	0.787231	0.995144	1	FALSE	FALSE	FALSE	0	5	5	5	5
O95628	O95628	>sp|O95628|CNOT4_HUMAN CCR4-NOT transcription complex subunit 4 OS=Homo sapiens OX=9606 GN=CNOT4 PE=1 SV=3	CNOT4	1	CNOT4	8	8	-0.0380975	-0.0379121	-1.70255e-17	-0.766938	-0.405229	-8.80137e-17	0.251363	0.111395	1	0.579316	0.308968	1	FALSE	FALSE	FALSE	0	33	33	40	40	-0.287355
O95630	O95630	>sp|O95630|STABP_HUMAN STAM-binding protein OS=Homo sapiens OX=9606 GN=STAMBP PE=1 SV=1	STAMBP	1	STAMBP	19	19	-0.00126525	-0.0132444	-2.28161e-16	-0.022408	-0.33148	-1.71491e-15	0.972389	0.989358	1	0.992208	1	1	FALSE	FALSE	FALSE	0	93	92	95	95	0.220659
O95671	O95671	>sp|O95671|ASML_HUMAN Probable bifunctional dTTP/UTP pyrophosphatase/methyltransferase protein OS=Homo sapiens OX=9606 GN=ASMTL PE=1 SV=3	ASMTL	1	ASMTL	31	31	-0.0193976	-0.0372478	-3.11476e-17	-0.186975	-0.605581	-1.17985e-16	0.773168	0.273131	1	0.915089	0.527153	1	FALSE	FALSE	FALSE	0	154	155	155	155	0.58857
O95674	O95674	>sp|O95674|CDS2_HUMAN Phosphatidate cytidylyltransferase 2 OS=Homo sapiens OX=9606 GN=CDS2 PE=1 SV=1	CDS2	1	CDS2	2	2	-0.181019	-0.169189	-0.15213	-1.64926	-3.30604	-1.42649	0.0248539	0.000554077	0.00368215	0.180463	0.00801112	0.0385201	FALSE	TRUE	TRUE	2	10	10	10	10	-2.07949
O95684	O95684	>sp|O95684|CEP43_HUMAN Centrosomal protein 43 OS=Homo sapiens OX=9606 GN=CEP43 PE=1 SV=1	CEP43	1	CEP43	6	6	0.126042	0.145016	0.159443	1.52529	3.19309	0.543388	0.0350874	0.355435	0.0254692	0.216541	0.603821	0.153301	FALSE	FALSE	FALSE	0	26	30	30	30	1.16891
O95685	O95685	>sp|O95685|PPR3D_HUMAN Protein phosphatase 1 regulatory subunit 3D OS=Homo sapiens OX=9606 GN=PPP1R3D PE=1 SV=1	PPP1R3D	1	PPP1R3D	12	12	0.0417387	0.0534516	0.0254633	0.980307	1.92944	0.148434	0.150194	0.792533	0.286672	0.464759	0.916745	0.806821	FALSE	FALSE	FALSE	0	54	54	60	60	0.0938954
O95707	O95707	>sp|O95707|RPP29_HUMAN Ribonuclease P protein subunit p29 OS=Homo sapiens OX=9606 GN=POP4 PE=1 SV=2	POP4	1	POP4	6	6	-0.0125549	-0.0185206	-1.29077e-17	-0.23831	-0.429573	-1.35645e-16	0.713687	0.787562	1	0.890865	0.915917	1	FALSE	FALSE	FALSE	0	26	29	30	30	0.756267
O95714	O95714	>sp|O95714|HERC2_HUMAN E3 ubiquitin-protein ligase HERC2 OS=Homo sapiens OX=9606 GN=HERC2 PE=1 SV=2	HERC2	1	HERC2	14	14	-0.0604578	-0.0508327	-0.0492143	-1.47312	-1.60526	-0.41676	0.0405338	0.0781575	0.00954129	0.234015	0.249087	0.0787549	FALSE	FALSE	FALSE	0	63	68	70	70	1.11833
O95716	O95716	>sp|O95716|RAB3D_HUMAN Ras-related protein Rab-3D OS=Homo sapiens OX=9606 GN=RAB3D PE=1 SV=1	RAB3D	1	RAB3D	16	16	-0.0048866	-0.00459668	6.56531e-18	-0.0889496	-0.0992343	2.06825e-17	0.890766	0.755731	1	0.966042	0.895411	1	FALSE	FALSE	FALSE	0	77	74	80	80	-0.221081
O95721	O95721	>sp|O95721|SNP29_HUMAN Synaptosomal-associated protein 29 OS=Homo sapiens OX=9606 GN=SNAP29 PE=1 SV=1	SNAP29	1	SNAP29	9	9	0.147674	0.151123	0.143335	2.32845	3.98784	0.669622	0.00378411	0.014249	0.00135415	0.0598051	0.0830774	0.018226	FALSE	FALSE	TRUE	1	41	45	45	45	1.03525
O95747	O95747	>sp|O95747|OXSR1_HUMAN Serine/threonine-protein kinase OSR1 OS=Homo sapiens OX=9606 GN=OXSR1 PE=1 SV=1	OXSR1	1	OXSR1	18	18	-0.181185	-0.187526	-0.306574	-3.43087	-7.3748	-0.898353	0.000229887	0.377245	7.16906e-09	0.0102168	0.623904	1.48355e-06	TRUE	FALSE	TRUE	2	89	83	90	90	-0.536793
O95749	O95749	>sp|O95749|GGPPS_HUMAN Geranylgeranyl pyrophosphate synthase OS=Homo sapiens OX=9606 GN=GGPS1 PE=1 SV=1	GGPS1	1	GGPS1	8	8	0.0449158	0.0342589	3.52049e-15	0.560247	0.617914	2.62519e-14	0.395182	0.441094	1	0.700828	0.682141	1	FALSE	FALSE	FALSE	0	38	37	40	40	-0.496822
O95757	O95757	>sp|O95757|HS74L_HUMAN Heat shock 70 kDa protein 4L OS=Homo sapiens OX=9606 GN=HSPA4L PE=1 SV=3	HSPA4L	1	HSPA4L	37	37	0.0718408	0.0650467	0.0714851	1.476	2.94448	0.311401	0.040213	0.0104222	0.00183284	0.233415	0.0669405	0.0229435	FALSE	FALSE	FALSE	0	170	181	185	185	1.32456
O95758	O95758	>sp|O95758|PTBP3_HUMAN Polypyrimidine tract-binding protein 3 OS=Homo sapiens OX=9606 GN=PTBP3 PE=1 SV=2	PTBP3	1	PTBP3	9	9	0.0142535	0.0562468	1.8092e-17	0.24151	1.85251	9.34123e-17	0.710039	0.463883	1	0.889404	0.700532	1	FALSE	FALSE	FALSE	0	43	45	45	45	0.478564
O95777	O95777	>sp|O95777|LSM8_HUMAN U6 snRNA-associated Sm-like protein LSm8 OS=Homo sapiens OX=9606 GN=LSM8 PE=1 SV=3	LSM8	1	LSM8	7	7	-0.257823	-0.311337	-0.384688	-4.50552	-6.1448	-1.71586	2.24041e-05	0.000530757	6.84074e-10	0.00231813	0.00774157	2.51663e-07	TRUE	TRUE	TRUE	3	34	30	35	35	-1.77442
O95782	O95782	>sp|O95782|AP2A1_HUMAN AP-2 complex subunit alpha-1 OS=Homo sapiens OX=9606 GN=AP2A1 PE=1 SV=3	AP2A1	1	AP2A1	39	39	-0.146393	-0.161017	-0.174425	-2.35689	-7.22368	-0.721786	0.0035033	1.50769e-07	1.00447e-05	0.0572182	1.24799e-05	0.00050012	FALSE	TRUE	TRUE	2	189	188	195	195	0.484157
O95786	O95786	>sp|O95786|DDX58_HUMAN Antiviral innate immune response receptor RIG-I OS=Homo sapiens OX=9606 GN=DDX58 PE=1 SV=2	DDX58	1	DDX58	22	22	-0.0564168	-0.0620604	-1.24661e-16	-0.894742	-2.04467	-5.97844e-16	0.185589	0.0168756	1	0.509787	0.092153	1	FALSE	FALSE	FALSE	0	102	96	110	110	-0.375525
O95793	O95793	>sp|O95793|STAU1_HUMAN Double-stranded RNA-binding protein Staufen homolog 1 OS=Homo sapiens OX=9606 GN=STAU1 PE=1 SV=2	STAU1	1	STAU1	25	25	0.0297834	0.0289246	4.8416e-17	0.405232	0.61334	2.43776e-16	0.53518	0.134997	1	0.79177	0.348632	1	FALSE	FALSE	FALSE	0	119	125	125	125	1.05591
O95801	O95801	>sp|O95801|TTC4_HUMAN Tetratricopeptide repeat protein 4 OS=Homo sapiens OX=9606 GN=TTC4 PE=1 SV=3	TTC4	1	TTC4	5	5	-0.0113529	0.000703389	-4.97203e-19	-0.15605	0.313313	-2.77975e-18	0.809782	0.359484	1	0.93338	0.607581	1	FALSE	FALSE	FALSE	0	17	19	25	25	0.149708
O95803;P52848;P52849;Q9H3R1	O95803;P52848;P52849;Q9H3R1	>sp|O95803|NDST3_HUMAN Bifunctional heparan sulfate N-deacetylase/N-sulfotransferase 3 OS=Homo sapiens OX=9606 GN=NDST3 PE=1 SV=1;>sp|P52848|NDST1_HUMAN Bifunctional heparan sulfate N-deacetylase/N-sulfotransferase 1 OS=Homo sapiens OX=9606 GN=NDST1 PE=1 SV=1;>sp|P52849|NDST2_HUMAN Bifunctional heparan sulfate N-deacetylase/N-sulfotransferase 2 OS=Homo sapiens OX=9606 GN=NDST2 PE=1 SV=1;>sp|Q9H3R…	NDST3;NDST1;NDST2;NDST4	4	NDST3;NDST1;NDST2;NDST4	1	1	-0.118003	-0.0568996	0	-0.59924	-0.850728	0	0.3643	0.603934	1	0.680734	0.801107	1	FALSE	FALSE	FALSE	0	5	5	5	5
O95807	O95807	>sp|O95807|TM50A_HUMAN Transmembrane protein 50A OS=Homo sapiens OX=9606 GN=TMEM50A PE=1 SV=1	TMEM50A	1	TMEM50A	2	2	0.32462	0.171157	0.242649	2.86684	2.05182	0.692833	0.00091551	0.33502	0.0888549	0.0240576	0.585512	0.369829	TRUE	FALSE	FALSE	1	8	10	10	10	-0.237291
O95816	O95816	>sp|O95816|BAG2_HUMAN BAG family molecular chaperone regulator 2 OS=Homo sapiens OX=9606 GN=BAG2 PE=1 SV=1	BAG2	1	BAG2	12	12	-0.0667225	-0.0481253	0	-0.784495	-0.311124	0	0.24134	0.13559	1	0.569143	0.348722	1	FALSE	FALSE	FALSE	0	56	59	60	60	0.755522
O95817	O95817	>sp|O95817|BAG3_HUMAN BAG family molecular chaperone regulator 3 OS=Homo sapiens OX=9606 GN=BAG3 PE=1 SV=3	BAG3	1	BAG3	30	30	-0.0397022	-0.0483937	-2.00933e-17	-0.351403	-1.14428	-6.49834e-17	0.589901	0.335903	1	0.828568	0.585856	1	FALSE	FALSE	FALSE	0	139	138	150	150	0.391729
O95819	O95819	>sp|O95819|M4K4_HUMAN Mitogen-activated protein kinase kinase kinase kinase 4 OS=Homo sapiens OX=9606 GN=MAP4K4 PE=1 SV=2	MAP4K4	1	MAP4K4	1	1	-0.342685	-0.333544	-0.319447	-3.45536	-3.7324	-3.28804	0.000217053	0.000239998	0.000379662	0.0099126	0.00427222	0.00722449	TRUE	TRUE	TRUE	3	5	5	5	5
O95822	O95822	>sp|O95822|DCMC_HUMAN Malonyl-CoA decarboxylase, mitochondrial OS=Homo sapiens OX=9606 GN=MLYCD PE=1 SV=3	MLYCD	1	MLYCD	15	15	-0.0712442	-0.0824066	-0.0334287	-1.22886	-1.48204	-0.122834	0.0787807	0.0168154	0.302435	0.332284	0.0920263	0.835166	FALSE	FALSE	FALSE	0	70	71	75	75	0.413259
O95825	O95825	>sp|O95825|QORL1_HUMAN Quinone oxidoreductase-like protein 1 OS=Homo sapiens OX=9606 GN=CRYZL1 PE=1 SV=2	CRYZL1	1	CRYZL1	6	6	-0.166951	-0.179023	-0.167875	-2.52776	-3.07532	-0.856476	0.00221473	0.00401026	0.00107212	0.044042	0.0333618	0.0152922	TRUE	TRUE	TRUE	3	30	30	30	30	-0.387516
O95831	O95831	>sp|O95831|AIFM1_HUMAN Apoptosis-inducing factor 1, mitochondrial OS=Homo sapiens OX=9606 GN=AIFM1 PE=1 SV=1	AIFM1	1	AIFM1	33	33	0.0105925	-0.0174905	0	0.115348	-0.886229	0	0.858692	0.488123	1	0.954354	0.718779	1	FALSE	FALSE	FALSE	0	157	164	165	165	1.06042
O95833	O95833	>sp|O95833|CLIC3_HUMAN Chloride intracellular channel protein 3 OS=Homo sapiens OX=9606 GN=CLIC3 PE=1 SV=2	CLIC3	1	CLIC3	21	21	-0.0671491	-0.0593134	-1.17751e-16	-0.37728	-0.927486	-3.00901e-16	0.563228	0.0163927	1	0.810803	0.0906113	1	FALSE	FALSE	FALSE	0	95	101	105	105	1.12765
O95834	O95834	>sp|O95834|EMAL2_HUMAN Echinoderm microtubule-associated protein-like 2 OS=Homo sapiens OX=9606 GN=EML2 PE=1 SV=1	EML2	1	EML2	24	24	0.0365252	0.0292134	2.17616e-16	0.261609	1.60484	1.10893e-15	0.687307	0.748836	1	0.878216	0.891385	1	FALSE	FALSE	FALSE	0	116	120	120	120	0.857208
O95835	O95835	>sp|O95835|LATS1_HUMAN Serine/threonine-protein kinase LATS1 OS=Homo sapiens OX=9606 GN=LATS1 PE=1 SV=1	LATS1	1	LATS1	1	1	0.0163498	-0.0602291	0	0.0734315	-0.112171	0	0.909719	1	1	0.973692	1	1	FALSE	FALSE	FALSE	0	3	3	5	5
O95848	O95848	>sp|O95848|NUD14_HUMAN Uridine diphosphate glucose pyrophosphatase NUDT14 OS=Homo sapiens OX=9606 GN=NUDT14 PE=1 SV=2	NUDT14	1	NUDT14	7	7	-0.0630886	-0.0825746	-0.106364	-0.912344	-1.70088	-0.238677	0.177776	0.455833	0.208556	0.499886	0.693626	0.663014	FALSE	FALSE	FALSE	0	30	32	35	35	0.392352
O95857	O95857	>sp|O95857|TSN13_HUMAN Tetraspanin-13 OS=Homo sapiens OX=9606 GN=TSPAN13 PE=2 SV=1	TSPAN13	1	TSPAN13	5	5	-0.0845612	-0.122653	-0.101232	-0.894565	-2.60657	-0.406968	0.185669	0.22422	0.105533	0.509787	0.468831	0.413488	FALSE	FALSE	FALSE	0	25	25	25	25	-0.587084
O95858	O95858	>sp|O95858|TSN15_HUMAN Tetraspanin-15 OS=Homo sapiens OX=9606 GN=TSPAN15 PE=1 SV=1	TSPAN15	1	TSPAN15	6	6	-0.157322	-0.249013	-0.23106	-1.1184	-4.64092	-0.834277	0.105461	0.000290125	0.00136793	0.39124	0.00492618	0.0183368	FALSE	TRUE	TRUE	2	30	24	30	30	-3.03576
O95859	O95859	>sp|O95859|TSN12_HUMAN Tetraspanin-12 OS=Homo sapiens OX=9606 GN=TSPAN12 PE=1 SV=1	TSPAN12	1	TSPAN12	1	1	-0.12784	-0.127571	-0.120958	-1.77764	-2.74071	-1.32708	0.0173647	0.00357996	0.0562354	0.147703	0.0309889	0.27083	FALSE	FALSE	FALSE	0	5	5	5	5
O95861	O95861	>sp|O95861|BPNT1_HUMAN 3'(2'),5'-bisphosphate nucleotidase 1 OS=Homo sapiens OX=9606 GN=BPNT1 PE=1 SV=1	BPNT1	1	BPNT1	21	21	0.0204105	0.0186801	6.70218e-17	0.176364	0.661813	3.12583e-16	0.785671	0.795972	1	0.92263	0.918471	1	FALSE	FALSE	FALSE	0	97	105	105	105	1.36396
O95865	O95865	>sp|O95865|DDAH2_HUMAN N(G),N(G)-dimethylarginine dimethylaminohydrolase 2 OS=Homo sapiens OX=9606 GN=DDAH2 PE=1 SV=1	DDAH2	1	DDAH2	9	9	0.0484345	-0.0349173	-0.0463127	0.362817	-1.57509	-0.113083	0.578054	0.486877	0.415245	0.821256	0.717743	1	FALSE	FALSE	FALSE	0	45	45	45	45	-0.036016
O95870	O95870	>sp|O95870|ABHGA_HUMAN Phosphatidylserine lipase ABHD16A OS=Homo sapiens OX=9606 GN=ABHD16A PE=1 SV=3	ABHD16A	1	ABHD16A	19	19	0.0126157	0.0317622	0.0338126	0.210916	2.49999	0.098649	0.74521	0.498074	0.338325	0.90269	0.726006	0.899753	FALSE	FALSE	FALSE	0	90	90	95	95	0.350048
O95873	O95873	>sp|O95873|CF047_HUMAN Uncharacterized protein C6orf47 OS=Homo sapiens OX=9606 GN=C6orf47 PE=1 SV=2	C6ORF47	1	C6ORF47	3	3	-0.474227	-0.402809	-0.310848	-2.41368	-2.54625	-0.762412	0.00300533	0.00122246	0.0297278	0.0515578	0.0142019	0.171032	FALSE	TRUE	FALSE	1	15	15	15	15	-1.31137
O95881	O95881	>sp|O95881|TXD12_HUMAN Thioredoxin domain-containing protein 12 OS=Homo sapiens OX=9606 GN=TXNDC12 PE=1 SV=1	TXNDC12	1	TXNDC12	7	7	-0.0398706	-0.0430147	-6.97856e-18	-0.371762	-0.575685	-4.30011e-17	0.568859	0.326992	1	0.81328	0.578171	1	FALSE	FALSE	FALSE	0	35	35	35	35	-0.239873
O95886	O95886	>sp|O95886|DLGP3_HUMAN Disks large-associated protein 3 OS=Homo sapiens OX=9606 GN=DLGAP3 PE=1 SV=3	DLGAP3	1	DLGAP3	1	1	0.506452	0.485559	0.369208	1.56606	2.37267	1.33328	0.0313335	0.0139199	0.0425353	0.202007	0.0818191	0.221077	FALSE	FALSE	FALSE	0	5	5	5	5
O95900	O95900	>sp|O95900|TRUB2_HUMAN Mitochondrial mRNA pseudouridine synthase TRUB2 OS=Homo sapiens OX=9606 GN=TRUB2 PE=1 SV=1	TRUB2	1	TRUB2	3	3	0.0264769	0.0135733	1.13592e-18	0.318227	0.405675	8.30321e-18	0.625047	0.951847	1	0.847648	0.995756	1	FALSE	FALSE	FALSE	0	15	15	15	15	-1.31137
O95905	O95905	>sp|O95905|ECD_HUMAN Protein ecdysoneless homolog OS=Homo sapiens OX=9606 GN=ECD PE=1 SV=1	ECD	1	ECD	7	7	0.0291196	0.00722535	0	0.249165	0.352985	0	0.701345	0.990177	1	0.884465	1	1	FALSE	FALSE	FALSE	0	28	33	35	35	1.49925
O95931	O95931	>sp|O95931|CBX7_HUMAN Chromobox protein homolog 7 OS=Homo sapiens OX=9606 GN=CBX7 PE=1 SV=1	CBX7	1	CBX7	1	1	0.197311	0.229407	0	0.406718	1.1606	0	0.533712	0.222078	1	0.791237	0.465822	1	FALSE	FALSE	FALSE	0	5	5	5	5
O95983	O95983	>sp|O95983|MBD3_HUMAN Methyl-CpG-binding domain protein 3 OS=Homo sapiens OX=9606 GN=MBD3 PE=1 SV=1	MBD3	1	MBD3	5	5	-0.0716586	-0.0945179	-0.0476735	-0.72246	-1.56243	-0.214382	0.278243	0.862954	0.302126	0.60605	0.955741	0.83466	FALSE	FALSE	FALSE	0	21	23	25	25	0.258648
O95989	O95989	>sp|O95989|NUDT3_HUMAN Diphosphoinositol polyphosphate phosphohydrolase 1 OS=Homo sapiens OX=9606 GN=NUDT3 PE=1 SV=1	NUDT3	1	NUDT3	8	8	0.158784	0.173523	0.294214	2.05211	4.64258	0.778887	0.00808101	0.211193	0.000546045	0.0930651	0.450844	0.00946573	FALSE	FALSE	TRUE	1	31	40	40	40	2.72658
O95990	O95990	>sp|O95990|F107A_HUMAN Actin-associated protein FAM107A OS=Homo sapiens OX=9606 GN=FAM107A PE=1 SV=1	FAM107A	1	FAM107A	1	1	0.0725086	0.227202	0	0.0560506	1.23419	0	0.931018	0.220498	1	0.978914	0.463474	1	FALSE	FALSE	FALSE	0	5	5	5	5
O95994	O95994	>sp|O95994|AGR2_HUMAN Anterior gradient protein 2 homolog OS=Homo sapiens OX=9606 GN=AGR2 PE=1 SV=1	AGR2	1	AGR2	10	10	0.0285009	0.0325288	8.58001e-16	0.278595	0.381241	4.83393e-15	0.668343	0.18381	1	0.868015	0.417417	1	FALSE	FALSE	FALSE	0	50	50	50	50	0.0373093
O95996	O95996	>sp|O95996|APCL_HUMAN Adenomatous polyposis coli protein 2 OS=Homo sapiens OX=9606 GN=APC2 PE=1 SV=1	APC2	1	APC2	1	1	0.112429	0.103328	0.0255865	0.95401	1.16299	0.232347	0.160393	0.223138	0.566808	0.47734	0.467601	1	FALSE	FALSE	FALSE	0	5	4	5	5
O95999	O95999	>sp|O95999|BCL10_HUMAN B-cell lymphoma/leukemia 10 OS=Homo sapiens OX=9606 GN=BCL10 PE=1 SV=1	BCL10	1	BCL10	5	5	0.207787	0.204092	0.0308549	3.02048	0.835125	0.0576687	0.000621356	8.75837e-06	0.633986	0.0181919	0.000355815	1	TRUE	TRUE	FALSE	2	25	20	25	25	-3.20584
O96000	O96000	>sp|O96000|NDUBA_HUMAN NADH dehydrogenase [ubiquinone] 1 beta subcomplex subunit 10 OS=Homo sapiens OX=9606 GN=NDUFB10 PE=1 SV=3	NDUFB10	1	NDUFB10	10	10	0.108861	0.115995	0.048251	0.955043	3.09098	0.241245	0.159981	0.0643343	0.374235	0.47699	0.220409	0.958679	FALSE	FALSE	FALSE	0	47	49	50	50	0.508125
O96005	O96005	>sp|O96005|CLPT1_HUMAN Cleft lip and palate transmembrane protein 1 OS=Homo sapiens OX=9606 GN=CLPTM1 PE=1 SV=1	CLPTM1	1	CLPTM1	17	17	-0.132513	-0.152232	-0.16477	-1.94655	-4.58856	-0.590225	0.0108363	0.000115488	0.00158643	0.111081	0.00243554	0.0203639	FALSE	TRUE	TRUE	2	81	82	85	85	0.45028
O96007	O96007	>sp|O96007|MOC2B_HUMAN Molybdopterin synthase catalytic subunit OS=Homo sapiens OX=9606 GN=MOCS2 PE=1 SV=1	MOCS2	1	MOCS2	8	8	0.14402	0.161587	0.169033	1.31799	3.63925	0.369576	0.0619796	0.179728	0.0650608	0.294848	0.412963	0.300441	FALSE	FALSE	FALSE	0	37	40	40	40	0.74984
O96008	O96008	>sp|O96008|TOM40_HUMAN Mitochondrial import receptor subunit TOM40 homolog OS=Homo sapiens OX=9606 GN=TOMM40 PE=1 SV=1	TOMM40	1	TOMM40	11	11	-0.181329	-0.169538	-0.158919	-2.56086	-4.05443	-0.535689	0.00202847	0.000235853	0.00378749	0.0422406	0.00427222	0.0389452	TRUE	TRUE	TRUE	3	55	54	55	55	-0.127781
O96011	O96011	>sp|O96011|PX11B_HUMAN Peroxisomal membrane protein 11B OS=Homo sapiens OX=9606 GN=PEX11B PE=1 SV=1	PEX11B	1	PEX11B	12	12	-0.084799	-0.0851852	-0.0469389	-0.99375	-1.71105	-0.187821	0.145202	0.163754	0.196194	0.454979	0.390626	0.636371	FALSE	FALSE	FALSE	0	57	60	60	60	0.753712
O96013	O96013	>sp|O96013|PAK4_HUMAN Serine/threonine-protein kinase PAK 4 OS=Homo sapiens OX=9606 GN=PAK4 PE=1 SV=1	PAK4	1	PAK4	18	18	0.000191604	0.00252977	4.5143e-18	0.0014447	0.913196	2.33064e-17	0.998219	0.507046	1	0.99965	0.732013	1	FALSE	FALSE	FALSE	0	86	86	90	90	0.323502
O96017	O96017	>sp|O96017|CHK2_HUMAN Serine/threonine-protein kinase Chk2 OS=Homo sapiens OX=9606 GN=CHEK2 PE=1 SV=1	CHEK2	1	CHEK2	7	7	0.0356002	0.0261736	1.50867e-16	0.51618	0.827904	5.12887e-16	0.432207	0.771132	1	0.728863	0.906361	1	FALSE	FALSE	FALSE	0	34	35	35	35	0.0869405
O96019	O96019	>sp|O96019|ACL6A_HUMAN Actin-like protein 6A OS=Homo sapiens OX=9606 GN=ACTL6A PE=1 SV=1	ACTL6A	1	ACTL6A	17	17	-0.0734404	-0.103941	-0.0691039	-0.910539	-1.763	-0.220558	0.178564	0.000901111	0.0969801	0.500338	0.0113014	0.390214	FALSE	FALSE	FALSE	0	76	75	85	85	0.113056
P00156	P00156	>sp|P00156|CYB_HUMAN Cytochrome b OS=Homo sapiens OX=9606 GN=MT-CYB PE=1 SV=2	MT-CYB	1	MT-CYB	2	2	-0.504418	-0.490042	-0.390132	-2.47871	-3.87423	-1.08087	0.00252422	8.48446e-05	0.0174208	0.0466911	0.00195763	0.118197	TRUE	TRUE	FALSE	2	8	6	10	10	-5.45062
P00167	P00167	>sp|P00167|CYB5_HUMAN Cytochrome b5 OS=Homo sapiens OX=9606 GN=CYB5A PE=1 SV=2	CYB5A	1	CYB5A	7	7	0.0200931	-0.0135704	-1.32953e-15	0.217731	-0.175207	-1.94518e-15	0.737319	0.01345	1	0.899313	0.0798081	1	FALSE	FALSE	FALSE	0	35	35	35	35	-0.239873
P00338	P00338	>sp|P00338|LDHA_HUMAN L-lactate dehydrogenase A chain OS=Homo sapiens OX=9606 GN=LDHA PE=1 SV=2	LDHA	1	LDHA	25	25	0.0533753	0.067449	0.0765477	1.00926	4.42388	0.280127	0.139625	0.204937	0.0175843	0.447315	0.443783	0.118649	FALSE	FALSE	FALSE	0	113	125	125	125	1.69405
P00367	P00367	>sp|P00367|DHE3_HUMAN Glutamate dehydrogenase 1, mitochondrial OS=Homo sapiens OX=9606 GN=GLUD1 PE=1 SV=2	GLUD1	1	GLUD1	33	33	0.0242013	-0.0129466	0	0.100397	-0.895451	0	0.876829	0.799361	1	0.961263	0.920746	1	FALSE	FALSE	FALSE	0	148	160	165	165	1.48358
P00374	P00374	>sp|P00374|DYR_HUMAN Dihydrofolate reductase OS=Homo sapiens OX=9606 GN=DHFR PE=1 SV=2	DHFR	1	DHFR	13	13	0.853758	0.764985	0.71214	4.55855	11.3318	2.68156	2.01652e-05	0	4.37619e-07	0.00215374	0	4.58439e-05	TRUE	TRUE	TRUE	3	65	65	65	65	0.193023
P00387	P00387	>sp|P00387|NB5R3_HUMAN NADH-cytochrome b5 reductase 3 OS=Homo sapiens OX=9606 GN=CYB5R3 PE=1 SV=3	CYB5R3	1	CYB5R3	15	15	-0.124349	-0.138615	-0.0709562	-1.41135	-3.24091	-0.196665	0.0480451	2.60698e-05	0.148564	0.256991	0.000774145	0.525249	FALSE	FALSE	FALSE	0	72	60	75	75	-2.01067
P00390	P00390	>sp|P00390|GSHR_HUMAN Glutathione reductase, mitochondrial OS=Homo sapiens OX=9606 GN=GSR PE=1 SV=2	GSR	1	GSR	22	22	0.0653776	0.0781454	0.0594638	0.816531	3.91354	0.265022	0.223882	0.0926531	0.108463	0.551954	0.277875	0.420517	FALSE	FALSE	FALSE	0	101	106	110	110	0.992183
P00395	P00395	>sp|P00395|COX1_HUMAN Cytochrome c oxidase subunit 1 OS=Homo sapiens OX=9606 GN=MT-CO1 PE=1 SV=1	MT-CO1	1	MT-CO1	1	1	-0.197777	-0.175841	0	-0.690506	-1.06942	0	0.2989	0.253697	1	0.627441	0.503442	1	FALSE	FALSE	FALSE	0	5	5	5	5
P00403	P00403	>sp|P00403|COX2_HUMAN Cytochrome c oxidase subunit 2 OS=Homo sapiens OX=9606 GN=MT-CO2 PE=1 SV=1	MT-CO2	1	MT-CO2	9	9	-0.0961098	-0.193052	-0.0275748	-0.531705	-2.14021	-0.0502663	0.418907	0.000162102	0.61545	0.721037	0.0032043	1	FALSE	TRUE	FALSE	1	41	40	45	45	-0.400331
P00414	P00414	>sp|P00414|COX3_HUMAN Cytochrome c oxidase subunit 3 OS=Homo sapiens OX=9606 GN=MT-CO3 PE=1 SV=2	MT-CO3	1	MT-CO3	1	1	-0.232782	-0.233387	-0.17654	-1.39118	-1.45613	-0.975336	0.0507759	0.114579	0.106294	0.264484	0.314309	0.414827	FALSE	FALSE	FALSE	0	5	5	5	5
P00441	P00441	>sp|P00441|SODC_HUMAN Superoxide dismutase [Cu-Zn] OS=Homo sapiens OX=9606 GN=SOD1 PE=1 SV=2	SOD1	1	SOD1	7	7	0.0848208	0.111053	3.80998e-15	1.34497	4.03817	1.02107e-14	0.0576012	0.112356	1	0.284441	0.310527	1	FALSE	FALSE	FALSE	0	32	35	35	35	0.757465
P00491	P00491	>sp|P00491|PNPH_HUMAN Purine nucleoside phosphorylase OS=Homo sapiens OX=9606 GN=PNP PE=1 SV=2	PNP	1	PNP	21	21	-0.102426	-0.121201	-0.199092	-1.35432	-5.93995	-0.48941	0.0561534	0.252074	0.000309198	0.279585	0.501723	0.00628071	FALSE	FALSE	TRUE	1	105	101	105	105	-0.0893826
P00492	P00492	>sp|P00492|HPRT_HUMAN Hypoxanthine-guanine phosphoribosyltransferase OS=Homo sapiens OX=9606 GN=HPRT1 PE=1 SV=2	HPRT1	1	HPRT1	17	17	-0.0189482	-0.0291689	-1.20452e-17	-0.329961	-0.0713758	-5.05892e-17	0.612497	0.146797	1	0.839926	0.365311	1	FALSE	FALSE	FALSE	0	80	85	85	85	1.04718
P00505	P00505	>sp|P00505|AATM_HUMAN Aspartate aminotransferase, mitochondrial OS=Homo sapiens OX=9606 GN=GOT2 PE=1 SV=3	GOT2	1	GOT2	33	33	0.0113134	0.00864546	9.90532e-17	0.142695	0.610691	3.13027e-16	0.825748	0.636852	1	0.939089	0.82337	1	FALSE	FALSE	FALSE	0	151	159	165	165	1.15661
P00519	P00519	>sp|P00519|ABL1_HUMAN Tyrosine-protein kinase ABL1 OS=Homo sapiens OX=9606 GN=ABL1 PE=1 SV=4	ABL1	1	ABL1	5	5	-0.00137267	-0.000883867	0	-0.0268853	-0.0662021	0	0.966875	0.933026	1	0.989132	0.985526	1	FALSE	FALSE	FALSE	0	23	25	25	25	0.300343
P00533	P00533	>sp|P00533|EGFR_HUMAN Epidermal growth factor receptor OS=Homo sapiens OX=9606 GN=EGFR PE=1 SV=2	EGFR	1	EGFR	11	11	0.0837951	0.0614081	0.0574647	1.65033	1.89833	0.38835	0.0247796	0.173128	0.028506	0.180463	0.402662	0.166262	FALSE	FALSE	FALSE	0	50	52	55	55	0.511851
P00558	P00558	>sp|P00558|PGK1_HUMAN Phosphoglycerate kinase 1 OS=Homo sapiens OX=9606 GN=PGK1 PE=1 SV=3	PGK1	1	PGK1	36	36	0.0437276	0.0409486	2.89774e-16	0.442177	1.22008	1.63946e-15	0.499378	0.00493325	1	0.770649	0.0390491	1	FALSE	FALSE	FALSE	0	180	175	180	180	0.185871
P00568	P00568	>sp|P00568|KAD1_HUMAN Adenylate kinase isoenzyme 1 OS=Homo sapiens OX=9606 GN=AK1 PE=1 SV=3	AK1	1	AK1	15	15	0.0718176	0.0640122	0.0242494	1.05628	2.93168	0.0653799	0.123853	0.729971	0.497418	0.424512	0.880547	1	FALSE	FALSE	FALSE	0	71	75	75	75	0.920489
P00734	P00734	>sp|P00734|THRB_HUMAN Prothrombin OS=Homo sapiens OX=9606 GN=F2 PE=1 SV=2	F2	1	F2	5	5	-0.138281	-0.116485	-5.94341e-17	-0.515964	-1.42943	-2.87999e-16	0.432394	0.146737	1	0.72895	0.365311	1	FALSE	FALSE	FALSE	0	23	24	25	25	-0.192185
P00747	P00747	>sp|P00747|PLMN_HUMAN Plasminogen OS=Homo sapiens OX=9606 GN=PLG PE=1 SV=2	PLG	1	PLG	4	4	-0.175209	-0.0843355	-8.91749e-16	-0.565805	-0.879172	-2.92181e-15	0.390672	0.469178	1	0.697689	0.704033	1	FALSE	FALSE	FALSE	0	16	19	20	20	0.771252
P00813	P00813	>sp|P00813|ADA_HUMAN Adenosine deaminase OS=Homo sapiens OX=9606 GN=ADA PE=1 SV=3	ADA	1	ADA	11	11	-0.0363182	-0.0393643	-1.27095e-15	-0.393234	-0.716401	-7.17624e-15	0.54712	0.169936	1	0.800492	0.398467	1	FALSE	FALSE	FALSE	0	52	51	55	55	-0.171032
P00846	P00846	>sp|P00846|ATP6_HUMAN ATP synthase subunit a OS=Homo sapiens OX=9606 GN=MT-ATP6 PE=1 SV=1	MT-ATP6	1	MT-ATP6	3	3	-0.00389907	0.0118934	3.18795e-16	-0.028882	0.0771377	2.20778e-15	0.964417	0.85888	1	0.988568	0.952573	1	FALSE	FALSE	FALSE	0	15	15	15	15	-1.31137
P00966	P00966	>sp|P00966|ASSY_HUMAN Argininosuccinate synthase OS=Homo sapiens OX=9606 GN=ASS1 PE=1 SV=2	ASS1	1	ASS1	30	30	0.0305161	-0.000901905	-2.2552e-16	0.344539	-0.8888	-5.7649e-16	0.597087	0.201511	1	0.831526	0.439963	1	FALSE	FALSE	FALSE	0	143	145	150	150	0.664394
P00973	P00973	>sp|P00973|OAS1_HUMAN 2'-5'-oligoadenylate synthase 1 OS=Homo sapiens OX=9606 GN=OAS1 PE=1 SV=4	OAS1	1	OAS1	2	2	0.116328	0.112504	2.61584e-18	0.667858	1.16003	1.98262e-17	0.314238	0.252265	1	0.639289	0.50177	1	FALSE	FALSE	FALSE	0	10	10	10	10	-2.07949
P01008	P01008	>sp|P01008|ANT3_HUMAN Antithrombin-III OS=Homo sapiens OX=9606 GN=SERPINC1 PE=1 SV=1	SERPINC1	1	SERPINC1	5	5	0.0858944	0.354767	1.70857e-15	0.205673	5.19522	4.40971e-15	0.751301	0.0799216	1	0.905884	0.252049	1	FALSE	FALSE	FALSE	0	21	25	25	25	1.24834
P01023	P01023	>sp|P01023|A2MG_HUMAN Alpha-2-macroglobulin OS=Homo sapiens OX=9606 GN=A2M PE=1 SV=3	A2M	1	A2M	5	5	0.0499097	-0.0307957	2.01058e-17	0.100409	-0.259473	1.64888e-16	0.876814	0.773437	1	0.961263	0.908103	1	FALSE	FALSE	FALSE	0	25	25	25	25	-0.587084
P01024	P01024	>sp|P01024|CO3_HUMAN Complement C3 OS=Homo sapiens OX=9606 GN=C3 PE=1 SV=2	C3	1	C3	15	15	-0.12182	-0.081123	-4.94469e-17	-0.379279	-1.7177	-1.70103e-16	0.561195	0.0185317	1	0.808932	0.0982523	1	FALSE	FALSE	FALSE	0	66	71	75	75	1.10951
P01031	P01031	>sp|P01031|CO5_HUMAN Complement C5 OS=Homo sapiens OX=9606 GN=C5 PE=1 SV=4	C5	1	C5	1	1	-0.0294001	-0.0327384	0	-0.355855	-0.429894	0	0.585265	0.675533	1	0.825303	0.847952	1	FALSE	FALSE	FALSE	0	3	2	5	5
P01034	P01034	>sp|P01034|CYTC_HUMAN Cystatin-C OS=Homo sapiens OX=9606 GN=CST3 PE=1 SV=1	CST3	1	CST3	4	4	0.0505276	0.00359057	0.0280165	0.575791	0.24239	0.150355	0.38266	0.0761803	0.445737	0.692367	0.244649	1	FALSE	FALSE	FALSE	0	19	20	20	20	-0.344801
P01040	P01040	>sp|P01040|CYTA_HUMAN Cystatin-A OS=Homo sapiens OX=9606 GN=CSTA PE=1 SV=1	CSTA	1	CSTA	6	6	-0.091399	-0.0254557	-1.35163e-17	-0.266584	-0.386436	-6.98022e-17	0.681729	0.496304	1	0.875322	0.724542	1	FALSE	FALSE	FALSE	0	29	29	30	30	-0.417829
P01111	P01111	>sp|P01111|RASN_HUMAN GTPase NRas OS=Homo sapiens OX=9606 GN=NRAS PE=1 SV=1	NRAS	1	NRAS	12	12	0.0484014	0.0371829	2.62376e-16	0.781162	3.1191	6.13083e-16	0.243217	0.585379	1	0.570795	0.788524	1	FALSE	FALSE	FALSE	0	54	56	60	60	0.535412
P01112	P01112	>sp|P01112|RASH_HUMAN GTPase HRas OS=Homo sapiens OX=9606 GN=HRAS PE=1 SV=1	HRAS	1	HRAS	3	3	0.218479	0.225349	0	0.84787	1.35871	0	0.207818	0.00165206	1	0.532614	0.018023	1	FALSE	TRUE	FALSE	1	10	15	15	15	2.38654
P01116	P01116	>sp|P01116|RASK_HUMAN GTPase KRas OS=Homo sapiens OX=9606 GN=KRAS PE=1 SV=1	KRAS	1	KRAS	3	3	0.104227	0.106145	0.0860348	1.2769	1.46977	0.615433	0.0692581	0.280265	0.0688561	0.311782	0.534537	0.311783	FALSE	FALSE	FALSE	0	15	15	15	15	-1.31137
P01130	P01130	>sp|P01130|LDLR_HUMAN Low-density lipoprotein receptor OS=Homo sapiens OX=9606 GN=LDLR PE=1 SV=1	LDLR	1	LDLR	11	11	0.00591568	-0.0284898	0	0.0555037	-1.28912	0	0.931689	0.661262	1	0.979153	0.837742	1	FALSE	FALSE	FALSE	0	54	48	55	55	-1.35675
P01210	P01210	>sp|P01210|PENK_HUMAN Proenkephalin-A OS=Homo sapiens OX=9606 GN=PENK PE=1 SV=1	PENK	1	PENK	1	1	-0.095813	-0.10734	-0.0918324	-1.03995	-1.99322	-0.905112	0.129142	0.0469995	0.14937	0.432782	0.180006	0.526972	FALSE	FALSE	FALSE	0	5	5	5	5
P01344	P01344	>sp|P01344|IGF2_HUMAN Insulin-like growth factor II OS=Homo sapiens OX=9606 GN=IGF2 PE=1 SV=1	IGF2	1	IGF2	1	1	-0.421907	-0.205504	0	-0.646741	-1.23909	0	0.329067	0.363196	1	0.65379	0.611204	1	FALSE	FALSE	FALSE	0	5	4	5	5
P01591	P01591	>sp|P01591|IGJ_HUMAN Immunoglobulin J chain OS=Homo sapiens OX=9606 GN=JCHAIN PE=1 SV=4	JCHAIN	1	JCHAIN	1	1	-0.019873	-0.0176996	0	-0.18907	-0.253619	0	0.770708	0.890171	1	0.913973	0.96642	1	FALSE	FALSE	FALSE	0	3	1	5	5
P01833	P01833	>sp|P01833|PIGR_HUMAN Polymeric immunoglobulin receptor OS=Homo sapiens OX=9606 GN=PIGR PE=1 SV=4	PIGR	1	PIGR	1	1	-0.0873475	-0.0884013	-0.0762334	-1.14999	-1.31455	-0.814097	0.0970899	0.152898	0.194079	0.373579	0.375415	0.631233	FALSE	FALSE	FALSE	0	1	3	5	5
P01834	P01834	>sp|P01834|IGKC_HUMAN Immunoglobulin kappa constant OS=Homo sapiens OX=9606 GN=IGKC PE=1 SV=2	IGKC	1	IGKC	2	2	-0.255139	-0.156745	-0.0930358	-1.05815	-2.54902	-0.38688	0.123258	0.0199773	0.261687	0.424184	0.103594	0.759374	FALSE	FALSE	FALSE	0	6	4	10	10
P01857	P01857	>sp|P01857|IGHG1_HUMAN Immunoglobulin heavy constant gamma 1 OS=Homo sapiens OX=9606 GN=IGHG1 PE=1 SV=1	IGHG1	1	IGHG1	3	3	-0.157927	-0.109204	-5.5442e-16	-0.516339	-2.35953	-1.27359e-15	0.432069	0.186221	1	0.728863	0.419584	1	FALSE	FALSE	FALSE	0	7	6	15	15
P01871	P01871	>sp|P01871|IGHM_HUMAN Immunoglobulin heavy constant mu OS=Homo sapiens OX=9606 GN=IGHM PE=1 SV=4	IGHM	1	IGHM	2	2	-0.0941332	-0.0719448	-0.039908	-0.894507	-1.64495	-0.490872	0.185695	0.13927	0.719308	0.509787	0.353893	1	FALSE	FALSE	FALSE	0	3	2	10	10
P01889	P01889	>sp|P01889|HLAB_HUMAN HLA class I histocompatibility antigen, B alpha chain OS=Homo sapiens OX=9606 GN=HLA-B PE=1 SV=3	HLA-B	1	HLA-B	1	1	-0.00391782	0.00117685	0	-0.0458637	0.081037	0	0.943528	1	1	0.981779	1	1	FALSE	FALSE	FALSE	0	5	4	5	5
P01893	P01893	>sp|P01893|HLAH_HUMAN Putative HLA class I histocompatibility antigen, alpha chain H OS=Homo sapiens OX=9606 GN=HLA-H PE=5 SV=3	HLA-H	1	HLA-H	1	1	-0.207589	-0.215897	-0.157571	-1.23897	-1.43142	-0.917345	0.076682	0.127959	0.123165	0.328028	0.338261	0.462619	FALSE	FALSE	FALSE	0	5	5	5	5
P02042	P02042	>sp|P02042|HBD_HUMAN Hemoglobin subunit delta OS=Homo sapiens OX=9606 GN=HBD PE=1 SV=2	HBD	1	HBD	1	1	-0.139937	-0.131276	-0.105334	-1.5094	-2.75726	-1.04299	0.036666	0.00553994	0.107811	0.221135	0.0422644	0.418725	FALSE	FALSE	FALSE	0	5	5	5	5
P02100;P69891;P69892	P02100;P69891;P69892	>sp|P02100|HBE_HUMAN Hemoglobin subunit epsilon OS=Homo sapiens OX=9606 GN=HBE1 PE=1 SV=2;>sp|P69891|HBG1_HUMAN Hemoglobin subunit gamma-1 OS=Homo sapiens OX=9606 GN=HBG1 PE=1 SV=2;>sp|P69892|HBG2_HUMAN Hemoglobin subunit gamma-2 OS=Homo sapiens OX=9606 GN=HBG2 PE=1 SV=2	HBE1;HBG1;HBG2	3	HBE1;HBG1;HBG2	1	1	0.0696514	0.0289354	0	0.119301	0.329325	0	0.853912	0.99571	1	0.95191	1	1	FALSE	FALSE	FALSE	0	5	4	5	5
P02144	P02144	>sp|P02144|MYG_HUMAN Myoglobin OS=Homo sapiens OX=9606 GN=MB PE=1 SV=2	MB	1	MB	5	5	0.112946	0.0898346	0.0175839	0.735836	1.53696	0.0940557	0.269932	0.102294	0.670002	0.598338	0.293497	1	FALSE	FALSE	FALSE	0	23	23	25	25	-0.689508
P02452	P02452	>sp|P02452|CO1A1_HUMAN Collagen alpha-1(I) chain OS=Homo sapiens OX=9606 GN=COL1A1 PE=1 SV=6	COL1A1	1	COL1A1	2	2	-0.0373999	-0.0220519	-1.01149e-19	-0.223119	-0.342056	-1.12786e-18	0.731103	0.822471	1	0.896723	0.932832	1	FALSE	FALSE	FALSE	0	9	10	10	10	-1.21961
P02533	P02533	>sp|P02533|K1C14_HUMAN Keratin, type I cytoskeletal 14 OS=Homo sapiens OX=9606 GN=KRT14 PE=1 SV=4	KRT14	1	KRT14	38	38	-0.158771	-0.1492	-8.47184e-16	-0.500634	-5.90684	-1.76382e-15	0.445804	1.54335e-08	1	0.738548	1.82501e-06	1	FALSE	TRUE	FALSE	1	146	142	190	190	0.153038
P02538	P02538	>sp|P02538|K2C6A_HUMAN Keratin, type II cytoskeletal 6A OS=Homo sapiens OX=9606 GN=KRT6A PE=1 SV=3	KRT6A	1	KRT6A	38	38	-0.2094	-0.171949	-0.0424827	-0.732157	-7.52426	-0.0883988	0.272198	1.35179e-07	0.653979	0.599565	1.16254e-05	1	FALSE	TRUE	FALSE	1	147	147	190	190	0.500774
P02545	P02545	>sp|P02545|LMNA_HUMAN Prelamin-A/C OS=Homo sapiens OX=9606 GN=LMNA PE=1 SV=1	LMNA	1	LMNA	45	45	-0.0505212	-0.0360916	-1.59753e-16	-0.389567	-0.391087	-4.66715e-16	0.550799	0.276807	1	0.802365	0.531518	1	FALSE	FALSE	FALSE	0	192	213	225	225	1.86917
P02647	P02647	>sp|P02647|APOA1_HUMAN Apolipoprotein A-I OS=Homo sapiens OX=9606 GN=APOA1 PE=1 SV=1	APOA1	1	APOA1	1	1	-0.788828	-0.869874	-0.735913	-1.89632	-3.5557	-1.98474	0.0124653	0.000839992	0.00786004	0.120328	0.0106764	0.0683958	FALSE	TRUE	FALSE	1	5	5	5	5
P02649	P02649	>sp|P02649|APOE_HUMAN Apolipoprotein E OS=Homo sapiens OX=9606 GN=APOE PE=1 SV=1	APOE	1	APOE	3	3	0.100028	0.0230302	3.50272e-18	0.223726	0.26403	1.86174e-17	0.730403	0.834673	1	0.896723	0.940006	1	FALSE	FALSE	FALSE	0	15	15	15	15	-1.31137
P02656	P02656	>sp|P02656|APOC3_HUMAN Apolipoprotein C-III OS=Homo sapiens OX=9606 GN=APOC3 PE=1 SV=1	APOC3	1	APOC3	1	1	0.128927	0.132856	0	0.303908	0.710001	0	0.640531	0.484095	1	0.855161	0.715713	1	FALSE	FALSE	FALSE	0	5	4	5	5
P02675	P02675	>sp|P02675|FIBB_HUMAN Fibrinogen beta chain OS=Homo sapiens OX=9606 GN=FGB PE=1 SV=2	FGB	1	FGB	1	1	0.140778	0.111857	0	0.508283	0.823335	0	0.439079	0.419836	1	0.733681	0.663996	1	FALSE	FALSE	FALSE	0	4	3	5	5
P02679	P02679	>sp|P02679|FIBG_HUMAN Fibrinogen gamma chain OS=Homo sapiens OX=9606 GN=FGG PE=1 SV=3	FGG	1	FGG	2	2	0.0177585	0.0231694	7.92092e-17	0.173651	0.360129	7.10283e-16	0.788878	0.674796	1	0.924593	0.847752	1	FALSE	FALSE	FALSE	0	6	5	10	10
P02749	P02749	>sp|P02749|APOH_HUMAN Beta-2-glycoprotein 1 OS=Homo sapiens OX=9606 GN=APOH PE=1 SV=3	APOH	1	APOH	2	2	0.308296	0.318482	4.68512e-17	0.58717	1.67926	1.46266e-16	0.373671	0.110749	1	0.687184	0.308273	1	FALSE	FALSE	FALSE	0	10	10	10	10	-2.07949
P02753	P02753	>sp|P02753|RET4_HUMAN Retinol-binding protein 4 OS=Homo sapiens OX=9606 GN=RBP4 PE=1 SV=3	RBP4	1	RBP4	2	2	0.0254464	-0.0554273	1.03412e-19	0.0405983	-0.0395588	1.93167e-19	0.950001	1	1	0.982954	1	1	FALSE	FALSE	FALSE	0	9	10	10	10	-1.19491
P02760	P02760	>sp|P02760|AMBP_HUMAN Protein AMBP OS=Homo sapiens OX=9606 GN=AMBP PE=1 SV=1	AMBP	1	AMBP	1	1	0.258045	0.237296	0	0.516554	1.26034	0	0.431883	0.212078	1	0.728863	0.452005	1	FALSE	FALSE	FALSE	0	5	5	5	5
P02765	P02765	>sp|P02765|FETUA_HUMAN Alpha-2-HS-glycoprotein OS=Homo sapiens OX=9606 GN=AHSG PE=1 SV=2	AHSG	1	AHSG	3	3	0.0388851	-0.0470898	-3.91394e-20	0.0747336	-0.521878	-1.4848e-19	0.908127	0.478618	1	0.973392	0.71047	1	FALSE	FALSE	FALSE	0	15	15	15	15	-1.31137
P02768	P02768	>sp|P02768|ALBU_HUMAN Albumin OS=Homo sapiens OX=9606 GN=ALB PE=1 SV=2	ALB	1	ALB	21	21	-0.068932	-0.0531012	-2.05323e-16	-0.246468	-1.20719	-4.6414e-16	0.704403	0.134618	1	0.886561	0.348236	1	FALSE	FALSE	FALSE	0	79	85	105	105	1.20068
P02771	P02771	>sp|P02771|FETA_HUMAN Alpha-fetoprotein OS=Homo sapiens OX=9606 GN=AFP PE=1 SV=1	AFP	1	AFP	5	5	0.0666413	0.0218368	-1.88779e-19	0.151687	0.457253	-6.29886e-19	0.814989	0.696061	1	0.934762	0.860929	1	FALSE	FALSE	FALSE	0	24	25	25	25	-0.164497
P02774	P02774	>sp|P02774|VTDB_HUMAN Vitamin D-binding protein OS=Homo sapiens OX=9606 GN=GC PE=1 SV=2	GC	1	GC	6	6	0.100988	0.0479995	4.32975e-17	0.273311	0.477132	1.19059e-16	0.674217	0.525877	1	0.871665	0.744093	1	FALSE	FALSE	FALSE	0	28	26	30	30	-1.33352
P02786	P02786	>sp|P02786|TFR1_HUMAN Transferrin receptor protein 1 OS=Homo sapiens OX=9606 GN=TFRC PE=1 SV=2	TFRC	1	TFRC	40	40	0.00513257	0.0174995	7.84825e-17	0.0223752	1.74462	3.67199e-16	0.972429	0.965633	1	0.992208	1	1	FALSE	FALSE	FALSE	0	184	197	200	200	1.40845
P02787	P02787	>sp|P02787|TRFE_HUMAN Serotransferrin OS=Homo sapiens OX=9606 GN=TF PE=1 SV=3	TF	1	TF	4	4	0.069191	-0.0462038	7.2909e-19	0.222085	-0.41249	3.40562e-18	0.732294	0.976589	1	0.897196	1	1	FALSE	FALSE	FALSE	0	15	15	20	20	-1.33951
P02788	P02788	>sp|P02788|TRFL_HUMAN Lactotransferrin OS=Homo sapiens OX=9606 GN=LTF PE=1 SV=6	LTF	1	LTF	3	3	-0.121709	-0.2271	-1.10757e-15	-0.22078	-1.74438	-2.20488e-15	0.733798	0.301403	1	0.897196	0.553799	1	FALSE	FALSE	FALSE	0	14	14	15	15	-1.44538
P02794	P02794	>sp|P02794|FRIH_HUMAN Ferritin heavy chain OS=Homo sapiens OX=9606 GN=FTH1 PE=1 SV=2	FTH1	1	FTH1	9	9	0.0560799	0.0757033	2.24721e-18	0.430928	1.86945	9.81698e-18	0.510123	0.286462	1	0.778528	0.541367	1	FALSE	FALSE	FALSE	0	45	45	45	45	-0.036016
P02795	P02795	>sp|P02795|MT2_HUMAN Metallothionein-2 OS=Homo sapiens OX=9606 GN=MT2A PE=1 SV=1	MT2A	1	MT2A	4	4	0.0265605	0.0195369	1.04761e-10	0.0827571	0.32548	8.26714e-10	0.898321	0.705754	0.999995	0.968686	0.86707	1	FALSE	FALSE	FALSE	0	20	20	20	20	-0.871859
P02810	P02810	>sp|P02810|PRPC_HUMAN Salivary acidic proline-rich phosphoprotein 1/2 OS=Homo sapiens OX=9606 GN=PRH2 PE=1 SV=2	PRH2	1	PRH2	1	1	-0.204828	-0.14597	-0.036168	-1.17053	-1.97768	-0.293938	0.0919794	0.0851591	0.496692	0.362596	0.262837	1	FALSE	FALSE	FALSE	0	5	0	5	5
P03372	P03372	>sp|P03372|ESR1_HUMAN Estrogen receptor OS=Homo sapiens OX=9606 GN=ESR1 PE=1 SV=2	ESR1	1	ESR1	5	5	-0.161184	-0.16404	-0.165884	-1.90908	-3.48641	-1.14003	0.0120293	0.00360466	0.000144843	0.11793	0.0310808	0.00363314	FALSE	TRUE	TRUE	2	24	23	25	25	-1.1361
P03886	P03886	>sp|P03886|NU1M_HUMAN NADH-ubiquinone oxidoreductase chain 1 OS=Homo sapiens OX=9606 GN=MT-ND1 PE=1 SV=1	MT-ND1	1	MT-ND1	1	1	0.101082	0.0710839	0	0.601093	0.812113	0	0.362877	0.504435	1	0.680728	0.729387	1	FALSE	FALSE	FALSE	0	5	4	5	5
P03891	P03891	>sp|P03891|NU2M_HUMAN NADH-ubiquinone oxidoreductase chain 2 OS=Homo sapiens OX=9606 GN=MT-ND2 PE=1 SV=2	MT-ND2	1	MT-ND2	1	1	-0.0983033	-0.0911119	0	-0.444131	-0.569184	0	0.497526	0.562734	1	0.769735	0.772421	1	FALSE	FALSE	FALSE	0	5	5	5	5
P03897	P03897	>sp|P03897|NU3M_HUMAN NADH-ubiquinone oxidoreductase chain 3 OS=Homo sapiens OX=9606 GN=MT-ND3 PE=1 SV=1	MT-ND3	1	MT-ND3	1	1	-0.509397	-0.506285	-0.485943	-2.88601	-2.61611	-2.79076	0.000871896	0.00597994	0.00110003	0.0235435	0.0445435	0.0155983	TRUE	TRUE	TRUE	3	5	5	5	5
P03905	P03905	>sp|P03905|NU4M_HUMAN NADH-ubiquinone oxidoreductase chain 4 OS=Homo sapiens OX=9606 GN=MT-ND4 PE=1 SV=1	MT-ND4	1	MT-ND4	2	2	-0.422386	-0.312997	-0.38162	-3.39521	-3.88058	-1.62994	0.000250033	0.0434718	0.00126842	0.0107514	0.171658	0.0172829	TRUE	FALSE	TRUE	2	9	9	10	10	-2.30204
P03915	P03915	>sp|P03915|NU5M_HUMAN NADH-ubiquinone oxidoreductase chain 5 OS=Homo sapiens OX=9606 GN=MT-ND5 PE=1 SV=2	MT-ND5	1	MT-ND5	2	2	-0.349415	-0.354199	-0.347848	-2.04231	-3.23215	-3.30229	0.00830367	0.000789654	0.00402812	0.0946419	0.0103546	0.0408418	FALSE	TRUE	TRUE	2	10	10	10	10	-2.07949
P04004	P04004	>sp|P04004|VTNC_HUMAN Vitronectin OS=Homo sapiens OX=9606 GN=VTN PE=1 SV=1	VTN	1	VTN	3	3	-0.132732	0.00589236	1.35563e-17	-0.381305	1.26916	2.15912e-17	0.559139	0.0264967	1	0.807374	0.125599	1	FALSE	FALSE	FALSE	0	10	15	15	15	2.35734
P04035	P04035	>sp|P04035|HMDH_HUMAN 3-hydroxy-3-methylglutaryl-coenzyme A reductase OS=Homo sapiens OX=9606 GN=HMGCR PE=1 SV=1	HMGCR	1	HMGCR	15	15	0.0908719	0.0992535	3.6239e-15	0.275142	2.24408	1.61233e-14	0.67218	0.085259	1	0.871357	0.262842	1	FALSE	FALSE	FALSE	0	72	71	75	75	0.071468
P04040	P04040	>sp|P04040|CATA_HUMAN Catalase OS=Homo sapiens OX=9606 GN=CAT PE=1 SV=3	CAT	1	CAT	29	29	-0.195538	-0.212852	-0.230351	-2.23289	-7.58855	-0.750907	0.00491032	9.2591e-09	3.28554e-06	0.0684551	1.30455e-06	0.000222009	FALSE	TRUE	TRUE	2	138	134	145	145	0.112014
P04049	P04049	>sp|P04049|RAF1_HUMAN RAF proto-oncogene serine/threonine-protein kinase OS=Homo sapiens OX=9606 GN=RAF1 PE=1 SV=1	RAF1	1	RAF1	16	16	-0.0543951	-0.0696392	-0.0795474	-1.44299	-2.62821	-0.351999	0.0440439	0.293753	0.0172575	0.245504	0.548095	0.117399	FALSE	FALSE	FALSE	0	67	72	80	80	1.09286
P04062	P04062	>sp|P04062|GLCM_HUMAN Lysosomal acid glucosylceramidase OS=Homo sapiens OX=9606 GN=GBA PE=1 SV=3	GBA	1	GBA	11	11	-0.0257961	-0.0298503	-2.59348e-15	-0.488603	-0.239968	-1.2689e-14	0.456515	0.25349	1	0.745464	0.503287	1	FALSE	FALSE	FALSE	0	54	55	55	55	0.313472
P04066	P04066	>sp|P04066|FUCO_HUMAN Tissue alpha-L-fucosidase OS=Homo sapiens OX=9606 GN=FUCA1 PE=1 SV=4	FUCA1	1	FUCA1	7	7	-0.109192	-0.136427	-0.103814	-0.953322	-3.32261	-0.575366	0.160667	0.152042	0.104885	0.47734	0.374339	0.411707	FALSE	FALSE	FALSE	0	35	35	35	35	-0.239873
P04075	P04075	>sp|P04075|ALDOA_HUMAN Fructose-bisphosphate aldolase A OS=Homo sapiens OX=9606 GN=ALDOA PE=1 SV=2	ALDOA	1	ALDOA	36	36	-0.0170157	-0.053417	-0.204052	-0.234204	-4.09723	-0.395368	0.718378	0.0363661	0.000129728	0.891886	0.152675	0.00338213	FALSE	FALSE	TRUE	1	180	179	180	180	0.471225
P04080	P04080	>sp|P04080|CYTB_HUMAN Cystatin-B OS=Homo sapiens OX=9606 GN=CSTB PE=1 SV=2	CSTB	1	CSTB	11	11	0.0194637	0.0268829	0	0.355936	0.942665	0	0.58518	0.184073	1	0.825303	0.417499	1	FALSE	FALSE	FALSE	0	55	55	55	55	0.0980917
P04083	P04083	>sp|P04083|ANXA1_HUMAN Annexin A1 OS=Homo sapiens OX=9606 GN=ANXA1 PE=1 SV=2	ANXA1	1	ANXA1	1	1	-0.0304224	-0.0219786	0	-0.209939	-0.268439	0	0.746343	0.877971	1	0.902815	0.962725	1	FALSE	FALSE	FALSE	0	4	2	5	5
P04114	P04114	>sp|P04114|APOB_HUMAN Apolipoprotein B-100 OS=Homo sapiens OX=9606 GN=APOB PE=1 SV=2	APOB	1	APOB	11	11	0.0406976	0.043202	2.05224e-17	0.169933	0.861926	7.83438e-17	0.793279	0.268051	1	0.926309	0.521915	1	FALSE	FALSE	FALSE	0	52	52	55	55	0.060182
P04150	P04150	>sp|P04150|GCR_HUMAN Glucocorticoid receptor OS=Homo sapiens OX=9606 GN=NR3C1 PE=1 SV=1	NR3C1	1	NR3C1	21	21	0.039596	0.0169134	0	0.928732	0.335002	0	0.170755	0.268141	1	0.491627	0.521937	1	FALSE	FALSE	FALSE	0	105	102	105	105	0.0329117
P04155	P04155	>sp|P04155|TFF1_HUMAN Trefoil factor 1 OS=Homo sapiens OX=9606 GN=TFF1 PE=1 SV=1	TFF1	1	TFF1	4	4	0.0235834	0.033974	9.90689e-18	0.174279	0.8892	2.08035e-17	0.788135	0.351581	1	0.924376	0.601034	1	FALSE	FALSE	FALSE	0	20	20	20	20	-0.871859
P04179	P04179	>sp|P04179|SODM_HUMAN Superoxide dismutase [Mn], mitochondrial OS=Homo sapiens OX=9606 GN=SOD2 PE=1 SV=3	SOD2	1	SOD2	7	7	-0.293847	-0.29854	-0.270116	-3.17688	-4.40141	-1.25612	0.000422378	2.51051e-06	1.17565e-05	0.0144922	0.000129046	0.000552137	TRUE	TRUE	TRUE	3	35	35	35	35	-0.239873
P04181	P04181	>sp|P04181|OAT_HUMAN Ornithine aminotransferase, mitochondrial OS=Homo sapiens OX=9606 GN=OAT PE=1 SV=1	OAT	1	OAT	23	23	0.0577746	0.0538848	0.0213284	0.606533	2.6111	0.0586734	0.358721	0.24222	0.467002	0.677345	0.489765	1	FALSE	FALSE	FALSE	0	103	111	115	115	1.33178
P04183	P04183	>sp|P04183|KITH_HUMAN Thymidine kinase, cytosolic OS=Homo sapiens OX=9606 GN=TK1 PE=1 SV=2	TK1	1	TK1	13	13	-0.301541	-0.242939	-0.225594	-0.940709	-6.22148	-0.693323	0.165776	0.000103498	0.200308	0.484881	0.00225818	0.645783	FALSE	TRUE	FALSE	1	61	65	65	65	0.942259
P04259	P04259	>sp|P04259|K2C6B_HUMAN Keratin, type II cytoskeletal 6B OS=Homo sapiens OX=9606 GN=KRT6B PE=1 SV=5	KRT6B	1	KRT6B	4	4	-0.200769	-0.184401	-4.52672e-16	-0.450313	-2.63609	-1.65781e-15	0.491693	0.0338046	1	0.765575	0.144948	1	FALSE	FALSE	FALSE	0	17	14	20	20	-3.30416
P04264	P04264	>sp|P04264|K2C1_HUMAN Keratin, type II cytoskeletal 1 OS=Homo sapiens OX=9606 GN=KRT1 PE=1 SV=6	KRT1	1	KRT1	46	46	-0.367768	-0.227005	-5.61872e-15	-0.71198	-6.35491	-8.43154e-15	0.284892	4.44089e-16	1	0.612519	3.67595e-13	1	FALSE	TRUE	FALSE	1	199	211	230	230	1.30599
P04280	P04280	>sp|P04280|PRP1_HUMAN Basic salivary proline-rich protein 1 OS=Homo sapiens OX=9606 GN=PRB1 PE=1 SV=3	PRB1	1	PRB1	9	9	-0.125167	-0.104731	-0.0849425	-1.1914	-4.22482	-0.87493	0.0870376	9.07731e-05	0.140255	0.35187	0.00206563	0.50504	FALSE	FALSE	FALSE	0	10	2	45	45
P04406	P04406	>sp|P04406|G3P_HUMAN Glyceraldehyde-3-phosphate dehydrogenase OS=Homo sapiens OX=9606 GN=GAPDH PE=1 SV=3	GAPDH	1	GAPDH	42	42	0.154928	0.164107	0.188334	2.97681	7.42546	0.303808	0.000693135	1.01434e-08	0.00122982	0.0197166	1.39937e-06	0.0169737	TRUE	TRUE	TRUE	3	196	209	210	210	1.37306
P04424	P04424	>sp|P04424|ARLY_HUMAN Argininosuccinate lyase OS=Homo sapiens OX=9606 GN=ASL PE=1 SV=4	ASL	1	ASL	19	19	-0.0724816	-0.108062	-0.0954722	-0.834215	-4.97272	-0.441072	0.214697	0.338167	0.055915	0.541645	0.587908	0.269483	FALSE	FALSE	FALSE	0	91	85	95	95	-0.501334
P04439	P04439	>sp|P04439|HLAA_HUMAN HLA class I histocompatibility antigen, A alpha chain OS=Homo sapiens OX=9606 GN=HLA-A PE=1 SV=2	HLA-A	1	HLA-A	11	11	-0.189778	-0.203516	-0.203311	-1.70793	-5.3646	-0.831545	0.0210995	0.00100088	0.000558607	0.164765	0.012206	0.00958316	FALSE	TRUE	TRUE	2	55	53	55	55	-0.356439
P04626	P04626	>sp|P04626|ERBB2_HUMAN Receptor tyrosine-protein kinase erbB-2 OS=Homo sapiens OX=9606 GN=ERBB2 PE=1 SV=1	ERBB2	1	ERBB2	17	17	0.0651323	0.0922646	0.0462077	0.726859	3.23386	0.262467	0.275488	0.0717281	0.295437	0.604067	0.234342	0.823048	FALSE	FALSE	FALSE	0	80	80	85	85	0.296057
P04632	P04632	>sp|P04632|CPNS1_HUMAN Calpain small subunit 1 OS=Homo sapiens OX=9606 GN=CAPNS1 PE=1 SV=1	CAPNS1	1	CAPNS1	19	19	0.0518171	0.0743136	0.142389	0.792844	4.20069	0.400655	0.236687	0.915166	0.00398926	0.56278	0.978087	0.0405789	FALSE	FALSE	TRUE	1	89	95	95	95	1.15157
P04733;P07438;Q93083	P04733;P07438;Q93083	>sp|P04733|MT1F_HUMAN Metallothionein-1F OS=Homo sapiens OX=9606 GN=MT1F PE=1 SV=1;>sp|P07438|MT1B_HUMAN Metallothionein-1B OS=Homo sapiens OX=9606 GN=MT1B PE=1 SV=1;>sp|Q93083|MT1L_HUMAN Metallothionein-1L OS=Homo sapiens OX=9606 GN=MT1L PE=2 SV=1	MT1F;MT1B;MT1L	3	MT1F;MT1B;MT1L	1	1	-0.143958	-0.137343	-0.0492326	-0.924698	-1.24438	-0.300594	0.172461	0.192518	0.460868	0.493533	0.428955	1	FALSE	FALSE	FALSE	0	5	5	5	5
P04746;P0DTE7;P0DTE8;P0DUB6;P19961	P04746;P0DTE7;P0DTE8;P0DUB6;P19961	>sp|P04746|AMYP_HUMAN Pancreatic alpha-amylase OS=Homo sapiens OX=9606 GN=AMY2A PE=1 SV=2;>sp|P0DTE7|AMY1B_HUMAN Alpha-amylase 1B OS=Homo sapiens OX=9606 GN=AMY1B PE=1 SV=1;>sp|P0DTE8|AMY1C_HUMAN Alpha-amylase 1C OS=Homo sapiens OX=9606 GN=AMY1C PE=1 SV=1;>sp|P0DUB6|AMY1A_HUMAN Alpha-amylase 1A OS=Homo sapiens OX=9606 GN=AMY1A PE=1 SV=1;>sp|P19961|AMY2B_HUMAN Alpha-amylase 2B OS=Homo sapiens OX=9…	AMY2A;AMY1B;AMY1C;AMY1A;AMY2B	5	AMY2A;AMY1B;AMY1C;AMY1A;AMY2B	3	3	-0.0114014	0.0721892	0	-0.105149	2.20741	0	0.871055	0.893263	1	0.960589	0.96875	1	FALSE	FALSE	FALSE	0	9	11	15	15	-0.202947
P04792	P04792	>sp|P04792|HSPB1_HUMAN Heat shock protein beta-1 OS=Homo sapiens OX=9606 GN=HSPB1 PE=1 SV=2	HSPB1	1	HSPB1	22	22	-0.0581589	-0.0658914	-0.201121	-0.442625	-2.95602	-0.325615	0.498953	0.673187	0.0102192	0.770537	0.846803	0.0822252	FALSE	FALSE	FALSE	0	102	105	110	110	0.752231
P04818	P04818	>sp|P04818|TYSY_HUMAN Thymidylate synthase OS=Homo sapiens OX=9606 GN=TYMS PE=1 SV=3	TYMS	1	TYMS	11	11	-0.211289	-0.241142	-0.124269	-0.826172	-3.91514	-0.429881	0.218835	2.35029e-05	0.318669	0.545399	0.000707438	0.865556	FALSE	TRUE	FALSE	1	47	49	55	55	0.496365
P04843	P04843	>sp|P04843|RPN1_HUMAN Dolichyl-diphosphooligosaccharide--protein glycosyltransferase subunit 1 OS=Homo sapiens OX=9606 GN=RPN1 PE=1 SV=1	RPN1	1	RPN1	44	44	-0.011966	-0.0229016	-5.15852e-17	-0.239494	-1.09782	-1.24781e-16	0.712336	0.303802	1	0.8902	0.555372	1	FALSE	FALSE	FALSE	0	201	211	220	220	1.17908
P04844	P04844	>sp|P04844|RPN2_HUMAN Dolichyl-diphosphooligosaccharide--protein glycosyltransferase subunit 2 OS=Homo sapiens OX=9606 GN=RPN2 PE=1 SV=3	RPN2	1	RPN2	21	21	-0.0271993	-0.0120208	-4.19557e-18	-0.391087	-0.135667	-1.28918e-17	0.549273	0.810269	1	0.801892	0.927342	1	FALSE	FALSE	FALSE	0	104	102	105	105	0.152473
P04899	P04899	>sp|P04899|GNAI2_HUMAN Guanine nucleotide-binding protein G(i) subunit alpha-2 OS=Homo sapiens OX=9606 GN=GNAI2 PE=1 SV=3	GNAI2	1	GNAI2	16	16	-0.10924	-0.141439	-0.0307284	-0.631796	-3.43439	-0.114166	0.339871	0.000422634	0.563656	0.662338	0.00649347	1	FALSE	TRUE	FALSE	1	75	74	80	80	0.093749
P04908;P0C0S8;P20671;Q16777;Q6FI13;Q7L7L0;Q93077;Q96KK5;Q99878;Q9BTM1	P04908;P0C0S8;P20671;Q16777;Q6FI13;Q7L7L0;Q93077;Q96KK5;Q99878;Q9BTM1	>sp|P04908|H2A1B_HUMAN Histone H2A type 1-B/E OS=Homo sapiens OX=9606 GN=H2AC8 PE=1 SV=2;>sp|P0C0S8|H2A1_HUMAN Histone H2A type 1 OS=Homo sapiens OX=9606 GN=H2AC17 PE=1 SV=2;>sp|P20671|H2A1D_HUMAN Histone H2A type 1-D OS=Homo sapiens OX=9606 GN=H2AC7 PE=1 SV=2;>sp|Q16777|H2A2C_HUMAN Histone H2A type 2-C OS=Homo sapiens OX=9606 GN=H2AC20 PE=1 SV=4;>sp|Q6FI13|H2A2A_HUMAN Histone H2A type 2-A OS=Hom…	H2AC8;H2AC17;H2AC7;H2AC20;H2AC19;H2AW;H2AC6;H2AC12;H2AC14;H2AJ	10	H2AC8;H2AC17;H2AC7;H2AC20;H2AC19;H2AW;H2AC6;H2AC12;H2AC14;H2AJ	5	5	0.000123682	0.00164886	1.41184e-18	0.00109607	1.62293	2.39408e-18	0.998649	0.980317	1	0.999852	1	1	FALSE	FALSE	FALSE	0	25	25	25	25	-0.587084
P04920	P04920	>sp|P04920|B3A2_HUMAN Anion exchange protein 2 OS=Homo sapiens OX=9606 GN=SLC4A2 PE=1 SV=4	SLC4A2	1	SLC4A2	8	8	-0.0168361	-0.0263352	-9.07303e-17	-0.105212	-0.678099	-4.58575e-16	0.87098	0.751102	1	0.960589	0.892801	1	FALSE	FALSE	FALSE	0	40	40	40	40	-0.126215
P05023	P05023	>sp|P05023|AT1A1_HUMAN Sodium/potassium-transporting ATPase subunit alpha-1 OS=Homo sapiens OX=9606 GN=ATP1A1 PE=1 SV=1	ATP1A1	1	ATP1A1	52	52	0.028331	0.031607	2.34563e-17	0.46419	3.2701	1.19898e-16	0.478754	0.211689	1	0.757722	0.451321	1	FALSE	FALSE	FALSE	0	252	260	260	260	0.996812
P05026	P05026	>sp|P05026|AT1B1_HUMAN Sodium/potassium-transporting ATPase subunit beta-1 OS=Homo sapiens OX=9606 GN=ATP1B1 PE=1 SV=1	ATP1B1	1	ATP1B1	11	11	0.0479508	0.0605696	0.0336673	0.646926	2.38369	0.127282	0.328934	0.717246	0.343471	0.65379	0.874545	0.90544	FALSE	FALSE	FALSE	0	52	55	55	55	0.755902
P05067	P05067	>sp|P05067|A4_HUMAN Amyloid-beta precursor protein OS=Homo sapiens OX=9606 GN=APP PE=1 SV=3	APP	1	APP	8	8	0.0242153	0.0242642	0	0.41465	0.712106	0	0.525915	0.627183	1	0.787231	0.818641	1	FALSE	FALSE	FALSE	0	39	36	40	40	-1.11642
P05109	P05109	>sp|P05109|S10A8_HUMAN Protein S100-A8 OS=Homo sapiens OX=9606 GN=S100A8 PE=1 SV=1	S100A8	1	S100A8	2	2	-0.0362991	-0.0778633	-0.0145995	-0.24568	-0.770816	-0.0856287	0.705297	0.37899	0.653956	0.887011	0.625073	1	FALSE	FALSE	FALSE	0	9	8	10	10	-3.52385
P05114	P05114	>sp|P05114|HMGN1_HUMAN Non-histone chromosomal protein HMG-14 OS=Homo sapiens OX=9606 GN=HMGN1 PE=1 SV=3	HMGN1	1	HMGN1	5	5	0.502345	0.454743	0.488797	2.3857	6.26408	1.56888	0.00324081	5.71933e-07	0.00058427	0.0543864	3.64167e-05	0.00984487	FALSE	TRUE	TRUE	2	25	25	25	25	-0.587084
P05129	P05129	>sp|P05129|KPCG_HUMAN Protein kinase C gamma type OS=Homo sapiens OX=9606 GN=PRKCG PE=1 SV=3	PRKCG	1	PRKCG	1	1	0.0750912	0.0781029	0.0425629	0.834707	0.738721	0.401403	0.214446	0.436116	0.418132	0.541594	0.677875	1	FALSE	FALSE	FALSE	0	5	5	5	5
P05141	P05141	>sp|P05141|ADT2_HUMAN ADP/ATP translocase 2 OS=Homo sapiens OX=9606 GN=SLC25A5 PE=1 SV=7	SLC25A5	1	SLC25A5	37	37	0.087994	0.0797906	0.0570882	1.01377	4.89294	0.13901	0.138039	0.0459481	0.121801	0.445078	0.177276	0.45908	FALSE	FALSE	FALSE	0	151	182	185	185	2.86881
P05155	P05155	>sp|P05155|IC1_HUMAN Plasma protease C1 inhibitor OS=Homo sapiens OX=9606 GN=SERPING1 PE=1 SV=2	SERPING1	1	SERPING1	2	2	-0.0244188	-0.0251294	5.81131e-19	-0.0380329	-0.00165242	1.33171e-18	0.953156	0.985689	1	0.984368	1	1	FALSE	FALSE	FALSE	0	10	10	10	10	-2.07949
P05156	P05156	>sp|P05156|CFAI_HUMAN Complement factor I OS=Homo sapiens OX=9606 GN=CFI PE=1 SV=2	CFI	1	CFI	2	2	-0.106778	-0.204305	-9.45302e-18	-0.289901	-1.4032	-3.46843e-17	0.655853	0.0672072	1	0.86126	0.226492	1	FALSE	FALSE	FALSE	0	10	9	10	10	-3.17871
P05161	P05161	>sp|P05161|ISG15_HUMAN Ubiquitin-like protein ISG15 OS=Homo sapiens OX=9606 GN=ISG15 PE=1 SV=5	ISG15	1	ISG15	12	12	0.0368605	0.0364009	0	0.666024	0.470034	0	0.315506	0.0299686	1	0.640424	0.135278	1	FALSE	FALSE	FALSE	0	54	60	60	60	1.38513
P05165	P05165	>sp|P05165|PCCA_HUMAN Propionyl-CoA carboxylase alpha chain, mitochondrial OS=Homo sapiens OX=9606 GN=PCCA PE=1 SV=4	PCCA	1	PCCA	15	15	-0.0119171	0.0169742	0.105097	-0.164669	1.65652	0.245275	0.799524	0.0391391	0.0852674	0.928975	0.160728	0.359644	FALSE	FALSE	FALSE	0	69	70	75	75	0.410604
P05166	P05166	>sp|P05166|PCCB_HUMAN Propionyl-CoA carboxylase beta chain, mitochondrial OS=Homo sapiens OX=9606 GN=PCCB PE=1 SV=3	PCCB	1	PCCB	21	21	-0.0258824	-0.0535839	-1.96382e-18	-0.301715	-2.73858	-1.00477e-17	0.642919	0.272262	1	0.856749	0.526861	1	FALSE	FALSE	FALSE	0	101	99	105	105	0.133035
P05198	P05198	>sp|P05198|IF2A_HUMAN Eukaryotic translation initiation factor 2 subunit 1 OS=Homo sapiens OX=9606 GN=EIF2S1 PE=1 SV=3	EIF2S1	1	EIF2S1	33	33	0.0141362	0.0235646	4.69158e-18	0.216734	1.24696	1.42574e-17	0.738471	0.395201	1	0.899422	0.639645	1	FALSE	FALSE	FALSE	0	154	154	165	165	0.509486
P05204	P05204	>sp|P05204|HMGN2_HUMAN Non-histone chromosomal protein HMG-17 OS=Homo sapiens OX=9606 GN=HMGN2 PE=1 SV=3	HMGN2	1	HMGN2	2	2	0.25204	0.270327	0.236855	1.528	2.30213	1.21588	0.0348244	0.0187019	0.0194663	0.215909	0.0988377	0.128325	FALSE	FALSE	FALSE	0	10	10	10	10	-2.07949
P05362	P05362	>sp|P05362|ICAM1_HUMAN Intercellular adhesion molecule 1 OS=Homo sapiens OX=9606 GN=ICAM1 PE=1 SV=2	ICAM1	1	ICAM1	2	2	-0.0227401	-0.0171926	-1.17769e-17	-0.239713	-0.351947	-1.4921e-16	0.712087	0.744185	1	0.8902	0.889506	1	FALSE	FALSE	FALSE	0	10	10	10	10	-2.07949
P05386	P05386	>sp|P05386|RLA1_HUMAN 60S acidic ribosomal protein P1 OS=Homo sapiens OX=9606 GN=RPLP1 PE=1 SV=1	RPLP1	1	RPLP1	3	3	0.0921595	0.0540571	3.95376e-17	0.387954	0.846368	2.02126e-16	0.552422	0.367268	1	0.80306	0.614889	1	FALSE	FALSE	FALSE	0	15	15	15	15	-1.31137
P05387	P05387	>sp|P05387|RLA2_HUMAN 60S acidic ribosomal protein P2 OS=Homo sapiens OX=9606 GN=RPLP2 PE=1 SV=1	RPLP2	1	RPLP2	5	5	0.0489977	-0.0224308	-6.59111e-18	0.434834	-1.89995	-2.16642e-17	0.506377	0.252826	1	0.777109	0.502315	1	FALSE	FALSE	FALSE	0	25	25	25	25	-0.587084
P05388	P05388	>sp|P05388|RLA0_HUMAN 60S acidic ribosomal protein P0 OS=Homo sapiens OX=9606 GN=RPLP0 PE=1 SV=1	RPLP0	1	RPLP0	15	15	-0.0239235	-0.0704194	-0.0580874	-0.247799	-2.79285	-0.168469	0.702893	0.548513	0.25184	0.885907	0.761908	0.744169	FALSE	FALSE	FALSE	0	75	75	75	75	0.263758
P05423	P05423	>sp|P05423|RPC4_HUMAN DNA-directed RNA polymerase III subunit RPC4 OS=Homo sapiens OX=9606 GN=POLR3D PE=1 SV=2	POLR3D	1	POLR3D	6	6	-0.0223272	-0.0286429	-4.61627e-18	-0.310433	-0.601332	-2.53561e-17	0.633453	0.643624	1	0.851315	0.828383	1	FALSE	FALSE	FALSE	0	30	30	30	30	-0.387516
P05452	P05452	>sp|P05452|TETN_HUMAN Tetranectin OS=Homo sapiens OX=9606 GN=CLEC3B PE=1 SV=3	CLEC3B	1	CLEC3B	3	3	-0.133947	-0.19943	-4.9736e-17	-0.433294	-2.42936	-3.61344e-16	0.507852	0.0258314	1	0.777301	0.123417	1	FALSE	FALSE	FALSE	0	14	12	15	15	-3.12965
P05455	P05455	>sp|P05455|LA_HUMAN Lupus La protein OS=Homo sapiens OX=9606 GN=SSB PE=1 SV=2	SSB	1	SSB	25	25	0.041223	0.0322575	4.44016e-17	0.805514	0.19555	1.98604e-16	0.229766	0.036316	1	0.556311	0.152592	1	FALSE	FALSE	FALSE	0	120	122	125	125	0.648159
P05496;P48201;Q06055	P05496;P48201;Q06055	>sp|P05496|AT5G1_HUMAN ATP synthase F(0) complex subunit C1, mitochondrial OS=Homo sapiens OX=9606 GN=ATP5MC1 PE=1 SV=2;>sp|P48201|AT5G3_HUMAN ATP synthase F(0) complex subunit C3, mitochondrial OS=Homo sapiens OX=9606 GN=ATP5MC3 PE=1 SV=1;>sp|Q06055|AT5G2_HUMAN ATP synthase F(0) complex subunit C2, mitochondrial OS=Homo sapiens OX=9606 GN=ATP5MC2 PE=1 SV=1	ATP5MC1;ATP5MC3;ATP5MC2	3	ATP5MC1;ATP5MC3;ATP5MC2	1	1	0.843591	0.832345	0.807448	3.34196	3.82532	4.14737	0.000283698	0.000139999	5.7512e-05	0.0113857	0.00284378	0.00177137	TRUE	TRUE	TRUE	3	5	5	5	5
P05543	P05543	>sp|P05543|THBG_HUMAN Thyroxine-binding globulin OS=Homo sapiens OX=9606 GN=SERPINA7 PE=1 SV=2	SERPINA7	1	SERPINA7	3	3	0.0120778	0.0194313	4.0898e-18	0.0340308	0.247195	3.77687e-17	0.95808	0.858643	1	0.986684	0.952573	1	FALSE	FALSE	FALSE	0	15	15	15	15	-1.31137
P05556	P05556	>sp|P05556|ITB1_HUMAN Integrin beta-1 OS=Homo sapiens OX=9606 GN=ITGB1 PE=1 SV=2	ITGB1	1	ITGB1	24	24	0.0512144	0.0574543	0.0434362	1.29017	4.68217	0.160224	0.066824	0.191028	0.141617	0.307298	0.426988	0.508155	FALSE	FALSE	FALSE	0	104	118	120	120	1.98621
P05771	P05771	>sp|P05771|KPCB_HUMAN Protein kinase C beta type OS=Homo sapiens OX=9606 GN=PRKCB PE=1 SV=4	PRKCB	1	PRKCB	2	2	0.0634322	0.0350409	1.49195e-19	0.699562	0.483451	1.23686e-18	0.29293	0.554254	1	0.621526	0.766078	1	FALSE	FALSE	FALSE	0	7	10	10	10	0.753566
P05783	P05783	>sp|P05783|K1C18_HUMAN Keratin, type I cytoskeletal 18 OS=Homo sapiens OX=9606 GN=KRT18 PE=1 SV=2	KRT18	1	KRT18	49	49	0.178711	0.106252	9.02311e-18	0.457512	5.64923	1.65054e-17	0.484954	0.00438696	1	0.761676	0.0357324	1	FALSE	FALSE	FALSE	0	218	240	245	245	1.79932
P05787	P05787	>sp|P05787|K2C8_HUMAN Keratin, type II cytoskeletal 8 OS=Homo sapiens OX=9606 GN=KRT8 PE=1 SV=7	KRT8	1	KRT8	57	57	0.210133	0.0916445	3.12352e-16	0.591458	4.18274	5.75265e-16	0.370322	0.000639008	1	0.685107	0.00882282	1	FALSE	FALSE	FALSE	0	264	279	285	285	1.30692
P06132	P06132	>sp|P06132|DCUP_HUMAN Uroporphyrinogen decarboxylase OS=Homo sapiens OX=9606 GN=UROD PE=1 SV=2	UROD	1	UROD	8	8	-0.0274784	-0.0139815	0	-0.483025	-0.573384	0	0.461537	0.69874	1	0.75022	0.863096	1	FALSE	FALSE	FALSE	0	39	40	40	40	0.160274
P06213	P06213	>sp|P06213|INSR_HUMAN Insulin receptor OS=Homo sapiens OX=9606 GN=INSR PE=1 SV=4	INSR	1	INSR	2	2	-0.0522908	-0.0527064	-0.0407503	-0.792318	-1.25424	-0.547194	0.236978	0.17946	0.230854	0.562866	0.412491	0.706103	FALSE	FALSE	FALSE	0	10	10	10	10	-2.07949
P06280	P06280	>sp|P06280|AGAL_HUMAN Alpha-galactosidase A OS=Homo sapiens OX=9606 GN=GLA PE=1 SV=1	GLA	1	GLA	8	8	-0.113436	-0.0962117	-0.0438199	-1.75164	-1.39945	-0.203692	0.0186734	0.0279324	0.241974	0.153039	0.130076	0.727681	FALSE	FALSE	FALSE	0	39	38	40	40	-0.464745
P06312	P06312	>sp|P06312|KV401_HUMAN Immunoglobulin kappa variable 4-1 OS=Homo sapiens OX=9606 GN=IGKV4-1 PE=1 SV=1	IGKV4-1	1	IGKV4-1	1	1	0.872518	0.369652	0.111074	1.07165	3.1	0.359555	0.119051	0.0123399	0.402418	0.416186	0.0746253	1	FALSE	FALSE	FALSE	0	5	5	5	5
P06396	P06396	>sp|P06396|GELS_HUMAN Gelsolin OS=Homo sapiens OX=9606 GN=GSN PE=1 SV=1	GSN	1	GSN	32	32	0.0201888	-0.0131532	0	0.191441	-0.944822	0	0.767926	0.7153	1	0.912663	0.873128	1	FALSE	FALSE	FALSE	0	156	157	160	160	0.588979
P06400	P06400	>sp|P06400|RB_HUMAN Retinoblastoma-associated protein OS=Homo sapiens OX=9606 GN=RB1 PE=1 SV=2	RB1	1	RB1	11	11	-0.0924571	-0.128439	-0.101402	-0.770485	-2.57504	-0.511626	0.249312	0.0531131	0.120226	0.576736	0.19552	0.455195	FALSE	FALSE	FALSE	0	54	54	55	55	0.0867164
P06401	P06401	>sp|P06401|PRGR_HUMAN Progesterone receptor OS=Homo sapiens OX=9606 GN=PGR PE=1 SV=4	PGR	1	PGR	13	13	0.0275142	0.0222009	-1.27726e-17	0.330224	0.0596165	-4.55523e-17	0.612218	0.14624	1	0.839882	0.364473	1	FALSE	FALSE	FALSE	0	61	64	65	65	0.755504
P06454	P06454	>sp|P06454|PTMA_HUMAN Prothymosin alpha OS=Homo sapiens OX=9606 GN=PTMA PE=1 SV=2	PTMA	1	PTMA	7	7	0.220823	0.21859	0.182685	1.79797	3.31919	0.367286	0.0164058	0.00209337	0.0733774	0.144084	0.0214919	0.325718	FALSE	TRUE	FALSE	1	35	35	35	35	-0.239873
P06493	P06493	>sp|P06493|CDK1_HUMAN Cyclin-dependent kinase 1 OS=Homo sapiens OX=9606 GN=CDK1 PE=1 SV=3	CDK1	1	CDK1	17	17	-0.147107	-0.174261	-0.0851172	-0.806098	-3.5141	-0.282802	0.229451	0.00188359	0.354658	0.556202	0.019736	0.924624	FALSE	TRUE	FALSE	1	83	85	85	85	0.606416
P06576	P06576	>sp|P06576|ATPB_HUMAN ATP synthase subunit beta, mitochondrial OS=Homo sapiens OX=9606 GN=ATP5F1B PE=1 SV=3	ATP5F1B	1	ATP5F1B	39	39	-0.0356	-0.0541757	-0.0625798	-0.637678	-2.7549	-0.176843	0.335588	0.11912	0.0507389	0.657665	0.322096	0.252058	FALSE	FALSE	FALSE	0	187	182	195	195	0.208546
P06681	P06681	>sp|P06681|CO2_HUMAN Complement C2 OS=Homo sapiens OX=9606 GN=C2 PE=1 SV=2	C2	1	C2	1	1	-0.0988981	-0.090453	0	-0.531607	-0.820837	0	0.41899	0.413916	1	0.721037	0.658249	1	FALSE	FALSE	FALSE	0	3	3	5	5
P06702	P06702	>sp|P06702|S10A9_HUMAN Protein S100-A9 OS=Homo sapiens OX=9606 GN=S100A9 PE=1 SV=1	S100A9	1	S100A9	4	4	-0.2294	-0.225799	-0.221691	-2.0131	-3.51163	-1.13934	0.00900506	0.000782572	0.000635459	0.0988914	0.0103114	0.0104159	FALSE	TRUE	TRUE	2	17	16	20	20	-1.80376
P06703	P06703	>sp|P06703|S10A6_HUMAN Protein S100-A6 OS=Homo sapiens OX=9606 GN=S100A6 PE=1 SV=1	S100A6	1	S100A6	7	7	0.0176783	-0.00857694	-4.36019e-16	0.112909	-0.21709	-8.45084e-16	0.861646	0.753861	1	0.95623	0.894126	1	FALSE	FALSE	FALSE	0	28	31	35	35	0.753865
P06730	P06730	>sp|P06730|IF4E_HUMAN Eukaryotic translation initiation factor 4E OS=Homo sapiens OX=9606 GN=EIF4E PE=1 SV=2	EIF4E	1	EIF4E	10	10	-0.0029208	-0.0154709	-1.61751e-18	-0.0359141	-1.0618	-6.839e-18	0.955763	0.312952	1	0.986075	0.563911	1	FALSE	FALSE	FALSE	0	46	50	50	50	1.00546
P06733	P06733	>sp|P06733|ENOA_HUMAN Alpha-enolase OS=Homo sapiens OX=9606 GN=ENO1 PE=1 SV=2	ENO1	1	ENO1	32	32	0.0345797	0.033614	5.92615e-16	0.674219	3.74823	1.67447e-15	0.309872	0.57321	1	0.634573	0.780868	1	FALSE	FALSE	FALSE	0	155	160	160	160	0.910043
P06737	P06737	>sp|P06737|PYGL_HUMAN Glycogen phosphorylase, liver form OS=Homo sapiens OX=9606 GN=PYGL PE=1 SV=4	PYGL	1	PYGL	15	15	0.0115794	-0.00175494	0	0.0974363	-0.197539	0	0.880429	0.5636	1	0.962299	0.772702	1	FALSE	FALSE	FALSE	0	73	73	75	75	0.25357
P06744	P06744	>sp|P06744|G6PI_HUMAN Glucose-6-phosphate isomerase OS=Homo sapiens OX=9606 GN=GPI PE=1 SV=4	GPI	1	GPI	37	37	0.106041	0.114688	0.129183	2.10484	6.90173	0.315739	0.00698367	8.571e-05	0.0016182	0.0839307	0.00197073	0.0207267	FALSE	FALSE	FALSE	0	175	185	185	185	1.2395
P06746	P06746	>sp|P06746|DPOLB_HUMAN DNA polymerase beta OS=Homo sapiens OX=9606 GN=POLB PE=1 SV=3	POLB	1	POLB	1	1	-0.0210251	-0.0194654	0	-0.258917	-0.299526	0	0.690334	0.902131	1	0.879278	0.97244	1	FALSE	FALSE	FALSE	0	5	5	5	5
P06748	P06748	>sp|P06748|NPM_HUMAN Nucleophosmin OS=Homo sapiens OX=9606 GN=NPM1 PE=1 SV=2	NPM1	1	NPM1	19	19	-0.0230807	-0.00336472	0	-0.147258	-1.43706	0	0.820283	0.263606	1	0.937221	0.516296	1	FALSE	FALSE	FALSE	0	83	94	95	95	1.85533
P06753	P06753	>sp|P06753|TPM3_HUMAN Tropomyosin alpha-3 chain OS=Homo sapiens OX=9606 GN=TPM3 PE=1 SV=2	TPM3	1	TPM3	6	6	-0.325845	-0.19798	-0.464982	-3.13038	-3.54944	-0.842618	0.000473321	0.0621559	0.00124058	0.0155165	0.215927	0.0170792	TRUE	FALSE	TRUE	2	30	30	30	30	-0.387516
P06756	P06756	>sp|P06756|ITAV_HUMAN Integrin alpha-V OS=Homo sapiens OX=9606 GN=ITGAV PE=1 SV=2	ITGAV	1	ITGAV	34	34	-0.0141156	-0.029038	0	-0.144414	-1.32818	0	0.823688	0.14532	1	0.938081	0.362999	1	FALSE	FALSE	FALSE	0	160	160	170	170	0.518959
P06865	P06865	>sp|P06865|HEXA_HUMAN Beta-hexosaminidase subunit alpha OS=Homo sapiens OX=9606 GN=HEXA PE=1 SV=2	HEXA	1	HEXA	13	13	-0.0568314	-0.0530013	0	-0.452326	-0.218113	0	0.489803	0.830777	1	0.76389	0.937847	1	FALSE	FALSE	FALSE	0	61	65	65	65	0.942173
P07099	P07099	>sp|P07099|HYEP_HUMAN Epoxide hydrolase 1 OS=Homo sapiens OX=9606 GN=EPHX1 PE=1 SV=1	EPHX1	1	EPHX1	14	14	-0.04438	-0.0445028	3.52132e-18	-0.55862	-0.530406	8.49059e-18	0.396509	0.0229667	1	0.702054	0.114782	1	FALSE	FALSE	FALSE	0	66	67	70	70	0.384353
P07108	P07108	>sp|P07108|ACBP_HUMAN Acyl-CoA-binding protein OS=Homo sapiens OX=9606 GN=DBI PE=1 SV=2	DBI	1	DBI	10	10	0.0204364	0.0109225	0	0.250963	1.39925	0	0.699309	0.00926772	1	0.883745	0.0617413	1	FALSE	FALSE	FALSE	0	50	48	50	50	-0.462996
P07195	P07195	>sp|P07195|LDHB_HUMAN L-lactate dehydrogenase B chain OS=Homo sapiens OX=9606 GN=LDHB PE=1 SV=2	LDHB	1	LDHB	1	1	0.0861801	0.0865835	0.0212312	0.781036	0.914431	0.174658	0.243289	0.318177	0.611761	0.570795	0.569297	1	FALSE	FALSE	FALSE	0	5	5	5	5
P07205	P07205	>sp|P07205|PGK2_HUMAN Phosphoglycerate kinase 2 OS=Homo sapiens OX=9606 GN=PGK2 PE=1 SV=3	PGK2	1	PGK2	7	7	0.0178056	0.0240138	3.66842e-19	0.270145	0.568768	1.95708e-18	0.677748	0.481237	1	0.874047	0.713238	1	FALSE	FALSE	FALSE	0	34	35	35	35	0.0828906
P07225	P07225	>sp|P07225|PROS_HUMAN Vitamin K-dependent protein S OS=Homo sapiens OX=9606 GN=PROS1 PE=1 SV=1	PROS1	1	PROS1	2	2	0.00836518	0.0132828	0	0.0807874	0.284662	0	0.900727	0.771755	1	0.96997	0.906813	1	FALSE	FALSE	FALSE	0	10	10	10	10	-2.07949
P07237	P07237	>sp|P07237|PDIA1_HUMAN Protein disulfide-isomerase OS=Homo sapiens OX=9606 GN=P4HB PE=1 SV=3	P4HB	1	P4HB	40	40	0.0972581	0.107935	0.105177	1.79316	7.31305	0.439671	0.0166279	5.62387e-05	9.06129e-06	0.144312	0.00141065	0.000465146	FALSE	FALSE	FALSE	0	192	200	200	200	1.07195
P07311	P07311	>sp|P07311|ACYP1_HUMAN Acylphosphatase-1 OS=Homo sapiens OX=9606 GN=ACYP1 PE=1 SV=2	ACYP1	1	ACYP1	7	7	-0.138467	-0.171275	-0.169759	-1.50967	-2.58742	-0.708304	0.0366392	0.0940972	0.00623489	0.221135	0.280176	0.0571058	FALSE	FALSE	FALSE	0	34	35	35	35	0.0828906
P07339	P07339	>sp|P07339|CATD_HUMAN Cathepsin D OS=Homo sapiens OX=9606 GN=CTSD PE=1 SV=1	CTSD	1	CTSD	26	26	-0.0548152	-0.0534446	4.20279e-18	-0.389129	-0.0693942	7.35676e-18	0.551239	0.0136578	1	0.802365	0.0807519	1	FALSE	FALSE	FALSE	0	123	130	130	130	1.1465
P07355	P07355	>sp|P07355|ANXA2_HUMAN Annexin A2 OS=Homo sapiens OX=9606 GN=ANXA2 PE=1 SV=2	ANXA2	1	ANXA2	35	35	0.0742591	0.104439	0	0.944037	4.60123	0	0.164414	2.44242e-09	1	0.482603	4.25624e-07	1	FALSE	FALSE	FALSE	0	162	175	175	175	1.49675
P07384	P07384	>sp|P07384|CAN1_HUMAN Calpain-1 catalytic subunit OS=Homo sapiens OX=9606 GN=CAPN1 PE=1 SV=1	CAPN1	1	CAPN1	43	43	-0.100115	-0.119217	-0.186152	-1.74419	-6.71355	-0.44523	0.0190665	0.00631359	3.32125e-06	0.154539	0.0464233	0.000222155	FALSE	FALSE	TRUE	1	199	206	215	215	0.997892
P07437	P07437	>sp|P07437|TBB5_HUMAN Tubulin beta chain OS=Homo sapiens OX=9606 GN=TUBB PE=1 SV=2	TUBB	1	TUBB	6	6	-0.114378	-0.119133	-0.0652007	-0.743159	-1.67529	-0.242572	0.265466	0.0383059	0.339361	0.593383	0.158143	0.900565	FALSE	FALSE	FALSE	0	25	28	30	30	0.761816
P07602	P07602	>sp|P07602|SAP_HUMAN Prosaposin OS=Homo sapiens OX=9606 GN=PSAP PE=1 SV=2	PSAP	1	PSAP	19	19	0.0541917	0.0590811	2.58873e-16	0.751574	2.33827	8.11626e-16	0.260405	0.0850081	1	0.587931	0.262837	1	FALSE	FALSE	FALSE	0	94	95	95	95	0.491836
P07686	P07686	>sp|P07686|HEXB_HUMAN Beta-hexosaminidase subunit beta OS=Homo sapiens OX=9606 GN=HEXB PE=1 SV=4	HEXB	1	HEXB	21	21	0.047089	0.0647522	1.65305e-15	0.3895	4.5511	6.41524e-15	0.550866	0.317473	1	0.802365	0.568532	1	FALSE	FALSE	FALSE	0	94	105	105	105	1.74877
P07711	P07711	>sp|P07711|CATL1_HUMAN Procathepsin L OS=Homo sapiens OX=9606 GN=CTSL PE=1 SV=2	CTSL	1	CTSL	2	2	0.345079	0.346796	0.29969	1.97464	2.9788	1.10489	0.0100211	0.003286	0.0157021	0.105181	0.0292472	0.111686	FALSE	TRUE	FALSE	1	8	10	10	10	-0.263921
P07737	P07737	>sp|P07737|PROF1_HUMAN Profilin-1 OS=Homo sapiens OX=9606 GN=PFN1 PE=1 SV=2	PFN1	1	PFN1	20	20	-0.0344454	-0.0185398	0	-0.588837	-2.40947	0	0.372367	0.0374296	1	0.686431	0.15569	1	FALSE	FALSE	FALSE	0	92	100	100	100	1.39686
P07741	P07741	>sp|P07741|APT_HUMAN Adenine phosphoribosyltransferase OS=Homo sapiens OX=9606 GN=APRT PE=1 SV=2	APRT	1	APRT	15	15	0.0745157	0.080114	0.104264	1.11112	4.47097	0.309541	0.107481	0.385431	0.0378707	0.393903	0.629866	0.202896	FALSE	FALSE	FALSE	0	65	73	75	75	1.63933
P07814	P07814	>sp|P07814|SYEP_HUMAN Bifunctional glutamate/proline--tRNA ligase OS=Homo sapiens OX=9606 GN=EPRS1 PE=1 SV=5	EPRS1	1	EPRS1	91	91	0.0615152	0.0485394	0.017293	0.795582	4.88429	0.0684591	0.235178	0.00178604	0.494622	0.56161	0.0189842	1	FALSE	FALSE	FALSE	0	440	443	455	455	0.750407
P07858	P07858	>sp|P07858|CATB_HUMAN Cathepsin B OS=Homo sapiens OX=9606 GN=CTSB PE=1 SV=3	CTSB	1	CTSB	11	11	0.0069201	0.00216476	-7.50656e-18	0.0672585	0.208809	-1.55454e-17	0.917276	0.43389	1	0.976142	0.676529	1	FALSE	FALSE	FALSE	0	47	50	55	55	0.76335
P07900	P07900	>sp|P07900|HS90A_HUMAN Heat shock protein HSP 90-alpha OS=Homo sapiens OX=9606 GN=HSP90AA1 PE=1 SV=5	HSP90AA1	1	HSP90AA1	46	46	0.0934703	0.118302	0.180686	1.27562	8.35099	0.398977	0.0694962	0.103296	0.000201684	0.311805	0.296117	0.00458952	FALSE	FALSE	TRUE	1	209	229	230	230	1.72893
P07910	P07910	>sp|P07910|HNRPC_HUMAN Heterogeneous nuclear ribonucleoproteins C1/C2 OS=Homo sapiens OX=9606 GN=HNRNPC PE=1 SV=4	HNRNPC	1	HNRNPC	10	10	-0.255227	-0.210245	-9.14718e-17	-0.713913	-3.29817	-4.66728e-16	0.283657	0.000116934	1	0.611558	0.0024427	1	FALSE	TRUE	FALSE	1	50	50	50	50	0.0373093
P07919	P07919	>sp|P07919|QCR6_HUMAN Cytochrome b-c1 complex subunit 6, mitochondrial OS=Homo sapiens OX=9606 GN=UQCRH PE=1 SV=2	UQCRH	1	UQCRH	6	6	0.116621	0.133638	0.156341	1.33313	4.25413	0.793515	0.0594845	0.0134778	0.00216497	0.287943	0.0799017	0.0259718	FALSE	FALSE	TRUE	1	25	30	30	30	1.56862
P07942	P07942	>sp|P07942|LAMB1_HUMAN Laminin subunit beta-1 OS=Homo sapiens OX=9606 GN=LAMB1 PE=1 SV=2	LAMB1	1	LAMB1	4	4	0.00571615	-0.0106906	-1.66638e-20	0.101243	-0.820736	-8.72306e-20	0.875801	0.556864	1	0.961263	0.768425	1	FALSE	FALSE	FALSE	0	15	18	20	20	0.722199
P07947	P07947	>sp|P07947|YES_HUMAN Tyrosine-protein kinase Yes OS=Homo sapiens OX=9606 GN=YES1 PE=1 SV=3	YES1	1	YES1	8	8	0.0176471	0.00705242	6.61354e-16	0.119379	0.0393806	3.46728e-15	0.853817	0.938522	1	0.95191	0.988248	1	FALSE	FALSE	FALSE	0	37	39	40	40	0.452616
P07949	P07949	>sp|P07949|RET_HUMAN Proto-oncogene tyrosine-protein kinase receptor Ret OS=Homo sapiens OX=9606 GN=RET PE=1 SV=3	RET	1	RET	14	14	-0.277658	-0.268688	-0.262379	-3.35214	-5.50928	-0.687302	0.000276909	1.45148e-10	5.33718e-05	0.0112496	4.179e-08	0.00171567	TRUE	TRUE	TRUE	3	66	66	70	70	0.205204
P07951	P07951	>sp|P07951|TPM2_HUMAN Tropomyosin beta chain OS=Homo sapiens OX=9606 GN=TPM2 PE=1 SV=1	TPM2	1	TPM2	1	1	0.117611	0.11862	0.0754422	1.1321	0.991024	0.647506	0.101753	0.279757	0.247524	0.382961	0.534185	0.736013	FALSE	FALSE	FALSE	0	5	5	5	5
P07954	P07954	>sp|P07954|FUMH_HUMAN Fumarate hydratase, mitochondrial OS=Homo sapiens OX=9606 GN=FH PE=1 SV=3	FH	1	FH	23	23	0.0437693	0.0408815	0.010735	0.760686	1.61204	0.0695327	0.255012	0.0658019	0.538846	0.583054	0.223456	1	FALSE	FALSE	FALSE	0	110	110	115	115	0.407911
P07992	P07992	>sp|P07992|ERCC1_HUMAN DNA excision repair protein ERCC-1 OS=Homo sapiens OX=9606 GN=ERCC1 PE=1 SV=1	ERCC1	1	ERCC1	3	3	-0.093563	-0.102405	-0.041204	-1.26586	-2.18028	-0.265583	0.0713453	0.212416	0.322005	0.314286	0.452581	0.872471	FALSE	FALSE	FALSE	0	14	10	15	15	-5.10887
P07996	P07996	>sp|P07996|TSP1_HUMAN Thrombospondin-1 OS=Homo sapiens OX=9606 GN=THBS1 PE=1 SV=2	THBS1	1	THBS1	8	8	-0.0585962	-0.0579336	-1.96531e-18	-0.427008	-1.08622	-1.39616e-17	0.5139	0.267781	1	0.780426	0.521542	1	FALSE	FALSE	FALSE	0	37	38	40	40	0.131048
P08047	P08047	>sp|P08047|SP1_HUMAN Transcription factor Sp1 OS=Homo sapiens OX=9606 GN=SP1 PE=1 SV=3	SP1	1	SP1	4	4	-0.0019077	-0.0059381	-8.83058e-20	-0.0183202	-0.366158	-8.57962e-19	0.977424	0.972626	1	0.993477	1	1	FALSE	FALSE	FALSE	0	19	20	20	20	-0.344801
P08069	P08069	>sp|P08069|IGF1R_HUMAN Insulin-like growth factor 1 receptor OS=Homo sapiens OX=9606 GN=IGF1R PE=1 SV=1	IGF1R	1	IGF1R	32	32	-0.00315657	-0.00117627	1.03573e-17	-0.0481766	-0.562436	5.13458e-17	0.940686	0.421169	1	0.98098	0.665162	1	FALSE	FALSE	FALSE	0	149	156	160	160	1.07778
P08123	P08123	>sp|P08123|CO1A2_HUMAN Collagen alpha-2(I) chain OS=Homo sapiens OX=9606 GN=COL1A2 PE=1 SV=7	COL1A2	1	COL1A2	6	6	-0.00431582	-0.0211349	2.86117e-19	-0.0412363	-0.351106	9.07584e-19	0.949217	0.563832	1	0.982733	0.772702	1	FALSE	FALSE	FALSE	0	24	26	30	30	0.300707
P08133	P08133	>sp|P08133|ANXA6_HUMAN Annexin A6 OS=Homo sapiens OX=9606 GN=ANXA6 PE=1 SV=3	ANXA6	1	ANXA6	67	67	0.0389379	0.032864	0	0.749603	2.58228	0	0.261583	0.13181	1	0.588985	0.343776	1	FALSE	FALSE	FALSE	0	314	318	335	335	0.78993
P08134	P08134	>sp|P08134|RHOC_HUMAN Rho-related GTP-binding protein RhoC OS=Homo sapiens OX=9606 GN=RHOC PE=1 SV=1	RHOC	1	RHOC	6	6	0.95914	0.917385	1.18061	4.79243	10.2061	1.75655	1.28018e-05	1.82521e-12	5.92971e-09	0.00156988	7.55407e-10	1.35402e-06	TRUE	TRUE	TRUE	3	26	30	30	30	1.17186
P08174	P08174	>sp|P08174|DAF_HUMAN Complement decay-accelerating factor OS=Homo sapiens OX=9606 GN=CD55 PE=1 SV=4	CD55	1	CD55	8	8	-0.114185	-0.109702	-2.88547e-18	-0.423471	-1.68933	-1.06312e-17	0.517322	0.112494	1	0.782482	0.310648	1	FALSE	FALSE	FALSE	0	37	39	40	40	0.448855
P08195	P08195	>sp|P08195|4F2_HUMAN 4F2 cell-surface antigen heavy chain OS=Homo sapiens OX=9606 GN=SLC3A2 PE=1 SV=3	SLC3A2	1	SLC3A2	32	32	0.0201869	-0.0242573	-0.0750867	0.296155	-2.2901	-0.193949	0.648991	0.0488419	0.0528406	0.859376	0.184924	0.258794	FALSE	FALSE	FALSE	0	148	159	160	160	1.4031
P08235	P08235	>sp|P08235|MCR_HUMAN Mineralocorticoid receptor OS=Homo sapiens OX=9606 GN=NR3C2 PE=1 SV=2	NR3C2	1	NR3C2	1	1	0.0676749	0.066957	0	0.631469	0.938206	0	0.34011	0.308697	1	0.662571	0.560513	1	FALSE	FALSE	FALSE	0	4	5	5	5
P08236	P08236	>sp|P08236|BGLR_HUMAN Beta-glucuronidase OS=Homo sapiens OX=9606 GN=GUSB PE=1 SV=2	GUSB	1	GUSB	10	10	-0.446437	-0.502607	-0.522017	-3.91076	-10.717	-2.16976	7.74946e-05	2.88658e-15	1.91445e-11	0.00503719	1.91149e-12	1.58468e-08	TRUE	TRUE	TRUE	3	50	48	50	50	-0.466014
P08237	P08237	>sp|P08237|PFKAM_HUMAN ATP-dependent 6-phosphofructokinase, muscle type OS=Homo sapiens OX=9606 GN=PFKM PE=1 SV=2	PFKM	1	PFKM	31	31	-0.0696723	-0.100118	-0.078101	-0.826192	-3.2005	-0.358908	0.218825	0.000201893	0.0760605	0.545399	0.00385033	0.333959	FALSE	FALSE	FALSE	0	148	152	155	155	0.832227
P08238	P08238	>sp|P08238|HS90B_HUMAN Heat shock protein HSP 90-beta OS=Homo sapiens OX=9606 GN=HSP90AB1 PE=1 SV=4	HSP90AB1	1	HSP90AB1	62	62	0.0327398	0.064336	2.91785e-17	0.233176	5.62555	7.8075e-17	0.719554	0.128818	1	0.891886	0.339068	1	FALSE	FALSE	FALSE	0	289	310	310	310	1.51102
P08240	P08240	>sp|P08240|SRPRA_HUMAN Signal recognition particle receptor subunit alpha OS=Homo sapiens OX=9606 GN=SRPRA PE=1 SV=2	SRPRA	1	SRPRA	30	30	-0.01066	-0.0127484	0	-0.239699	-0.332082	0	0.712103	0.722678	1	0.8902	0.876158	1	FALSE	FALSE	FALSE	0	140	147	150	150	1.10353
P08243	P08243	>sp|P08243|ASNS_HUMAN Asparagine synthetase [glutamine-hydrolyzing] OS=Homo sapiens OX=9606 GN=ASNS PE=1 SV=4	ASNS	1	ASNS	31	31	0.0987855	0.0629908	0	0.371761	2.74328	0	0.56886	0.0114489	1	0.81328	0.0712542	1	FALSE	FALSE	FALSE	0	141	153	155	155	1.51693
P08397	P08397	>sp|P08397|HEM3_HUMAN Porphobilinogen deaminase OS=Homo sapiens OX=9606 GN=HMBS PE=1 SV=2	HMBS	1	HMBS	12	12	-0.0402994	-0.0353671	-0.00228807	-1.04419	-1.57536	-0.0106555	0.127748	0.786399	0.810092	0.43052	0.915047	1	FALSE	FALSE	FALSE	0	60	59	60	60	-0.0597974
P08559	P08559	>sp|P08559|ODPA_HUMAN Pyruvate dehydrogenase E1 component subunit alpha, somatic form, mitochondrial OS=Homo sapiens OX=9606 GN=PDHA1 PE=1 SV=3	PDHA1	1	PDHA1	25	25	0.0749491	0.0758579	3.53661e-15	1.26205	3.82674	6.52621e-15	0.0720808	0.0311676	1	0.315478	0.138606	1	FALSE	FALSE	FALSE	0	110	125	125	125	2.02335
P08574	P08574	>sp|P08574|CY1_HUMAN Cytochrome c1, heme protein, mitochondrial OS=Homo sapiens OX=9606 GN=CYC1 PE=1 SV=3	CYC1	1	CYC1	15	15	0.0480425	0.00606062	-2.13035e-17	0.644037	0.280107	-6.20227e-17	0.331003	0.329628	1	0.655024	0.581149	1	FALSE	FALSE	FALSE	0	75	75	75	75	0.263758
P08579	P08579	>sp|P08579|RU2B_HUMAN U2 small nuclear ribonucleoprotein B'' OS=Homo sapiens OX=9606 GN=SNRPB2 PE=1 SV=1	SNRPB2	1	SNRPB2	8	8	-0.00254879	-0.0277381	0	-0.0210355	-0.0775183	0	0.97408	0.674606	1	0.992739	0.847674	1	FALSE	FALSE	FALSE	0	40	40	40	40	-0.126215
P08581	P08581	>sp|P08581|MET_HUMAN Hepatocyte growth factor receptor OS=Homo sapiens OX=9606 GN=MET PE=1 SV=4	MET	1	MET	4	4	-0.0874206	-0.0976859	-0.0692478	-0.924883	-2.02182	-0.513542	0.172383	0.0323607	0.100311	0.493533	0.141728	0.397997	FALSE	FALSE	FALSE	0	16	17	20	20	-0.518448
P08621	P08621	>sp|P08621|RU17_HUMAN U1 small nuclear ribonucleoprotein 70 kDa OS=Homo sapiens OX=9606 GN=SNRNP70 PE=1 SV=2	SNRNP70	1	SNRNP70	7	7	-0.414885	-0.416002	-0.250471	-0.860263	-5.90443	-0.697155	0.201735	1.81964e-05	0.296987	0.526355	0.000618872	0.826322	FALSE	TRUE	FALSE	1	34	30	35	35	-1.77386
P08648	P08648	>sp|P08648|ITA5_HUMAN Integrin alpha-5 OS=Homo sapiens OX=9606 GN=ITGA5 PE=1 SV=2	ITGA5	1	ITGA5	6	6	-0.132022	-0.146634	-0.0771593	-0.910807	-2.29873	-0.386738	0.178447	0.10914	0.289548	0.500338	0.305333	0.811421	FALSE	FALSE	FALSE	0	28	30	30	30	0.369263
P08651	P08651	>sp|P08651|NFIC_HUMAN Nuclear factor 1 C-type OS=Homo sapiens OX=9606 GN=NFIC PE=1 SV=2	NFIC	1	NFIC	6	6	-0.0535276	-0.0362042	-1.31185e-17	-0.933055	-0.733213	-4.13617e-17	0.168943	0.519995	1	0.489175	0.739563	1	FALSE	FALSE	FALSE	0	28	29	30	30	-0.0400336
P08697	P08697	>sp|P08697|A2AP_HUMAN Alpha-2-antiplasmin OS=Homo sapiens OX=9606 GN=SERPINF2 PE=1 SV=3	SERPINF2	1	SERPINF2	2	2	0.0457848	0.0673642	1.09256e-17	0.0757363	0.282285	9.83443e-17	0.9069	0.856943	1	0.972865	0.952573	1	FALSE	FALSE	FALSE	0	10	10	10	10	-2.07949
P08708	P08708	>sp|P08708|RS17_HUMAN 40S ribosomal protein S17 OS=Homo sapiens OX=9606 GN=RPS17 PE=1 SV=2	RPS17	1	RPS17	10	10	0.0491331	0.034052	3.23905e-18	0.605253	0.501289	1.72168e-17	0.359696	0.0841139	1	0.677905	0.260928	1	FALSE	FALSE	FALSE	0	50	50	50	50	0.0373093
P08727	P08727	>sp|P08727|K1C19_HUMAN Keratin, type I cytoskeletal 19 OS=Homo sapiens OX=9606 GN=KRT19 PE=1 SV=4	KRT19	1	KRT19	33	33	0.124148	0.0841233	2.79183e-16	0.310355	5.20327	4.45343e-16	0.633537	0.159492	1	0.851315	0.385459	1	FALSE	FALSE	FALSE	0	137	160	165	165	2.43354
P08729	P08729	>sp|P08729|K2C7_HUMAN Keratin, type II cytoskeletal 7 OS=Homo sapiens OX=9606 GN=KRT7 PE=1 SV=5	KRT7	1	KRT7	5	5	0.126046	0.03819	0	0.573381	1.90286	0	0.384583	0.214897	1	0.694304	0.45523	1	FALSE	FALSE	FALSE	0	1	8	25	25
P08754	P08754	>sp|P08754|GNAI3_HUMAN Guanine nucleotide-binding protein G(i) subunit alpha-3 OS=Homo sapiens OX=9606 GN=GNAI3 PE=1 SV=3	GNAI3	1	GNAI3	8	8	-0.103814	-0.145306	-0.00424489	-0.505533	-1.46541	-0.0123022	0.441489	0.00528073	0.828972	0.735297	0.0411752	1	FALSE	TRUE	FALSE	1	36	36	40	40	-0.210589
P08758	P08758	>sp|P08758|ANXA5_HUMAN Annexin A5 OS=Homo sapiens OX=9606 GN=ANXA5 PE=1 SV=2	ANXA5	1	ANXA5	29	29	0.0571386	0.0549465	5.2675e-16	1.2342	1.64201	8.59227e-16	0.0776658	0.949745	1	0.330023	0.994813	1	FALSE	FALSE	FALSE	0	133	135	145	145	0.662674
P08779	P08779	>sp|P08779|K1C16_HUMAN Keratin, type I cytoskeletal 16 OS=Homo sapiens OX=9606 GN=KRT16 PE=1 SV=4	KRT16	1	KRT16	21	21	-0.168594	-0.085907	-0.0191524	-0.718986	-5.06129	-0.0945442	0.280434	0.000202343	0.724729	0.60877	0.00385033	1	FALSE	FALSE	FALSE	0	68	59	105	105	-1.53566
P08865	P08865	>sp|P08865|RSSA_HUMAN 40S ribosomal protein SA OS=Homo sapiens OX=9606 GN=RPSA PE=1 SV=4	RPSA	1	RPSA	13	13	-0.0101818	-0.0273689	0	-0.106766	-0.0323237	0	0.869094	0.398016	1	0.960047	0.642844	1	FALSE	FALSE	FALSE	0	65	65	65	65	0.193023
P08910	P08910	>sp|P08910|ABHD2_HUMAN Monoacylglycerol lipase ABHD2 OS=Homo sapiens OX=9606 GN=ABHD2 PE=1 SV=1	ABHD2	1	ABHD2	3	3	0.127655	0.0929305	0.0593489	1.338	1.54719	0.491852	0.0587026	0.101792	0.227487	0.28562	0.293004	0.700579	FALSE	FALSE	FALSE	0	12	12	15	15	-1.70902
P08962	P08962	>sp|P08962|CD63_HUMAN CD63 antigen OS=Homo sapiens OX=9606 GN=CD63 PE=1 SV=2	CD63	1	CD63	4	4	-0.0387677	-0.026702	-1.75669e-18	-0.258678	-0.536182	-8.06994e-18	0.690603	0.501541	1	0.879287	0.728137	1	FALSE	FALSE	FALSE	0	20	20	20	20	-0.871859
P09001	P09001	>sp|P09001|RM03_HUMAN 39S ribosomal protein L3, mitochondrial OS=Homo sapiens OX=9606 GN=MRPL3 PE=1 SV=1	MRPL3	1	MRPL3	11	11	-0.0772482	-0.0835976	-0.0367022	-0.980121	-2.04287	-0.208533	0.150264	0.0246864	0.281253	0.46476	0.119585	0.798995	FALSE	FALSE	FALSE	0	53	50	55	55	-0.637631
P09012	P09012	>sp|P09012|SNRPA_HUMAN U1 small nuclear ribonucleoprotein A OS=Homo sapiens OX=9606 GN=SNRPA PE=1 SV=3	SNRPA	1	SNRPA	9	9	-0.210055	-0.150509	-0.15922	-0.628825	-4.15966	-0.314866	0.342049	0.000299002	0.294008	0.664238	0.00500981	0.820998	FALSE	TRUE	FALSE	1	43	41	45	45	-0.650235
P09104	P09104	>sp|P09104|ENOG_HUMAN Gamma-enolase OS=Homo sapiens OX=9606 GN=ENO2 PE=1 SV=3	ENO2	1	ENO2	16	16	0.0391623	0.0229125	0	0.512335	0.891581	0	0.435544	0.424226	1	0.730911	0.668067	1	FALSE	FALSE	FALSE	0	71	78	80	80	1.40844
P09110	P09110	>sp|P09110|THIK_HUMAN 3-ketoacyl-CoA thiolase, peroxisomal OS=Homo sapiens OX=9606 GN=ACAA1 PE=1 SV=2	ACAA1	1	ACAA1	15	15	0.04585	0.0163152	7.82353e-18	0.519186	0.6049	3.10269e-17	0.42961	0.513311	1	0.727777	0.73605	1	FALSE	FALSE	FALSE	0	71	71	75	75	0.240715
P09132	P09132	>sp|P09132|SRP19_HUMAN Signal recognition particle 19 kDa protein OS=Homo sapiens OX=9606 GN=SRP19 PE=1 SV=3	SRP19	1	SRP19	7	7	0.0366932	0.0778106	2.64974e-15	0.721789	1.55837	4.75465e-15	0.278665	0.455626	1	0.606516	0.693599	1	FALSE	FALSE	FALSE	0	32	35	35	35	0.759935
P09234	P09234	>sp|P09234|RU1C_HUMAN U1 small nuclear ribonucleoprotein C OS=Homo sapiens OX=9606 GN=SNRPC PE=1 SV=1	SNRPC	1	SNRPC	4	4	-0.370142	-0.35933	-0.251095	-1.18356	-3.67874	-2.26254	0.088866	0.000168605	0.207482	0.356649	0.0032979	0.660868	FALSE	TRUE	FALSE	1	20	20	20	20	-0.871859
P09382	P09382	>sp|P09382|LEG1_HUMAN Galectin-1 OS=Homo sapiens OX=9606 GN=LGALS1 PE=1 SV=2	LGALS1	1	LGALS1	8	8	-0.0397048	-0.027676	-6.21032e-17	-0.556163	-0.537074	-6.17289e-16	0.398519	0.582753	1	0.703356	0.786746	1	FALSE	FALSE	FALSE	0	40	40	40	40	-0.126215
P09417	P09417	>sp|P09417|DHPR_HUMAN Dihydropteridine reductase OS=Homo sapiens OX=9606 GN=QDPR PE=1 SV=2	QDPR	1	QDPR	12	12	-0.113051	-0.0983306	-0.0795067	-1.47765	-2.7858	-0.352846	0.0400301	0.079379	0.0528766	0.23273	0.251386	0.258794	FALSE	FALSE	FALSE	0	55	57	60	60	0.533114
P09429	P09429	>sp|P09429|HMGB1_HUMAN High mobility group protein B1 OS=Homo sapiens OX=9606 GN=HMGB1 PE=1 SV=3	HMGB1	1	HMGB1	14	14	0.0173612	-0.027332	-3.603e-17	0.145928	-0.886656	-8.16573e-17	0.821874	0.734215	1	0.937707	0.88363	1	FALSE	FALSE	FALSE	0	67	70	70	70	0.749484
P09467	P09467	>sp|P09467|F16P1_HUMAN Fructose-1,6-bisphosphatase 1 OS=Homo sapiens OX=9606 GN=FBP1 PE=1 SV=5	FBP1	1	FBP1	27	27	0.101718	0.12658	0.0964498	0.748785	6.1075	0.287763	0.262074	0.00601383	0.182174	0.589688	0.0446453	0.605539	FALSE	FALSE	FALSE	0	120	133	135	135	1.73832
P09493	P09493	>sp|P09493|TPM1_HUMAN Tropomyosin alpha-1 chain OS=Homo sapiens OX=9606 GN=TPM1 PE=1 SV=2	TPM1	1	TPM1	10	10	0.0277814	0.0229833	8.45979e-17	0.199739	0.635298	1.50787e-16	0.758217	0.0419483	1	0.908332	0.167881	1	FALSE	FALSE	FALSE	0	50	50	50	50	0.0373093
P09496	P09496	>sp|P09496|CLCA_HUMAN Clathrin light chain A OS=Homo sapiens OX=9606 GN=CLTA PE=1 SV=1	CLTA	1	CLTA	10	10	-0.124389	-0.12507	-3.85733e-18	-1.43457	-0.815073	-7.82122e-18	0.0450766	0.000828306	1	0.248127	0.0106506	1	FALSE	FALSE	FALSE	0	46	50	50	50	1.00546
P09497	P09497	>sp|P09497|CLCB_HUMAN Clathrin light chain B OS=Homo sapiens OX=9606 GN=CLTB PE=1 SV=1	CLTB	1	CLTB	11	11	-0.0149945	-0.0366166	-0.046271	-0.164781	-2.24068	-0.163161	0.799392	0.444583	0.257722	0.928975	0.685934	0.753483	FALSE	FALSE	FALSE	0	50	55	55	55	1.21248
P09525	P09525	>sp|P09525|ANXA4_HUMAN Annexin A4 OS=Homo sapiens OX=9606 GN=ANXA4 PE=1 SV=4	ANXA4	1	ANXA4	32	32	0.00354041	-0.0689402	-0.166408	0.0383747	-2.91531	-0.293805	0.952736	0.21336	0.00556373	0.984368	0.453424	0.0520382	FALSE	FALSE	FALSE	0	146	153	160	160	1.08545
P09529	P09529	>sp|P09529|INHBB_HUMAN Inhibin beta B chain OS=Homo sapiens OX=9606 GN=INHBB PE=1 SV=2	INHBB	1	INHBB	2	2	-0.4408	-0.378541	-0.432724	-3.30599	-4.23457	-2.06702	0.000309145	0.00107044	0.000128445	0.0117653	0.012749	0.00336191	TRUE	TRUE	TRUE	3	10	8	10	10	-4.39403
P09543	P09543	>sp|P09543|CN37_HUMAN 2',3'-cyclic-nucleotide 3'-phosphodiesterase OS=Homo sapiens OX=9606 GN=CNP PE=1 SV=2	CNP	1	CNP	17	17	0.0646828	0.0553517	9.51449e-17	0.672268	1.53808	2.90791e-16	0.311206	0.114817	1	0.636165	0.31463	1	FALSE	FALSE	FALSE	0	83	83	85	85	0.307021
P09601	P09601	>sp|P09601|HMOX1_HUMAN Heme oxygenase 1 OS=Homo sapiens OX=9606 GN=HMOX1 PE=1 SV=1	HMOX1	1	HMOX1	7	7	0.001679	-0.0569016	-2.78605e-18	0.00548906	-0.850846	-9.97595e-18	0.993235	0.637302	1	0.998209	0.823456	1	FALSE	FALSE	FALSE	0	32	34	35	35	0.410315
P09622	P09622	>sp|P09622|DLDH_HUMAN Dihydrolipoyl dehydrogenase, mitochondrial OS=Homo sapiens OX=9606 GN=DLD PE=1 SV=2	DLD	1	DLD	20	20	0.0535392	0.0617761	0.0547857	0.795105	3.16631	0.261353	0.23544	0.0209804	0.0775721	0.561831	0.107616	0.338394	FALSE	FALSE	FALSE	0	99	99	100	99	0.377172
P09651	P09651	>sp|P09651|ROA1_HUMAN Heterogeneous nuclear ribonucleoprotein A1 OS=Homo sapiens OX=9606 GN=HNRNPA1 PE=1 SV=5	HNRNPA1	1	HNRNPA1	24	24	-0.164736	-0.142076	-0.13909	-0.979386	-4.15638	-0.292011	0.150542	0.0299623	0.0942388	0.4654	0.135278	0.384128	FALSE	FALSE	FALSE	0	106	117	120	120	1.64088
P09661	P09661	>sp|P09661|RU2A_HUMAN U2 small nuclear ribonucleoprotein A' OS=Homo sapiens OX=9606 GN=SNRPA1 PE=1 SV=2	SNRPA1	1	SNRPA1	10	10	-0.0799622	-0.0445871	0	-0.561972	-0.306877	0	0.393778	0.0612958	1	0.699839	0.21397	1	FALSE	FALSE	FALSE	0	48	50	50	50	0.51191
P09668	P09668	>sp|P09668|CATH_HUMAN Pro-cathepsin H OS=Homo sapiens OX=9606 GN=CTSH PE=1 SV=4	CTSH	1	CTSH	4	4	-0.0720477	-0.0670239	-1.68313e-16	-0.540726	-0.342102	-6.4537e-16	0.411307	0.240997	1	0.714875	0.488786	1	FALSE	FALSE	FALSE	0	20	20	20	20	-0.871859
P09669	P09669	>sp|P09669|COX6C_HUMAN Cytochrome c oxidase subunit 6C OS=Homo sapiens OX=9606 GN=COX6C PE=1 SV=2	COX6C	1	COX6C	6	6	0.045923	0.0758586	0.0962302	0.464543	1.74703	0.416915	0.478428	0.975238	0.0713668	0.757387	1	0.319103	FALSE	FALSE	FALSE	0	30	30	30	30	-0.387516
P09758	P09758	>sp|P09758|TACD2_HUMAN Tumor-associated calcium signal transducer 2 OS=Homo sapiens OX=9606 GN=TACSTD2 PE=1 SV=3	TACSTD2	1	TACSTD2	10	10	-0.0656564	-0.055726	-4.90361e-16	-0.640604	-1.62946	-3.74332e-15	0.333472	0.308118	1	0.656689	0.559922	1	FALSE	FALSE	FALSE	0	46	44	50	50	-0.555098
P09874	P09874	>sp|P09874|PARP1_HUMAN Poly [ADP-ribose] polymerase 1 OS=Homo sapiens OX=9606 GN=PARP1 PE=1 SV=4	PARP1	1	PARP1	38	38	-0.00914911	-0.0621471	-3.20673e-16	-0.0446017	-2.6848	-1.20575e-15	0.945079	0.180182	1	0.982335	0.413718	1	FALSE	FALSE	FALSE	0	186	181	190	190	0.202198
P09884	P09884	>sp|P09884|DPOLA_HUMAN DNA polymerase alpha catalytic subunit OS=Homo sapiens OX=9606 GN=POLA1 PE=1 SV=2	POLA1	1	POLA1	25	25	-0.0715528	-0.0474411	-3.66536e-16	-0.560921	-0.925623	-1.5183e-15	0.394634	0.0402296	1	0.700379	0.163135	1	FALSE	FALSE	FALSE	0	120	117	125	125	0.121241
P09914	P09914	>sp|P09914|IFIT1_HUMAN Interferon-induced protein with tetratricopeptide repeats 1 OS=Homo sapiens OX=9606 GN=IFIT1 PE=1 SV=2	IFIT1	1	IFIT1	2	2	0.0772329	0.0775398	0.0382994	0.764786	1.16968	0.457723	0.252614	0.239038	0.648461	0.579316	0.485744	1	FALSE	FALSE	FALSE	0	10	9	10	10	-3.18916
P09960	P09960	>sp|P09960|LKHA4_HUMAN Leukotriene A-4 hydrolase OS=Homo sapiens OX=9606 GN=LTA4H PE=1 SV=2	LTA4H	1	LTA4H	35	35	0.0462109	0.0263805	-3.00189e-17	0.787633	0.401775	-1.0135e-16	0.239583	0.00376667	1	0.566613	0.0317743	1	FALSE	FALSE	FALSE	0	170	174	175	175	0.824174
P09972	P09972	>sp|P09972|ALDOC_HUMAN Fructose-bisphosphate aldolase C OS=Homo sapiens OX=9606 GN=ALDOC PE=1 SV=2	ALDOC	1	ALDOC	17	17	0.0241472	0.0353429	-4.2059e-18	0.153263	1.30898	-1.4418e-17	0.813106	0.250578	1	0.934388	0.500701	1	FALSE	FALSE	FALSE	0	80	85	85	85	1.05239
P0C091	P0C091	>sp|P0C091|FREM3_HUMAN FRAS1-related extracellular matrix protein 3 OS=Homo sapiens OX=9606 GN=FREM3 PE=3 SV=2	FREM3	1	FREM3	1	1	0.0984998	0.0968662	0.0618128	1.16215	0.823498	0.653451	0.0940339	0.426656	0.273238	0.365912	0.669664	0.783961	FALSE	FALSE	FALSE	0	5	5	5	5
P0C0L4	P0C0L4	>sp|P0C0L4|CO4A_HUMAN Complement C4-A OS=Homo sapiens OX=9606 GN=C4A PE=1 SV=2	C4A	1	C4A	4	4	-0.162349	-0.143004	-6.24439e-18	-0.490508	-1.88558	-2.69511e-17	0.454808	0.0603179	1	0.743456	0.212537	1	FALSE	FALSE	FALSE	0	20	19	20	20	-1.45989
P0C0S5;Q71UI9	P0C0S5;Q71UI9	>sp|P0C0S5|H2AZ_HUMAN Histone H2A.Z OS=Homo sapiens OX=9606 GN=H2AZ1 PE=1 SV=2;>sp|Q71UI9|H2AV_HUMAN Histone H2A.V OS=Homo sapiens OX=9606 GN=H2AZ2 PE=1 SV=3	H2AZ1;H2AZ2	2	H2AZ1;H2AZ2	3	3	-0.0831153	-0.162904	-0.23337	-0.556399	-3.42283	-0.516409	0.398326	0.82905	0.109624	0.703202	0.9368	0.42436	FALSE	FALSE	FALSE	0	15	11	15	15	-4.73629
P0C2W1	P0C2W1	>sp|P0C2W1|FBSP1_HUMAN F-box/SPRY domain-containing protein 1 OS=Homo sapiens OX=9606 GN=FBXO45 PE=1 SV=1	FBXO45	1	FBXO45	4	4	-0.0452643	0.00545971	0	-0.726094	1.11847	0	0.275965	0.277268	1	0.604181	0.531745	1	FALSE	FALSE	FALSE	0	20	20	20	20	-0.871859
P0C6C1	P0C6C1	>sp|P0C6C1|AN34C_HUMAN Ankyrin repeat domain-containing protein 34C OS=Homo sapiens OX=9606 GN=ANKRD34C PE=3 SV=2	ANKRD34C	1	ANKRD34C	1	1	-0.00241931	-0.0528874	0	-0.00317318	-0.261596	0	0.996089	0.841212	1	0.999258	0.942737	1	FALSE	FALSE	FALSE	0	5	5	5	5
P0C7P0	P0C7P0	>sp|P0C7P0|CISD3_HUMAN CDGSH iron-sulfur domain-containing protein 3, mitochondrial OS=Homo sapiens OX=9606 GN=CISD3 PE=1 SV=1	CISD3	1	CISD3	1	1	-0.431725	-0.44741	-0.241461	-1.08936	-1.87225	-0.581689	0.113729	0.0555194	0.245756	0.405554	0.201452	0.733461	FALSE	FALSE	FALSE	0	5	5	5	5
P0C7T5	P0C7T5	>sp|P0C7T5|ATX1L_HUMAN Ataxin-1-like OS=Homo sapiens OX=9606 GN=ATXN1L PE=1 SV=1	ATXN1L	1	ATXN1L	3	3	0.0337306	0.0395813	0	0.484033	0.553474	0	0.460627	0.520537	1	0.749084	0.740016	1	FALSE	FALSE	FALSE	0	14	15	15	15	-0.654132
P0CAP2	P0CAP2	>sp|P0CAP2|GRL1A_HUMAN DNA-directed RNA polymerase II subunit GRINL1A OS=Homo sapiens OX=9606 GN=POLR2M PE=1 SV=1	POLR2M	1	POLR2M	4	4	-0.0241723	-0.0316621	-1.88605e-16	-0.297535	-0.688488	-1.62974e-15	0.647481	0.606144	1	0.858665	0.802777	1	FALSE	FALSE	FALSE	0	19	19	20	20	-0.946945
P0CG13	P0CG13	>sp|P0CG13|CTF8_HUMAN Chromosome transmission fidelity protein 8 homolog OS=Homo sapiens OX=9606 GN=CHTF8 PE=1 SV=1	CHTF8	1	CHTF8	2	2	0.352622	0.361484	0.300098	3.22595	3.00823	1.02111	0.000374875	0.00256357	0.0228211	0.0134914	0.0245673	0.142031	TRUE	TRUE	FALSE	2	8	10	10	10	-0.237728
P0CG38	P0CG38	>sp|P0CG38|POTEI_HUMAN POTE ankyrin domain family member I OS=Homo sapiens OX=9606 GN=POTEI PE=3 SV=1	POTEI	1	POTEI	5	5	-0.362868	-0.216943	-0.273764	-2.07127	-3.72054	-0.656605	0.00766334	0.0818834	0.0160915	0.0895003	0.256011	0.112656	FALSE	FALSE	FALSE	0	25	25	25	25	-0.587084
P0CG39	P0CG39	>sp|P0CG39|POTEJ_HUMAN POTE ankyrin domain family member J OS=Homo sapiens OX=9606 GN=POTEJ PE=3 SV=1	POTEJ	1	POTEJ	4	4	-0.0140458	-0.0173058	-1.89962e-14	-0.188495	-0.335542	-1.17253e-13	0.771382	0.932688	1	0.914033	0.985526	1	FALSE	FALSE	FALSE	0	20	17	20	20	-2.73064
P0CW24	P0CW24	>sp|P0CW24|PNM6A_HUMAN Paraneoplastic antigen-like protein 6A OS=Homo sapiens OX=9606 GN=PNMA6A PE=1 SV=2	PNMA6A	1	PNMA6A	1	1	0.137273	0.0867153	0	0.764466	0.913352	0	0.252801	0.445756	1	0.579455	0.686654	1	FALSE	FALSE	FALSE	0	5	5	5	5
P0DJD0;P0DJD1	P0DJD0;P0DJD1	>sp|P0DJD0|RGPD1_HUMAN RANBP2-like and GRIP domain-containing protein 1 OS=Homo sapiens OX=9606 GN=RGPD1 PE=2 SV=1;>sp|P0DJD1|RGPD2_HUMAN RANBP2-like and GRIP domain-containing protein 2 OS=Homo sapiens OX=9606 GN=RGPD2 PE=2 SV=1	RGPD1;RGPD2	2	RGPD1;RGPD2	2	2	0.308693	0.145104	0.0746126	1.14558	2.04508	0.301495	0.0982214	0.265763	0.352837	0.375749	0.518833	0.924496	FALSE	FALSE	FALSE	0	9	10	10	10	-1.19491
P0DKV0	P0DKV0	>sp|P0DKV0|S31C1_HUMAN Putative spermatogenesis-associated protein 31C1 OS=Homo sapiens OX=9606 GN=SPATA31C1 PE=5 SV=1	SPATA31C1	1	SPATA31C1	1	1	-0.464	-0.440923	-0.420382	-2.79758	-4.63424	-2.43892	0.00109317	1.99998e-05	0.00259901	0.0270111	0.000618872	0.0297248	TRUE	TRUE	TRUE	3	5	3	5	5
P0DME0	P0DME0	>sp|P0DME0|SETLP_HUMAN Protein SETSIP OS=Homo sapiens OX=9606 GN=SETSIP PE=1 SV=1	SETSIP	1	SETSIP	8	8	-0.00913564	0.00669332	-4.86533e-18	-0.142697	0.217517	-7.82453e-18	0.825746	0.666538	1	0.939089	0.842331	1	FALSE	FALSE	FALSE	0	37	40	40	40	0.751879
P0DMM9;P0DMN0	P0DMM9;P0DMN0	>sp|P0DMM9|ST1A3_HUMAN Sulfotransferase 1A3 OS=Homo sapiens OX=9606 GN=SULT1A3 PE=1 SV=1;>sp|P0DMN0|ST1A4_HUMAN Sulfotransferase 1A4 OS=Homo sapiens OX=9606 GN=SULT1A4 PE=1 SV=1	SULT1A3;SULT1A4	2	SULT1A3;SULT1A4	5	5	0.029701	0.00974207	1.2051e-16	0.267971	0.286415	6.90689e-16	0.680176	0.922819	1	0.875322	0.981514	1	FALSE	FALSE	FALSE	0	25	25	25	25	-0.587084
P0DMV8;P0DMV9	P0DMV8;P0DMV9	>sp|P0DMV8|HS71A_HUMAN Heat shock 70 kDa protein 1A OS=Homo sapiens OX=9606 GN=HSPA1A PE=1 SV=1;>sp|P0DMV9|HS71B_HUMAN Heat shock 70 kDa protein 1B OS=Homo sapiens OX=9606 GN=HSPA1B PE=1 SV=1	HSPA1A;HSPA1B	2	HSPA1A;HSPA1B	46	46	0.0505777	0.0405509	3.84307e-16	0.871592	4.02298	1.03269e-15	0.196304	0.122596	1	0.520112	0.328523	1	FALSE	FALSE	FALSE	0	214	230	230	230	1.48735
P0DOY2;P0DOY3	P0DOY2;P0DOY3	>sp|P0DOY2|IGLC2_HUMAN Immunoglobulin lambda constant 2 OS=Homo sapiens OX=9606 GN=IGLC2 PE=1 SV=1;>sp|P0DOY3|IGLC3_HUMAN Immunoglobulin lambda constant 3 OS=Homo sapiens OX=9606 GN=IGLC3 PE=1 SV=1	IGLC2;IGLC3	2	IGLC2;IGLC3	1	1	-0.321821	-0.24267	-0.160553	-1.59098	-3.55941	-0.964818	0.0292355	0.00229998	0.1114	0.195553	0.0230569	0.428639	FALSE	TRUE	FALSE	1	4	5	5	5
P0DP23;P0DP24;P0DP25	P0DP23;P0DP24;P0DP25	>sp|P0DP23|CALM1_HUMAN Calmodulin-1 OS=Homo sapiens OX=9606 GN=CALM1 PE=1 SV=1;>sp|P0DP24|CALM2_HUMAN Calmodulin-2 OS=Homo sapiens OX=9606 GN=CALM2 PE=1 SV=1;>sp|P0DP25|CALM3_HUMAN Calmodulin-3 OS=Homo sapiens OX=9606 GN=CALM3 PE=1 SV=1	CALM1;CALM2;CALM3	3	CALM1;CALM2;CALM3	14	14	0.174852	0.159601	0.0518887	2.7708	3.03389	0.12436	0.00117129	4.40994e-07	0.310245	0.0283076	3.01058e-05	0.848942	TRUE	TRUE	FALSE	2	65	70	70	70	1.11748
P0DPB6	P0DPB6	>sp|P0DPB6|RPAC2_HUMAN DNA-directed RNA polymerases I and III subunit RPAC2 OS=Homo sapiens OX=9606 GN=POLR1D PE=1 SV=1	POLR1D	1	POLR1D	6	6	-0.0673912	-0.0736608	-2.02968e-15	-1.01574	-1.80977	-8.58943e-15	0.137349	0.627944	1	0.444596	0.818714	1	FALSE	FALSE	FALSE	0	29	27	30	30	-1.27011
P0DPD7	P0DPD7	>sp|P0DPD7|EFMT4_HUMAN EEF1A lysine methyltransferase 4 OS=Homo sapiens OX=9606 GN=EEF1AKMT4 PE=1 SV=1	EEF1AKMT4	1	EEF1AKMT4	6	6	-0.177411	-0.167108	-0.149411	-2.44381	-3.07079	-0.62649	0.00277153	0.0117714	0.0119552	0.0493362	0.0725121	0.0912065	TRUE	FALSE	FALSE	1	26	24	30	30	-1.49769
P10109	P10109	>sp|P10109|ADX_HUMAN Adrenodoxin, mitochondrial OS=Homo sapiens OX=9606 GN=FDX1 PE=1 SV=1	FDX1	1	FDX1	5	5	-0.177373	-0.14282	-1.10118e-17	-1.50374	-0.352614	-3.05272e-17	0.0372455	0.00146224	1	0.223405	0.0164396	1	FALSE	TRUE	FALSE	1	22	23	25	25	-0.214466
P10114	P10114	>sp|P10114|RAP2A_HUMAN Ras-related protein Rap-2a OS=Homo sapiens OX=9606 GN=RAP2A PE=1 SV=1	RAP2A	1	RAP2A	2	2	0.1213	-0.0126157	0	0.711732	-0.574178	0	0.285051	0.603687	1	0.612661	0.801098	1	FALSE	FALSE	FALSE	0	8	10	10	10	-0.237728
P10155	P10155	>sp|P10155|RO60_HUMAN RNA-binding protein RO60 OS=Homo sapiens OX=9606 GN=RO60 PE=1 SV=2	RO60	1	RO60	26	26	0.0131529	0.000785406	-3.75857e-17	0.281483	0.784009	-1.564e-16	0.665143	0.0783303	1	0.86636	0.249144	1	FALSE	FALSE	FALSE	0	125	124	130	130	0.351646
P10163	P10163	>sp|P10163|PRB4_HUMAN Basic salivary proline-rich protein 4 OS=Homo sapiens OX=9606 GN=PRB4 PE=1 SV=4	PRB4	1	PRB4	1	1	-0.172797	-0.115888	-0.0641613	-1.15098	-1.88995	-0.609969	0.0968391	0.099279	0.280762	0.373047	0.289176	0.798629	FALSE	FALSE	FALSE	0	1	2	5	5
P10243	P10243	>sp|P10243|MYBA_HUMAN Myb-related protein A OS=Homo sapiens OX=9606 GN=MYBL1 PE=1 SV=2	MYBL1	1	MYBL1	1	1	-0.275955	-0.307807	0	-0.406604	-1.10037	0	0.533825	0.287517	1	0.791237	0.542113	1	FALSE	FALSE	FALSE	0	4	2	5	5
P10253	P10253	>sp|P10253|LYAG_HUMAN Lysosomal alpha-glucosidase OS=Homo sapiens OX=9606 GN=GAA PE=1 SV=4	GAA	1	GAA	18	18	-0.0978715	-0.136373	-0.15883	-0.824022	-4.2894	-0.476455	0.219953	0.160943	0.0142765	0.546745	0.387333	0.104003	FALSE	FALSE	FALSE	0	90	88	90	90	0.059906
P10275	P10275	>sp|P10275|ANDR_HUMAN Androgen receptor OS=Homo sapiens OX=9606 GN=AR PE=1 SV=3	AR	1	AR	2	2	0.0290865	0.027554	0.00176565	0.446071	0.295117	0.0231502	0.495691	0.945263	0.916139	0.768695	0.991373	1	FALSE	FALSE	FALSE	0	10	10	10	10	-2.07949
P10301	P10301	>sp|P10301|RRAS_HUMAN Ras-related protein R-Ras OS=Homo sapiens OX=9606 GN=RRAS PE=1 SV=1	RRAS	1	RRAS	13	13	0.0628909	0.0685008	2.53498e-16	0.538764	2.04961	6.06269e-16	0.412951	0.0844949	1	0.7154	0.26195	1	FALSE	FALSE	FALSE	0	53	64	65	65	2.39925
P10321	P10321	>sp|P10321|HLAC_HUMAN HLA class I histocompatibility antigen, C alpha chain OS=Homo sapiens OX=9606 GN=HLA-C PE=1 SV=3	HLA-C	1	HLA-C	4	4	-0.158194	-0.148287	1.68022e-16	-2.09144	-0.866667	3.82535e-16	0.00724736	0.000715525	1	0.0864721	0.00965012	1	FALSE	TRUE	FALSE	1	17	15	20	20	-2.51695
P10398	P10398	>sp|P10398|ARAF_HUMAN Serine/threonine-protein kinase A-Raf OS=Homo sapiens OX=9606 GN=ARAF PE=1 SV=2	ARAF	1	ARAF	9	9	-0.164247	-0.206723	-0.223289	-2.84426	-4.26633	-0.988122	0.000969834	0.00413744	7.49547e-06	0.0248924	0.0341197	0.0004171	TRUE	TRUE	TRUE	3	45	44	45	45	-0.311414
P10415	P10415	>sp|P10415|BCL2_HUMAN Apoptosis regulator Bcl-2 OS=Homo sapiens OX=9606 GN=BCL2 PE=1 SV=2	BCL2	1	BCL2	2	2	-0.240874	-0.295974	-0.241912	-1.40906	-2.72954	-1.17302	0.0483485	0.00661196	0.0211414	0.257771	0.0480619	0.135462	FALSE	TRUE	FALSE	1	10	6	10	10	-7.25405
P10515	P10515	>sp|P10515|ODP2_HUMAN Dihydrolipoyllysine-residue acetyltransferase component of pyruvate dehydrogenase complex, mitochondrial OS=Homo sapiens OX=9606 GN=DLAT PE=1 SV=3	DLAT	1	DLAT	24	24	-0.0220271	-0.0303002	-1.20654e-16	-0.364194	-0.12044	-3.8325e-16	0.576632	0.25445	1	0.819764	0.504482	1	FALSE	FALSE	FALSE	0	115	120	120	120	0.961191
P10586	P10586	>sp|P10586|PTPRF_HUMAN Receptor-type tyrosine-protein phosphatase F OS=Homo sapiens OX=9606 GN=PTPRF PE=1 SV=2	PTPRF	1	PTPRF	52	52	-0.0624881	-0.0772436	-3.17635e-15	-0.517329	-2.48709	-1.33658e-14	0.431214	0.00528033	1	0.728863	0.0411752	1	FALSE	FALSE	FALSE	0	247	257	260	260	1.09903
P10588	P10588	>sp|P10588|NR2F6_HUMAN Nuclear receptor subfamily 2 group F member 6 OS=Homo sapiens OX=9606 GN=NR2F6 PE=1 SV=2	NR2F6	1	NR2F6	1	1	0.0111414	0.0135888	0	0.118145	0.0487335	0	0.855309	1	1	0.952229	1	1	FALSE	FALSE	FALSE	0	3	5	5	5
P10599	P10599	>sp|P10599|THIO_HUMAN Thioredoxin OS=Homo sapiens OX=9606 GN=TXN PE=1 SV=3	TXN	1	TXN	7	7	0.0551555	0.0384807	1.58719e-17	0.554498	0.969256	1.08305e-16	0.399884	0.362261	1	0.704265	0.610929	1	FALSE	FALSE	FALSE	0	35	35	35	35	-0.239873
P10606	P10606	>sp|P10606|COX5B_HUMAN Cytochrome c oxidase subunit 5B, mitochondrial OS=Homo sapiens OX=9606 GN=COX5B PE=1 SV=2	COX5B	1	COX5B	5	5	0.0115649	-0.049761	-9.84726e-16	0.124125	-0.693703	-1.68521e-15	0.848085	0.201255	1	0.950579	0.439838	1	FALSE	FALSE	FALSE	0	25	25	25	25	-0.587084
P10619	P10619	>sp|P10619|PPGB_HUMAN Lysosomal protective protein OS=Homo sapiens OX=9606 GN=CTSA PE=1 SV=2	CTSA	1	CTSA	11	11	-0.0832292	-0.100407	-0.0489127	-0.744512	-2.59502	-0.268336	0.264647	0.0467285	0.34158	0.593295	0.17928	0.90297	FALSE	FALSE	FALSE	0	55	55	55	55	0.0980917
P10620	P10620	>sp|P10620|MGST1_HUMAN Microsomal glutathione S-transferase 1 OS=Homo sapiens OX=9606 GN=MGST1 PE=1 SV=1	MGST1	1	MGST1	7	7	-0.0855013	-0.161534	-0.189591	-0.853197	-3.19522	-0.657617	0.205185	0.779476	0.00495535	0.531057	0.91003	0.0475822	FALSE	FALSE	TRUE	1	35	35	35	35	-0.239873
P10636	P10636	>sp|P10636|TAU_HUMAN Microtubule-associated protein tau OS=Homo sapiens OX=9606 GN=MAPT PE=1 SV=5	MAPT	1	MAPT	11	11	-0.0503395	-0.0987365	-0.0627086	-0.467281	-2.99039	-0.246337	0.475902	0.381618	0.255954	0.755374	0.627534	0.751296	FALSE	FALSE	FALSE	0	55	51	55	55	-0.8271
P10644	P10644	>sp|P10644|KAP0_HUMAN cAMP-dependent protein kinase type I-alpha regulatory subunit OS=Homo sapiens OX=9606 GN=PRKAR1A PE=1 SV=1	PRKAR1A	1	PRKAR1A	16	16	-0.0264545	-0.0365939	0	-0.314644	-0.707908	0	0.628904	0.566627	1	0.849399	0.775248	1	FALSE	FALSE	FALSE	0	73	75	80	80	0.586566
P10746	P10746	>sp|P10746|HEM4_HUMAN Uroporphyrinogen-III synthase OS=Homo sapiens OX=9606 GN=UROS PE=1 SV=1	UROS	1	UROS	3	3	-0.0248116	-0.0140304	-7.94771e-17	-0.293557	-0.144666	-6.10796e-16	0.651838	0.949571	1	0.860035	0.994789	1	FALSE	FALSE	FALSE	0	11	12	15	15	-0.956698
P10768	P10768	>sp|P10768|ESTD_HUMAN S-formylglutathione hydrolase OS=Homo sapiens OX=9606 GN=ESD PE=1 SV=2	ESD	1	ESD	16	16	0.0428094	0.0375166	1.7622e-16	0.707735	0.895748	9.38661e-16	0.287621	0.16093	1	0.616184	0.387333	1	FALSE	FALSE	FALSE	0	78	77	80	80	0.122096
P10809	P10809	>sp|P10809|CH60_HUMAN 60 kDa heat shock protein, mitochondrial OS=Homo sapiens OX=9606 GN=HSPD1 PE=1 SV=2	HSPD1	1	HSPD1	58	58	0.0454915	0.0374319	0.0270018	1.05778	2.69041	0.0743172	0.123376	0.171436	0.245594	0.424192	0.400254	0.733461	FALSE	FALSE	FALSE	0	278	290	290	290	1.15008
P10909	P10909	>sp|P10909|CLUS_HUMAN Clusterin OS=Homo sapiens OX=9606 GN=CLU PE=1 SV=1	CLU	1	CLU	12	12	0.0379155	0.0128591	-2.10319e-17	0.526581	0.1303	-8.17007e-17	0.423265	0.418793	1	0.722337	0.662664	1	FALSE	FALSE	FALSE	0	44	52	60	60	1.99007
P11021	P11021	>sp|P11021|BIP_HUMAN Endoplasmic reticulum chaperone BiP OS=Homo sapiens OX=9606 GN=HSPA5 PE=1 SV=2	HSPA5	1	HSPA5	41	41	0.0982774	0.080871	0.0593704	1.50056	5.685	0.21943	0.0375746	0.000121333	0.0228707	0.224364	0.00251871	0.142206	FALSE	FALSE	FALSE	0	196	203	205	205	1.00289
P11047	P11047	>sp|P11047|LAMC1_HUMAN Laminin subunit gamma-1 OS=Homo sapiens OX=9606 GN=LAMC1 PE=1 SV=3	LAMC1	1	LAMC1	13	13	0.0275461	0.0579205	0.0342395	0.677644	2.13936	0.275689	0.30754	0.0973049	0.0761417	0.634335	0.285884	0.333959	FALSE	FALSE	FALSE	0	57	65	65	65	1.73919
P11117	P11117	>sp|P11117|PPAL_HUMAN Lysosomal acid phosphatase OS=Homo sapiens OX=9606 GN=ACP2 PE=1 SV=3	ACP2	1	ACP2	5	5	-0.0726883	-0.0625754	-1.6416e-16	-0.513614	-0.958355	-5.51053e-16	0.434433	0.554764	1	0.730155	0.766461	1	FALSE	FALSE	FALSE	0	25	25	25	25	-0.587084
P11142	P11142	>sp|P11142|HSP7C_HUMAN Heat shock cognate 71 kDa protein OS=Homo sapiens OX=9606 GN=HSPA8 PE=1 SV=1	HSPA8	1	HSPA8	29	29	-0.00604075	-0.013129	0	-0.0749193	-1.4475	0	0.907899	0.552635	1	0.973392	0.764797	1	FALSE	FALSE	FALSE	0	145	138	145	145	-0.131024
P11166	P11166	>sp|P11166|GTR1_HUMAN Solute carrier family 2, facilitated glucose transporter member 1 OS=Homo sapiens OX=9606 GN=SLC2A1 PE=1 SV=2	SLC2A1	1	SLC2A1	9	9	-0.412374	-0.343354	2.90084e-17	-3.73733	-0.180945	3.73947e-17	0.000113745	1.46472e-09	1	0.00650687	2.69427e-07	1	TRUE	TRUE	FALSE	2	41	42	45	45	0.191847
P11171	P11171	>sp|P11171|EPB41_HUMAN Protein 4.1 OS=Homo sapiens OX=9606 GN=EPB41 PE=1 SV=4	EPB41	1	EPB41	5	5	-0.126102	-0.127986	-0.084112	-1.40455	-2.73785	-0.416669	0.0489493	0.118229	0.0954422	0.258899	0.320425	0.386986	FALSE	FALSE	FALSE	0	24	22	25	25	-1.67505
P11172	P11172	>sp|P11172|UMPS_HUMAN Uridine 5'-monophosphate synthase OS=Homo sapiens OX=9606 GN=UMPS PE=1 SV=1	UMPS	1	UMPS	29	29	-0.0413243	-0.0533613	-0.0365398	-0.940987	-2.4128	-0.107084	0.165662	0.18112	0.237666	0.484881	0.414321	0.718336	FALSE	FALSE	FALSE	0	145	139	145	145	-0.039865
P11177	P11177	>sp|P11177|ODPB_HUMAN Pyruvate dehydrogenase E1 component subunit beta, mitochondrial OS=Homo sapiens OX=9606 GN=PDHB PE=1 SV=3	PDHB	1	PDHB	13	13	0.0384144	0.0144713	4.35669e-16	0.554952	0.35689	3.07611e-15	0.399512	0.309735	1	0.703796	0.561022	1	FALSE	FALSE	FALSE	0	65	61	65	65	-0.593123
P11182	P11182	>sp|P11182|ODB2_HUMAN Lipoamide acyltransferase component of branched-chain alpha-keto acid dehydrogenase complex, mitochondrial OS=Homo sapiens OX=9606 GN=DBT PE=1 SV=3	DBT	1	DBT	19	19	0.0269796	0.042104	0.00614755	0.396532	1.33345	0.0392906	0.543823	0.162688	0.69284	0.798728	0.389346	1	FALSE	FALSE	FALSE	0	91	93	95	95	0.617149
P11216	P11216	>sp|P11216|PYGB_HUMAN Glycogen phosphorylase, brain form OS=Homo sapiens OX=9606 GN=PYGB PE=1 SV=5	PYGB	1	PYGB	39	39	0.0792805	0.0585352	0.0236124	1.13724	3.33317	0.0613344	0.100394	0.0139296	0.373719	0.379891	0.0818191	0.958098	FALSE	FALSE	FALSE	0	187	190	195	195	0.7514
P11217	P11217	>sp|P11217|PYGM_HUMAN Glycogen phosphorylase, muscle form OS=Homo sapiens OX=9606 GN=PYGM PE=1 SV=6	PYGM	1	PYGM	12	12	-0.0616786	-0.044855	0	-0.9227	-0.576486	0	0.173311	0.18052	1	0.494897	0.414063	1	FALSE	FALSE	FALSE	0	56	54	60	60	-0.333911
P11233	P11233	>sp|P11233|RALA_HUMAN Ras-related protein Ral-A OS=Homo sapiens OX=9606 GN=RALA PE=1 SV=1	RALA	1	RALA	6	6	0.15642	0.138712	1.19847e-18	1.68762	1.70537	2.87184e-18	0.0223305	0.121768	1	0.171347	0.326987	1	FALSE	FALSE	FALSE	0	30	30	30	30	-0.387516
P11234	P11234	>sp|P11234|RALB_HUMAN Ras-related protein Ral-B OS=Homo sapiens OX=9606 GN=RALB PE=1 SV=1	RALB	1	RALB	10	10	0.102275	0.101852	0.0793181	1.2433	2.11066	0.478046	0.0757964	0.00167757	0.086625	0.325502	0.0182113	0.363748	FALSE	FALSE	FALSE	0	45	49	50	50	1.00954
P11274	P11274	>sp|P11274|BCR_HUMAN Breakpoint cluster region protein OS=Homo sapiens OX=9606 GN=BCR PE=1 SV=2	BCR	1	BCR	5	5	-0.217922	-0.198401	-0.162939	-2.39086	-2.9816	-0.575621	0.003196	0.0024107	0.0307338	0.0539895	0.0237201	0.175447	FALSE	TRUE	FALSE	1	24	24	25	25	-0.626839
P11279	P11279	>sp|P11279|LAMP1_HUMAN Lysosome-associated membrane glycoprotein 1 OS=Homo sapiens OX=9606 GN=LAMP1 PE=1 SV=3	LAMP1	1	LAMP1	11	11	-0.0299866	-0.000930469	6.30897e-18	-0.462645	-2.39567	1.38406e-17	0.480184	0.150185	1	0.759381	0.370954	1	FALSE	FALSE	FALSE	0	49	50	55	55	0.271088
P11310	P11310	>sp|P11310|ACADM_HUMAN Medium-chain specific acyl-CoA dehydrogenase, mitochondrial OS=Homo sapiens OX=9606 GN=ACADM PE=1 SV=1	ACADM	1	ACADM	17	17	0.0701949	0.0554668	3.0747e-17	0.905	0.794636	1.00691e-16	0.181001	0.0287337	1	0.503185	0.131678	1	FALSE	FALSE	FALSE	0	76	76	85	85	0.274653
P11387	P11387	>sp|P11387|TOP1_HUMAN DNA topoisomerase 1 OS=Homo sapiens OX=9606 GN=TOP1 PE=1 SV=2	TOP1	1	TOP1	23	23	0.0234667	0.00866881	0	0.101723	0.299752	0	0.875217	0.547291	1	0.961263	0.761697	1	FALSE	FALSE	FALSE	0	114	111	115	115	0.0924977
P11388	P11388	>sp|P11388|TOP2A_HUMAN DNA topoisomerase 2-alpha OS=Homo sapiens OX=9606 GN=TOP2A PE=1 SV=3	TOP2A	1	TOP2A	2	2	0.50808	0.230547	0.399974	3.26762	2.10152	0.965451	0.000338974	0.681856	0.0289664	0.0126818	0.851934	0.167865	TRUE	FALSE	FALSE	1	10	7	10	10	-5.76413
P11413	P11413	>sp|P11413|G6PD_HUMAN Glucose-6-phosphate 1-dehydrogenase OS=Homo sapiens OX=9606 GN=G6PD PE=1 SV=4	G6PD	1	G6PD	62	62	-0.00188958	-0.0214549	-8.11878e-17	-0.0231489	-1.19435	-1.46401e-16	0.971477	0.0837663	1	0.991741	0.260545	1	FALSE	FALSE	FALSE	0	277	309	310	310	2.00205
P11441	P11441	>sp|P11441|UBL4A_HUMAN Ubiquitin-like protein 4A OS=Homo sapiens OX=9606 GN=UBL4A PE=1 SV=1	UBL4A	1	UBL4A	8	8	-0.0482091	-0.0753209	-0.0336472	-0.6901	-2.06291	-0.225394	0.29917	0.359073	0.273768	0.627441	0.607149	0.785142	FALSE	FALSE	FALSE	0	40	40	40	40	-0.126215
P11498	P11498	>sp|P11498|PYC_HUMAN Pyruvate carboxylase, mitochondrial OS=Homo sapiens OX=9606 GN=PC PE=1 SV=2	PC	1	PC	47	47	-0.0557229	-0.0750115	-0.0624975	-0.964548	-2.22699	-0.232869	0.156236	0.000303111	0.0388506	0.473281	0.00504322	0.206807	FALSE	FALSE	FALSE	0	215	225	235	235	1.15217
P11586	P11586	>sp|P11586|C1TC_HUMAN C-1-tetrahydrofolate synthase, cytoplasmic OS=Homo sapiens OX=9606 GN=MTHFD1 PE=1 SV=4	MTHFD1	1	MTHFD1	63	63	-0.0100169	-0.0210689	-1.92782e-11	-0.211013	-0.4983	-7.39924e-11	0.745097	0.373182	0.999977	0.90269	0.619699	1	FALSE	FALSE	FALSE	0	292	307	315	315	1.258
P11717	P11717	>sp|P11717|MPRI_HUMAN Cation-independent mannose-6-phosphate receptor OS=Homo sapiens OX=9606 GN=IGF2R PE=1 SV=3	IGF2R	1	IGF2R	50	50	-0.0545238	-0.066735	-0.0580422	-0.985587	-3.94519	-0.237759	0.148216	0.0136366	0.0255519	0.461361	0.0806987	0.153518	FALSE	FALSE	FALSE	0	239	237	250	250	0.488118
P11766	P11766	>sp|P11766|ADHX_HUMAN Alcohol dehydrogenase class-3 OS=Homo sapiens OX=9606 GN=ADH5 PE=1 SV=4	ADH5	1	ADH5	16	16	0.113853	0.118115	0.100424	1.35571	4.21633	0.658856	0.0559404	7.07379e-05	0.0379315	0.279154	0.00168499	0.203058	FALSE	FALSE	FALSE	0	80	80	80	80	0.292769
P11802	P11802	>sp|P11802|CDK4_HUMAN Cyclin-dependent kinase 4 OS=Homo sapiens OX=9606 GN=CDK4 PE=1 SV=2	CDK4	1	CDK4	10	10	-0.0555243	-0.0522628	-1.57351e-13	-0.533571	-1.52157	-7.32387e-13	0.417327	0.123389	0.999999	0.720047	0.330135	1	FALSE	FALSE	FALSE	0	48	49	50	50	0.265835
P11831	P11831	>sp|P11831|SRF_HUMAN Serum response factor OS=Homo sapiens OX=9606 GN=SRF PE=1 SV=1	SRF	1	SRF	1	1	0.00282599	0.00654485	0	0.0243091	0.042535	0	0.970048	1	1	0.990957	1	1	FALSE	FALSE	FALSE	0	5	5	5	5
P11908	P11908	>sp|P11908|PRPS2_HUMAN Ribose-phosphate pyrophosphokinase 2 OS=Homo sapiens OX=9606 GN=PRPS2 PE=1 SV=2	PRPS2	1	PRPS2	15	15	0.0489445	0.0398701	-6.26528e-17	0.666435	0.663185	-1.39456e-16	0.315222	0.186783	1	0.64011	0.42042	1	FALSE	FALSE	FALSE	0	69	75	75	75	1.26224
P11940	P11940	>sp|P11940|PABP1_HUMAN Polyadenylate-binding protein 1 OS=Homo sapiens OX=9606 GN=PABPC1 PE=1 SV=2	PABPC1	1	PABPC1	37	37	-0.0170885	-0.0255897	-8.31073e-17	-0.200462	-0.552113	-2.40206e-16	0.757373	0.18369	1	0.908244	0.417417	1	FALSE	FALSE	FALSE	0	170	178	185	185	1.11198
P12004	P12004	>sp|P12004|PCNA_HUMAN Proliferating cell nuclear antigen OS=Homo sapiens OX=9606 GN=PCNA PE=1 SV=1	PCNA	1	PCNA	21	21	-0.00555545	-0.0256034	-1.82613e-17	-0.0613628	-0.771764	-4.38711e-17	0.924502	0.288786	1	0.977218	0.542904	1	FALSE	FALSE	FALSE	0	95	102	105	105	1.25375
P12035	P12035	>sp|P12035|K2C3_HUMAN Keratin, type II cytoskeletal 3 OS=Homo sapiens OX=9606 GN=KRT3 PE=1 SV=3	KRT3	1	KRT3	3	3	-0.00672222	-0.0217102	-3.54069e-18	-0.0609368	-0.276229	-1.1734e-17	0.925024	0.793441	1	0.97739	0.917041	1	FALSE	FALSE	FALSE	0	9	11	15	15	-0.18436
P12081	P12081	>sp|P12081|HARS1_HUMAN Histidine--tRNA ligase, cytoplasmic OS=Homo sapiens OX=9606 GN=HARS1 PE=1 SV=2	HARS1	1	HARS1	30	30	-0.0257306	-0.0247233	-1.69656e-16	-0.596468	-0.937568	-4.95299e-16	0.366437	0.336014	1	0.682189	0.585856	1	FALSE	FALSE	FALSE	0	141	150	150	150	1.26561
P12109	P12109	>sp|P12109|CO6A1_HUMAN Collagen alpha-1(VI) chain OS=Homo sapiens OX=9606 GN=COL6A1 PE=1 SV=3	COL6A1	1	COL6A1	4	4	-0.0868241	-0.0525585	-0.0571025	-0.949203	-2.63873	-0.105465	0.16232	0.306091	0.537715	0.478791	0.557547	1	FALSE	FALSE	FALSE	0	16	15	20	20	-1.93665
P12235	P12235	>sp|P12235|ADT1_HUMAN ADP/ATP translocase 1 OS=Homo sapiens OX=9606 GN=SLC25A4 PE=1 SV=4	SLC25A4	1	SLC25A4	5	5	0.0462605	0.0341451	1.44997e-16	0.470852	0.445305	1.16783e-15	0.472619	0.182533	1	0.753596	0.416374	1	FALSE	FALSE	FALSE	0	25	25	25	25	-0.587084
P12236	P12236	>sp|P12236|ADT3_HUMAN ADP/ATP translocase 3 OS=Homo sapiens OX=9606 GN=SLC25A6 PE=1 SV=4	SLC25A6	1	SLC25A6	14	14	0.0961544	0.113063	0.151316	1.16191	5.13057	0.385031	0.0940929	0.647396	0.0152599	0.365912	0.83007	0.109363	FALSE	FALSE	FALSE	0	59	70	70	70	2.26598
P12268	P12268	>sp|P12268|IMDH2_HUMAN Inosine-5'-monophosphate dehydrogenase 2 OS=Homo sapiens OX=9606 GN=IMPDH2 PE=1 SV=2	IMPDH2	1	IMPDH2	31	31	0.0435946	0.0481862	3.80879e-14	0.884391	2.54202	9.83671e-14	0.190318	0.265298	0.999999	0.513344	0.518231	1	FALSE	FALSE	FALSE	0	149	148	155	155	0.414853
P12270	P12270	>sp|P12270|TPR_HUMAN Nucleoprotein TPR OS=Homo sapiens OX=9606 GN=TPR PE=1 SV=3	TPR	1	TPR	31	31	-0.0551252	-0.052626	-3.53976e-16	-0.750927	-2.33605	-1.97582e-15	0.260792	0.0636496	1	0.588603	0.219504	1	FALSE	FALSE	FALSE	0	151	147	155	155	0.165533
P12273	P12273	>sp|P12273|PIP_HUMAN Prolactin-inducible protein OS=Homo sapiens OX=9606 GN=PIP PE=1 SV=1	PIP	1	PIP	1	1	-0.0169964	-0.0292763	0	-0.151562	-0.313428	0	0.815137	0.828072	1	0.934762	0.936188	1	FALSE	FALSE	FALSE	0	3	1	5	5
P12277	P12277	>sp|P12277|KCRB_HUMAN Creatine kinase B-type OS=Homo sapiens OX=9606 GN=CKB PE=1 SV=1	CKB	1	CKB	9	9	0.00126746	-0.00207164	1.13236e-18	0.0113553	-0.283865	4.26104e-18	0.986006	0.799788	1	0.996833	0.920943	1	FALSE	FALSE	FALSE	0	41	44	45	45	0.752747
P12429	P12429	>sp|P12429|ANXA3_HUMAN Annexin A3 OS=Homo sapiens OX=9606 GN=ANXA3 PE=1 SV=3	ANXA3	1	ANXA3	26	26	0.0845569	0.0700534	0.0755399	0.999109	4.96049	0.202679	0.143253	0.451046	0.0661422	0.452372	0.689963	0.302482	FALSE	FALSE	FALSE	0	113	129	130	130	2.08707
P12532	P12532	>sp|P12532|KCRU_HUMAN Creatine kinase U-type, mitochondrial OS=Homo sapiens OX=9606 GN=CKMT1B PE=1 SV=1	CKMT1B	1	CKMT1B	29	29	0.0539275	0.115074	6.77266e-13	0.23384	5.73321	1.83813e-12	0.718794	0.112589	0.999998	0.891886	0.310781	1	FALSE	FALSE	FALSE	0	121	141	145	145	2.36939
P12694	P12694	>sp|P12694|ODBA_HUMAN 2-oxoisovalerate dehydrogenase subunit alpha, mitochondrial OS=Homo sapiens OX=9606 GN=BCKDHA PE=1 SV=2	BCKDHA	1	BCKDHA	12	12	-0.0102702	0.00346853	7.17793e-18	-0.131294	0.249702	2.64682e-17	0.839444	0.720543	1	0.945213	0.875279	1	FALSE	FALSE	FALSE	0	55	60	60	60	1.16975
P12814	P12814	>sp|P12814|ACTN1_HUMAN Alpha-actinin-1 OS=Homo sapiens OX=9606 GN=ACTN1 PE=1 SV=2	ACTN1	1	ACTN1	59	59	-0.00633104	-0.0462007	-1.87209e-15	-0.0249344	-0.583122	-4.41187e-15	0.969278	0.00720719	1	0.990823	0.0512964	1	FALSE	FALSE	FALSE	0	272	275	295	295	0.750759
P12830	P12830	>sp|P12830|CADH1_HUMAN Cadherin-1 OS=Homo sapiens OX=9606 GN=CDH1 PE=1 SV=3	CDH1	1	CDH1	25	25	-0.0159868	-0.0241727	-1.16626e-16	-0.320806	-1.12471	-2.93399e-16	0.622278	0.443174	1	0.846667	0.684525	1	FALSE	FALSE	FALSE	0	118	120	125	125	0.648448
P12883	P12883	>sp|P12883|MYH7_HUMAN Myosin-7 OS=Homo sapiens OX=9606 GN=MYH7 PE=1 SV=5	MYH7	1	MYH7	2	2	-0.0112097	-0.239158	-0.122416	-0.0386585	-1.49257	-0.407627	0.952387	0.0685478	0.246043	0.98425	0.228618	0.733588	FALSE	FALSE	FALSE	0	9	7	10	10	-4.88431
P12931	P12931	>sp|P12931|SRC_HUMAN Proto-oncogene tyrosine-protein kinase Src OS=Homo sapiens OX=9606 GN=SRC PE=1 SV=3	SRC	1	SRC	11	11	-0.0719474	-0.0739143	-2.04058e-18	-0.479664	-2.44527	-1.1857e-17	0.46458	0.428457	1	0.751454	0.671855	1	FALSE	FALSE	FALSE	0	54	55	55	55	0.313472
P12955	P12955	>sp|P12955|PEPD_HUMAN Xaa-Pro dipeptidase OS=Homo sapiens OX=9606 GN=PEPD PE=1 SV=3	PEPD	1	PEPD	23	23	-0.00689811	-0.0205875	-6.50582e-16	-0.129694	-1.28288	-3.90968e-15	0.841371	0.349457	1	0.946259	0.598889	1	FALSE	FALSE	FALSE	0	113	115	115	115	0.642607
P12956	P12956	>sp|P12956|XRCC6_HUMAN X-ray repair cross-complementing protein 6 OS=Homo sapiens OX=9606 GN=XRCC6 PE=1 SV=2	XRCC6	1	XRCC6	52	52	0.0434773	0.0157545	3.27356e-17	0.597154	1.66218	6.88031e-17	0.365908	0.103542	1	0.681395	0.29613	1	FALSE	FALSE	FALSE	0	251	257	260	260	0.897894
P13010	P13010	>sp|P13010|XRCC5_HUMAN X-ray repair cross-complementing protein 5 OS=Homo sapiens OX=9606 GN=XRCC5 PE=1 SV=3	XRCC5	1	XRCC5	44	44	0.0573582	0.0449462	6.07058e-18	0.796419	1.55764	2.24582e-17	0.234718	0.00531383	1	0.561159	0.0412522	1	FALSE	FALSE	FALSE	0	217	214	220	220	0.399773
P13051	P13051	>sp|P13051|UNG_HUMAN Uracil-DNA glycosylase OS=Homo sapiens OX=9606 GN=UNG PE=1 SV=2	UNG	1	UNG	7	7	0.057868	0.0242185	-5.22073e-18	0.604126	0.907985	-1.09023e-17	0.360556	0.168894	1	0.678743	0.397165	1	FALSE	FALSE	FALSE	0	31	35	35	35	1.11125
P13073	P13073	>sp|P13073|COX41_HUMAN Cytochrome c oxidase subunit 4 isoform 1, mitochondrial OS=Homo sapiens OX=9606 GN=COX4I1 PE=1 SV=1	COX4I1	1	COX4I1	14	14	0.0806068	0.0745362	0.0428013	1.28242	3.08354	0.131718	0.0682359	0.0477218	0.295261	0.310897	0.182036	0.822904	FALSE	FALSE	FALSE	0	67	69	70	70	0.577338
P13196	P13196	>sp|P13196|HEM1_HUMAN 5-aminolevulinate synthase, nonspecific, mitochondrial OS=Homo sapiens OX=9606 GN=ALAS1 PE=1 SV=2	ALAS1	1	ALAS1	4	4	-0.051716	-0.0612323	-2.28409e-19	-0.76321	-1.54669	-1.18396e-18	0.253534	0.139786	1	0.580533	0.354777	1	FALSE	FALSE	FALSE	0	12	16	20	20	1.4663
P13284	P13284	>sp|P13284|GILT_HUMAN Gamma-interferon-inducible lysosomal thiol reductase OS=Homo sapiens OX=9606 GN=IFI30 PE=1 SV=3	IFI30	1	IFI30	3	3	-0.0597306	-0.0626371	-0.0181808	-0.578953	-1.20257	-0.141375	0.380147	0.241233	0.513298	0.690713	0.488815	1	FALSE	FALSE	FALSE	0	15	15	15	15	-1.31137
P13473	P13473	>sp|P13473|LAMP2_HUMAN Lysosome-associated membrane glycoprotein 2 OS=Homo sapiens OX=9606 GN=LAMP2 PE=1 SV=2	LAMP2	1	LAMP2	6	6	-0.260581	-0.298821	-0.441461	-3.08843	-5.40461	-1.36853	0.000524863	0.0608218	1.50288e-06	0.0166299	0.213102	0.000118477	TRUE	FALSE	TRUE	2	30	30	30	30	-0.387516
P13489	P13489	>sp|P13489|RINI_HUMAN Ribonuclease inhibitor OS=Homo sapiens OX=9606 GN=RNH1 PE=1 SV=2	RNH1	1	RNH1	26	26	0.000242735	-0.00744209	0	0.00468332	-1.027	0	0.994228	0.611138	1	0.998553	0.80697	1	FALSE	FALSE	FALSE	0	120	130	130	130	1.44591
P13639	P13639	>sp|P13639|EF2_HUMAN Elongation factor 2 OS=Homo sapiens OX=9606 GN=EEF2 PE=1 SV=4	EEF2	1	EEF2	75	75	0.00382876	-0.0144514	-8.32834e-18	0.0429889	-0.892261	-2.33499e-17	0.947062	0.316335	1	0.982523	0.567125	1	FALSE	FALSE	FALSE	0	354	368	375	375	1.1345
P13645	P13645	>sp|P13645|K1C10_HUMAN Keratin, type I cytoskeletal 10 OS=Homo sapiens OX=9606 GN=KRT10 PE=1 SV=6	KRT10	1	KRT10	25	25	-0.436651	-0.423201	-0.330652	-1.06177	-9.51457	-0.703142	0.122118	0	0.146353	0.42184	0	0.519093	FALSE	TRUE	FALSE	1	122	117	125	125	-0.0787889
P13646	P13646	>sp|P13646|K1C13_HUMAN Keratin, type I cytoskeletal 13 OS=Homo sapiens OX=9606 GN=KRT13 PE=1 SV=4	KRT13	1	KRT13	16	16	-0.166878	-0.151781	-0.148556	-1.32432	-6.80116	-0.654729	0.0609244	0.000200301	0.0488515	0.292335	0.00384462	0.244471	FALSE	TRUE	FALSE	1	53	44	80	80	-2.16897
P13647	P13647	>sp|P13647|K2C5_HUMAN Keratin, type II cytoskeletal 5 OS=Homo sapiens OX=9606 GN=KRT5 PE=1 SV=3	KRT5	1	KRT5	20	20	-0.183264	-0.11796	-4.54058e-17	-0.406345	-3.31205	-1.23771e-16	0.534081	0.0023665	1	0.791266	0.0233546	1	FALSE	FALSE	FALSE	0	82	89	100	100	1.33543
P13667	P13667	>sp|P13667|PDIA4_HUMAN Protein disulfide-isomerase A4 OS=Homo sapiens OX=9606 GN=PDIA4 PE=1 SV=2	PDIA4	1	PDIA4	49	49	0.106529	0.105778	0.0981089	1.5718	6.52378	0.267223	0.0308372	0.00102642	0.0107396	0.201583	0.0124032	0.0849675	FALSE	FALSE	FALSE	0	228	244	245	245	1.44404
P13674	P13674	>sp|P13674|P4HA1_HUMAN Prolyl 4-hydroxylase subunit alpha-1 OS=Homo sapiens OX=9606 GN=P4HA1 PE=1 SV=2	P4HA1	1	P4HA1	21	21	0.0189685	0.0085399	-1.4204e-16	0.236232	0.563224	-9.29762e-16	0.716059	0.527401	1	0.891886	0.74487	1	FALSE	FALSE	FALSE	0	99	101	105	105	0.626448
P13693	P13693	>sp|P13693|TCTP_HUMAN Translationally-controlled tumor protein OS=Homo sapiens OX=9606 GN=TPT1 PE=1 SV=1	TPT1	1	TPT1	14	14	0.0683304	0.054106	0	0.850955	1.89862	0	0.20629	0.0478718	1	0.531331	0.182293	1	FALSE	FALSE	FALSE	0	62	69	70	70	1.49214
P13716	P13716	>sp|P13716|HEM2_HUMAN Delta-aminolevulinic acid dehydratase OS=Homo sapiens OX=9606 GN=ALAD PE=1 SV=1	ALAD	1	ALAD	15	15	-0.113239	-0.131954	-0.146002	-1.62721	-3.4423	-0.419961	0.0264301	0.044476	0.00701448	0.185599	0.173654	0.0622653	FALSE	FALSE	FALSE	0	73	72	75	75	0.0831673
P13747	P13747	>sp|P13747|HLAE_HUMAN HLA class I histocompatibility antigen, alpha chain E OS=Homo sapiens OX=9606 GN=HLA-E PE=1 SV=4	HLA-E	1	HLA-E	2	2	-0.144865	-0.138109	-0.0930456	-1.29396	-1.47376	-0.540384	0.0661431	0.130164	0.16071	0.305652	0.341231	0.554569	FALSE	FALSE	FALSE	0	9	10	10	10	-1.21961
P13796	P13796	>sp|P13796|PLSL_HUMAN Plastin-2 OS=Homo sapiens OX=9606 GN=LCP1 PE=1 SV=6	LCP1	1	LCP1	45	45	-0.0563657	-0.073371	-0.0916048	-0.767397	-2.63618	-0.220728	0.251097	0.0229052	0.0122104	0.579316	0.114561	0.0928094	FALSE	FALSE	FALSE	0	205	218	225	225	1.34869
P13797	P13797	>sp|P13797|PLST_HUMAN Plastin-3 OS=Homo sapiens OX=9606 GN=PLS3 PE=1 SV=4	PLS3	1	PLS3	39	39	0.0397206	0.0384735	3.83883e-15	0.89283	1.49687	1.13177e-14	0.186455	0.282748	1	0.510365	0.537879	1	FALSE	FALSE	FALSE	0	190	183	195	195	0.078027
P13798	P13798	>sp|P13798|ACPH_HUMAN Acylamino-acid-releasing enzyme OS=Homo sapiens OX=9606 GN=APEH PE=1 SV=4	APEH	1	APEH	27	27	-0.00223635	0.00234089	2.13148e-17	-0.0336144	0.0624864	1.73482e-16	0.958593	0.82456	1	0.986756	0.934012	1	FALSE	FALSE	FALSE	0	130	131	135	135	0.564928
P13804	P13804	>sp|P13804|ETFA_HUMAN Electron transfer flavoprotein subunit alpha, mitochondrial OS=Homo sapiens OX=9606 GN=ETFA PE=1 SV=1	ETFA	1	ETFA	17	17	0.0477704	0.0553153	2.73241e-16	0.444283	1.81778	2.15487e-15	0.497382	0.00963417	1	0.769735	0.0634801	1	FALSE	FALSE	FALSE	0	85	85	85	85	0.318502
P13807	P13807	>sp|P13807|GYS1_HUMAN Glycogen [starch] synthase, muscle OS=Homo sapiens OX=9606 GN=GYS1 PE=1 SV=2	GYS1	1	GYS1	11	11	-0.00774043	-0.0179339	-1.22319e-15	-0.162102	-0.0290676	-7.18858e-15	0.802575	0.443235	1	0.931088	0.684525	1	FALSE	FALSE	FALSE	0	54	53	55	55	-0.142109
P13861	P13861	>sp|P13861|KAP2_HUMAN cAMP-dependent protein kinase type II-alpha regulatory subunit OS=Homo sapiens OX=9606 GN=PRKAR2A PE=1 SV=2	PRKAR2A	1	PRKAR2A	23	23	0.0298036	0.0283247	8.71288e-17	0.427207	1.36351	5.07144e-16	0.513707	0.472726	1	0.780402	0.706157	1	FALSE	FALSE	FALSE	0	108	114	115	115	1.08592
P13984	P13984	>sp|P13984|T2FB_HUMAN General transcription factor IIF subunit 2 OS=Homo sapiens OX=9606 GN=GTF2F2 PE=1 SV=2	GTF2F2	1	GTF2F2	17	17	0.0273208	0.0293072	0	0.433228	0.763104	0	0.507915	0.267738	1	0.777301	0.521542	1	FALSE	FALSE	FALSE	0	80	77	85	85	-0.183276
P13987	P13987	>sp|P13987|CD59_HUMAN CD59 glycoprotein OS=Homo sapiens OX=9606 GN=CD59 PE=1 SV=1	CD59	1	CD59	4	4	-0.0838944	-0.17744	-3.81115e-18	-0.32865	-1.90291	-2.78407e-17	0.613893	0.0543848	1	0.841134	0.198095	1	FALSE	FALSE	FALSE	0	20	20	20	20	-0.871859
P13995	P13995	>sp|P13995|MTDC_HUMAN Bifunctional methylenetetrahydrofolate dehydrogenase/cyclohydrolase, mitochondrial OS=Homo sapiens OX=9606 GN=MTHFD2 PE=1 SV=2	MTHFD2	1	MTHFD2	16	16	0.100682	0.107129	0.0880133	1.01998	4.21021	0.320936	0.135881	0.0244102	0.0919999	0.441732	0.118862	0.378855	FALSE	FALSE	FALSE	0	68	79	80	80	2.07757
P14174	P14174	>sp|P14174|MIF_HUMAN Macrophage migration inhibitory factor OS=Homo sapiens OX=9606 GN=MIF PE=1 SV=4	MIF	1	MIF	7	7	-0.146364	-0.140124	-0.120355	-1.01373	-2.8612	-0.671564	0.138054	0.00600309	0.125101	0.445078	0.0446156	0.468034	FALSE	FALSE	FALSE	0	32	33	35	35	0.052778
P14209	P14209	>sp|P14209|CD99_HUMAN CD99 antigen OS=Homo sapiens OX=9606 GN=CD99 PE=1 SV=1	CD99	1	CD99	4	4	0.0947303	0.0912504	0.040944	0.966001	1.41586	0.278975	0.15567	0.148596	0.312632	0.472836	0.368262	0.852657	FALSE	FALSE	FALSE	0	20	20	20	20	-0.871859
P14210	P14210	>sp|P14210|HGF_HUMAN Hepatocyte growth factor OS=Homo sapiens OX=9606 GN=HGF PE=1 SV=2	HGF	1	HGF	1	1	-0.285772	-0.2665	-0.0940011	-1.24713	-1.51637	-0.44931	0.0750238	0.111419	0.338745	0.323864	0.308968	0.899788	FALSE	FALSE	FALSE	0	5	5	5	5
P14314	P14314	>sp|P14314|GLU2B_HUMAN Glucosidase 2 subunit beta OS=Homo sapiens OX=9606 GN=PRKCSH PE=1 SV=2	PRKCSH	1	PRKCSH	26	26	0.064178	0.0451692	4.11648e-18	1.53671	1.68466	1.52606e-17	0.033994	0.0332123	1	0.212367	0.143893	1	FALSE	FALSE	FALSE	0	116	130	130	130	1.86499
P14324	P14324	>sp|P14324|FPPS_HUMAN Farnesyl pyrophosphate synthase OS=Homo sapiens OX=9606 GN=FDPS PE=1 SV=4	FDPS	1	FDPS	12	12	0.027013	-0.00546126	0	0.310534	-0.325346	0	0.633343	0.495966	1	0.851315	0.724209	1	FALSE	FALSE	FALSE	0	60	60	60	60	0.149297
P14406	P14406	>sp|P14406|CX7A2_HUMAN Cytochrome c oxidase subunit 7A2, mitochondrial OS=Homo sapiens OX=9606 GN=COX7A2 PE=1 SV=1	COX7A2	1	COX7A2	2	2	-0.0477447	-0.076138	-4.31852e-16	-0.28992	-0.608054	-2.83874e-15	0.655832	0.296582	1	0.86126	0.549361	1	FALSE	FALSE	FALSE	0	10	10	10	10	-2.07949
P14415	P14415	>sp|P14415|AT1B2_HUMAN Sodium/potassium-transporting ATPase subunit beta-2 OS=Homo sapiens OX=9606 GN=ATP1B2 PE=1 SV=3	ATP1B2	1	ATP1B2	1	1	-0.203668	-0.217226	0	-0.65874	-1.12061	0	0.320578	0.235438	1	0.645249	0.481898	1	FALSE	FALSE	FALSE	0	5	5	5	5
P14550	P14550	>sp|P14550|AK1A1_HUMAN Aldo-keto reductase family 1 member A1 OS=Homo sapiens OX=9606 GN=AKR1A1 PE=1 SV=3	AKR1A1	1	AKR1A1	17	17	0.0132123	0.00702377	0	0.161656	0.945356	0	0.803106	0.445403	1	0.931463	0.686559	1	FALSE	FALSE	FALSE	0	85	80	85	85	-0.435811
P14618	P14618	>sp|P14618|KPYM_HUMAN Pyruvate kinase PKM OS=Homo sapiens OX=9606 GN=PKM PE=1 SV=4	PKM	1	PKM	63	63	-0.0322945	-0.0551403	-0.0974986	-0.646686	-2.90693	-0.235312	0.329106	0.0931416	0.00203908	0.65379	0.278583	0.0247304	FALSE	FALSE	FALSE	0	298	304	315	314	0.876856
P14621	P14621	>sp|P14621|ACYP2_HUMAN Acylphosphatase-2 OS=Homo sapiens OX=9606 GN=ACYP2 PE=1 SV=2	ACYP2	1	ACYP2	7	7	-0.0349284	-0.0768395	-0.0889006	-0.352339	-2.53958	-0.279201	0.588924	0.949019	0.156967	0.82817	0.994368	0.545922	FALSE	FALSE	FALSE	0	34	30	35	35	-1.76725
P14625	P14625	>sp|P14625|ENPL_HUMAN Endoplasmin OS=Homo sapiens OX=9606 GN=HSP90B1 PE=1 SV=1	HSP90B1	1	HSP90B1	58	58	0.129343	0.151459	0.178382	1.58419	9.88342	0.568304	0.0297935	8.07743e-11	0.00026822	0.197886	2.43131e-08	0.00560301	FALSE	TRUE	TRUE	2	272	282	290	290	1.07053
P14635	P14635	>sp|P14635|CCNB1_HUMAN G2/mitotic-specific cyclin-B1 OS=Homo sapiens OX=9606 GN=CCNB1 PE=1 SV=1	CCNB1	1	CCNB1	6	6	-0.0818416	-0.0397367	0	-0.327201	-0.751908	0	0.615438	0.424611	1	0.842031	0.668118	1	FALSE	FALSE	FALSE	0	30	30	30	30	-0.387516
P14678	P14678	>sp|P14678|RSMB_HUMAN Small nuclear ribonucleoprotein-associated proteins B and B' OS=Homo sapiens OX=9606 GN=SNRPB PE=1 SV=2	SNRPB	1	SNRPB	7	7	-0.194448	-0.276875	-0.305609	-0.98423	-4.92371	-0.915958	0.148722	0.00271104	0.00974771	0.461696	0.0257487	0.0798878	FALSE	TRUE	FALSE	1	33	27	35	35	-2.70908
P14735	P14735	>sp|P14735|IDE_HUMAN Insulin-degrading enzyme OS=Homo sapiens OX=9606 GN=IDE PE=1 SV=4	IDE	1	IDE	40	40	0.0102922	-0.00156124	0	0.193706	-0.887243	0	0.765272	0.776337	1	0.911658	0.908743	1	FALSE	FALSE	FALSE	0	193	193	200	200	0.554406
P14854	P14854	>sp|P14854|CX6B1_HUMAN Cytochrome c oxidase subunit 6B1 OS=Homo sapiens OX=9606 GN=COX6B1 PE=1 SV=2	COX6B1	1	COX6B1	8	8	-0.221941	-0.147328	0	-1.44476	-1.51314	0	0.0438303	0.0409736	1	0.244932	0.165242	1	FALSE	FALSE	FALSE	0	37	38	40	40	0.137772
P14859	P14859	>sp|P14859|PO2F1_HUMAN POU domain, class 2, transcription factor 1 OS=Homo sapiens OX=9606 GN=POU2F1 PE=1 SV=2	POU2F1	1	POU2F1	6	6	-0.183131	-0.136669	-0.123185	-2.00138	-2.3025	-0.645767	0.00930296	0.0047397	0.009919	0.100835	0.037952	0.0806924	FALSE	FALSE	FALSE	0	28	26	30	30	-1.33771
P14866	P14866	>sp|P14866|HNRPL_HUMAN Heterogeneous nuclear ribonucleoprotein L OS=Homo sapiens OX=9606 GN=HNRNPL PE=1 SV=2	HNRNPL	1	HNRNPL	16	16	-0.255725	-0.192722	-0.0794191	-0.796995	-4.32824	-0.343797	0.234401	1.36158e-05	0.504656	0.560979	0.000521179	1	FALSE	TRUE	FALSE	1	76	77	80	80	0.433287
P14867	P14867	>sp|P14867|GBRA1_HUMAN Gamma-aminobutyric acid receptor subunit alpha-1 OS=Homo sapiens OX=9606 GN=GABRA1 PE=1 SV=3	GABRA1	1	GABRA1	1	1	-0.010957	-0.0101514	0	-0.107918	-0.080192	0	0.867696	1	1	0.959499	1	1	FALSE	FALSE	FALSE	0	5	5	5	5
P14868	P14868	>sp|P14868|SYDC_HUMAN Aspartate--tRNA ligase, cytoplasmic OS=Homo sapiens OX=9606 GN=DARS1 PE=1 SV=2	DARS1	1	DARS1	43	43	-0.0568372	-0.0670921	-0.107048	-1.11894	-1.98661	-0.260978	0.105313	0.0725039	0.00441112	0.39091	0.235932	0.0434033	FALSE	FALSE	FALSE	0	196	211	215	215	1.49296
P14923	P14923	>sp|P14923|PLAK_HUMAN Junction plakoglobin OS=Homo sapiens OX=9606 GN=JUP PE=1 SV=3	JUP	1	JUP	32	32	-0.182535	-0.167584	-0.15386	-1.58848	-6.85792	-0.806766	0.02944	1.83764e-11	0.0310362	0.196524	6.76048e-09	0.176705	FALSE	TRUE	FALSE	1	157	155	160	160	0.348191
P14927	P14927	>sp|P14927|QCR7_HUMAN Cytochrome b-c1 complex subunit 7 OS=Homo sapiens OX=9606 GN=UQCRB PE=1 SV=2	UQCRB	1	UQCRB	11	11	0.15393	0.173562	0.148364	0.989731	3.07122	0.291116	0.146679	0.0497671	0.0815518	0.457518	0.187355	0.349764	FALSE	FALSE	FALSE	0	54	55	55	55	0.313376
P15104	P15104	>sp|P15104|GLNA_HUMAN Glutamine synthetase OS=Homo sapiens OX=9606 GN=GLUL PE=1 SV=4	GLUL	1	GLUL	12	12	-0.556029	-0.524223	-0.474959	-5.15886	-6.79521	-1.49752	6.47955e-06	0	3.70385e-13	0.00101457	0	8.17562e-10	TRUE	TRUE	TRUE	3	55	60	60	60	1.16975
P15121	P15121	>sp|P15121|ALDR_HUMAN Aldo-keto reductase family 1 member B1 OS=Homo sapiens OX=9606 GN=AKR1B1 PE=1 SV=3	AKR1B1	1	AKR1B1	1	1	0.0789322	0.00294135	0	0.261706	0.323284	0	0.687198	1	1	0.878216	1	1	FALSE	FALSE	FALSE	0	3	5	5	5
P15151	P15151	>sp|P15151|PVR_HUMAN Poliovirus receptor OS=Homo sapiens OX=9606 GN=PVR PE=1 SV=2	PVR	1	PVR	5	5	0.0816876	0.0649976	0.0509728	0.975876	1.37459	0.350826	0.151872	0.410078	0.17717	0.467079	0.65366	0.59246	FALSE	FALSE	FALSE	0	22	23	25	25	-0.227019
P15169	P15169	>sp|P15169|CBPN_HUMAN Carboxypeptidase N catalytic chain OS=Homo sapiens OX=9606 GN=CPN1 PE=1 SV=1	CPN1	1	CPN1	1	1	-0.120789	-0.138806	-0.0987843	-1.05545	-1.59507	-0.824353	0.124115	0.112779	0.166663	0.424986	0.311176	0.567716	FALSE	FALSE	FALSE	0	4	3	5	5
P15170	P15170	>sp|P15170|ERF3A_HUMAN Eukaryotic peptide chain release factor GTP-binding subunit ERF3A OS=Homo sapiens OX=9606 GN=GSPT1 PE=1 SV=1	GSPT1	1	GSPT1	34	34	0.00871765	0.00301085	3.42285e-17	0.157696	0.165007	1.34688e-16	0.80782	0.49287	1	0.932599	0.721764	1	FALSE	FALSE	FALSE	0	160	156	170	170	0.19764
P15289	P15289	>sp|P15289|ARSA_HUMAN Arylsulfatase A OS=Homo sapiens OX=9606 GN=ARSA PE=1 SV=3	ARSA	1	ARSA	1	1	-0.0678208	-0.154376	-0.136003	-0.263753	-0.689178	-0.858297	0.6849	0.624834	0.144139	0.876915	0.817167	0.515662	FALSE	FALSE	FALSE	0	5	5	5	5
P15291	P15291	>sp|P15291|B4GT1_HUMAN Beta-1,4-galactosyltransferase 1 OS=Homo sapiens OX=9606 GN=B4GALT1 PE=1 SV=5	B4GALT1	1	B4GALT1	5	5	-0.311972	-0.344942	-0.358736	-2.23765	-5.42043	-1.31632	0.00484667	0.000116901	1.98474e-05	0.0682472	0.0024427	0.00081411	FALSE	TRUE	TRUE	2	25	25	25	25	-0.587084
P15311	P15311	>sp|P15311|EZRI_HUMAN Ezrin OS=Homo sapiens OX=9606 GN=EZR PE=1 SV=4	EZR	1	EZR	36	36	0.0671496	0.0619102	0.107627	1.05503	3.91651	0.246717	0.124248	0.670809	0.0123631	0.424986	0.845042	0.0937787	FALSE	FALSE	FALSE	0	165	168	180	180	0.754023
P15313	P15313	>sp|P15313|VATB1_HUMAN V-type proton ATPase subunit B, kidney isoform OS=Homo sapiens OX=9606 GN=ATP6V1B1 PE=1 SV=3	ATP6V1B1	1	ATP6V1B1	1	1	-0.0366391	-0.0363905	0	-0.266131	-0.310565	0	0.682236	0.797492	1	0.875322	0.919703	1	FALSE	FALSE	FALSE	0	5	5	5	5
P15374	P15374	>sp|P15374|UCHL3_HUMAN Ubiquitin carboxyl-terminal hydrolase isozyme L3 OS=Homo sapiens OX=9606 GN=UCHL3 PE=1 SV=1	UCHL3	1	UCHL3	13	13	0.0477041	0.0459188	0.0374217	0.862021	1.27681	0.256892	0.200884	0.509297	0.0843886	0.524962	0.734123	0.357531	FALSE	FALSE	FALSE	0	65	65	65	65	0.193023
P15408	P15408	>sp|P15408|FOSL2_HUMAN Fos-related antigen 2 OS=Homo sapiens OX=9606 GN=FOSL2 PE=1 SV=1	FOSL2	1	FOSL2	1	1	-0.00239147	-0.0102457	0	-0.0221079	-0.117781	0	0.972759	1	1	0.992257	1	1	FALSE	FALSE	FALSE	0	5	5	5	5
P15428	P15428	>sp|P15428|PGDH_HUMAN 15-hydroxyprostaglandin dehydrogenase [NAD(+)] OS=Homo sapiens OX=9606 GN=HPGD PE=1 SV=1	HPGD	1	HPGD	8	8	-0.0241752	-0.0543551	-6.07754e-19	-0.120255	-1.30632	-2.08064e-18	0.852759	0.342875	1	0.95191	0.592515	1	FALSE	FALSE	FALSE	0	34	36	40	40	0.433754
P15529	P15529	>sp|P15529|MCP_HUMAN Membrane cofactor protein OS=Homo sapiens OX=9606 GN=CD46 PE=1 SV=3	CD46	1	CD46	6	6	0.00909835	-0.0110193	-2.82291e-16	0.0995747	-0.345027	-1.3419e-15	0.877829	0.713801	1	0.961325	0.872277	1	FALSE	FALSE	FALSE	0	26	25	30	30	-1.00846
P15531	P15531	>sp|P15531|NDKA_HUMAN Nucleoside diphosphate kinase A OS=Homo sapiens OX=9606 GN=NME1 PE=1 SV=1	NME1	1	NME1	9	9	0.0545523	0.0647866	2.35773e-14	0.553942	1.68126	1.35052e-13	0.400342	0.288718	1	0.704508	0.542904	1	FALSE	FALSE	FALSE	0	45	45	45	45	-0.036016
P15559	P15559	>sp|P15559|NQO1_HUMAN NAD(P)H dehydrogenase [quinone] 1 OS=Homo sapiens OX=9606 GN=NQO1 PE=1 SV=1	NQO1	1	NQO1	20	20	0.157871	0.159798	0.124549	1.39834	5.74148	0.541924	0.0497904	1.43524e-05	0.0878882	0.261449	0.000536957	0.367129	FALSE	TRUE	FALSE	1	95	99	100	100	0.877175
P15586	P15586	>sp|P15586|GNS_HUMAN N-acetylglucosamine-6-sulfatase OS=Homo sapiens OX=9606 GN=GNS PE=1 SV=3	GNS	1	GNS	13	13	-0.00691986	-0.0369419	-4.9884e-17	-0.0492404	-1.61815	-1.72142e-16	0.939379	0.79981	1	0.980692	0.920943	1	FALSE	FALSE	FALSE	0	65	65	65	65	0.193023
P15735	P15735	>sp|P15735|PHKG2_HUMAN Phosphorylase b kinase gamma catalytic chain, liver/testis isoform OS=Homo sapiens OX=9606 GN=PHKG2 PE=1 SV=1	PHKG2	1	PHKG2	11	11	0.0427035	0.0779299	0.0627464	0.558891	3.20413	0.333011	0.396288	0.320866	0.144646	0.701851	0.571744	0.516358	FALSE	FALSE	FALSE	0	53	55	55	55	0.534129
P15880	P15880	>sp|P15880|RS2_HUMAN 40S ribosomal protein S2 OS=Homo sapiens OX=9606 GN=RPS2 PE=1 SV=2	RPS2	1	RPS2	19	19	0.0278806	0.0106704	1.23385e-17	0.334232	0.206372	7.27055e-17	0.607962	0.0970207	1	0.838063	0.28569	1	FALSE	FALSE	FALSE	0	92	93	95	95	0.486087
P15923	P15923	>sp|P15923|TFE2_HUMAN Transcription factor E2-alpha OS=Homo sapiens OX=9606 GN=TCF3 PE=1 SV=1	TCF3	1	TCF3	3	3	0.0106049	0.0371381	0	0.0772411	0.504119	0	0.90506	0.595615	1	0.971701	0.794714	1	FALSE	FALSE	FALSE	0	10	13	15	15	0.736197
P15924	P15924	>sp|P15924|DESP_HUMAN Desmoplakin OS=Homo sapiens OX=9606 GN=DSP PE=1 SV=3	DSP	1	DSP	146	146	-0.119945	-0.0975828	-0.015459	-0.862262	-7.80926	-0.0664587	0.200768	0	0.678644	0.524865	0	1	FALSE	FALSE	FALSE	0	697	681	730	730	0.401647
P15927	P15927	>sp|P15927|RFA2_HUMAN Replication protein A 32 kDa subunit OS=Homo sapiens OX=9606 GN=RPA2 PE=1 SV=1	RPA2	1	RPA2	6	6	-0.0078947	-0.0300452	0	-0.0970445	-2.65605	0	0.880906	0.813215	1	0.962299	0.928521	1	FALSE	FALSE	FALSE	0	30	29	30	30	-0.789176
P15941	P15941	>sp|P15941|MUC1_HUMAN Mucin-1 OS=Homo sapiens OX=9606 GN=MUC1 PE=1 SV=3	MUC1	1	MUC1	10	10	-0.5557	-0.550616	-0.481547	-3.06237	-5.95128	-0.918026	0.000559857	1.51887e-08	9.3793e-06	0.0172436	1.82501e-06	0.000476062	TRUE	TRUE	TRUE	3	46	46	50	50	-0.0132989
P15954	P15954	>sp|P15954|COX7C_HUMAN Cytochrome c oxidase subunit 7C, mitochondrial OS=Homo sapiens OX=9606 GN=COX7C PE=1 SV=1	COX7C	1	COX7C	2	2	0.0942159	0.0133655	0	0.259405	0.270861	0	0.689784	1	1	0.879278	1	1	FALSE	FALSE	FALSE	0	10	10	10	10	-2.07949
P16070	P16070	>sp|P16070|CD44_HUMAN CD44 antigen OS=Homo sapiens OX=9606 GN=CD44 PE=1 SV=3	CD44	1	CD44	4	4	-0.210615	-0.235903	-0.214585	-1.48231	-4.43435	-0.566679	0.0395188	0.252401	0.054034	0.231178	0.50177	0.262798	FALSE	FALSE	FALSE	0	20	17	20	20	-2.74971
P16083	P16083	>sp|P16083|NQO2_HUMAN Ribosyldihydronicotinamide dehydrogenase [quinone] OS=Homo sapiens OX=9606 GN=NQO2 PE=1 SV=5	NQO2	1	NQO2	6	6	0.0797482	0.0919758	0.0622058	0.852656	1.06764	0.265079	0.205451	0.17363	0.213901	0.531057	0.403289	0.675145	FALSE	FALSE	FALSE	0	30	30	30	30	-0.387516
P16144	P16144	>sp|P16144|ITB4_HUMAN Integrin beta-4 OS=Homo sapiens OX=9606 GN=ITGB4 PE=1 SV=5	ITGB4	1	ITGB4	11	11	-0.0613703	-0.0717888	-1.1301e-17	-0.61072	-2.64974	-6.56812e-17	0.355546	0.38968	1	0.675006	0.634059	1	FALSE	FALSE	FALSE	0	49	50	55	55	0.268184
P16150	P16150	>sp|P16150|LEUK_HUMAN Leukosialin OS=Homo sapiens OX=9606 GN=SPN PE=1 SV=1	SPN	1	SPN	1	1	-0.00316666	-0.0019624	0	-0.0433331	-0.0405257	0	0.946639	1	1	0.982335	1	1	FALSE	FALSE	FALSE	0	5	5	5	5
P16152	P16152	>sp|P16152|CBR1_HUMAN Carbonyl reductase [NADPH] 1 OS=Homo sapiens OX=9606 GN=CBR1 PE=1 SV=3	CBR1	1	CBR1	17	17	-0.00722167	-0.0412298	-0.0898971	-0.110518	-1.60024	-0.287954	0.864543	0.474445	0.0390865	0.957959	0.707608	0.207729	FALSE	FALSE	FALSE	0	81	85	85	85	0.901338
P16219	P16219	>sp|P16219|ACADS_HUMAN Short-chain specific acyl-CoA dehydrogenase, mitochondrial OS=Homo sapiens OX=9606 GN=ACADS PE=1 SV=1	ACADS	1	ACADS	6	6	-0.106425	-0.143895	-0.120531	-1.87241	-2.79518	-0.490312	0.0133254	0.135793	0.0401671	0.125342	0.348807	0.212449	FALSE	FALSE	FALSE	0	25	25	30	30	-0.575736
P16220	P16220	>sp|P16220|CREB1_HUMAN Cyclic AMP-responsive element-binding protein 1 OS=Homo sapiens OX=9606 GN=CREB1 PE=1 SV=3	CREB1	1	CREB1	2	2	-0.185548	-0.228497	-0.195386	-1.07211	-2.15375	-1.1504	0.118911	0.0297831	0.0486728	0.416186	0.135074	0.24436	FALSE	FALSE	FALSE	0	10	9	10	10	-3.18916
P16278	P16278	>sp|P16278|BGAL_HUMAN Beta-galactosidase OS=Homo sapiens OX=9606 GN=GLB1 PE=1 SV=2	GLB1	1	GLB1	14	14	-0.0213571	-0.00803216	-2.32445e-17	-0.219731	-0.0863193	-1.52982e-16	0.73501	0.897828	1	0.897992	0.970844	1	FALSE	FALSE	FALSE	0	66	70	70	70	0.933479
P16298	P16298	>sp|P16298|PP2BB_HUMAN Serine/threonine-protein phosphatase 2B catalytic subunit beta isoform OS=Homo sapiens OX=9606 GN=PPP3CB PE=1 SV=2	PPP3CB	1	PPP3CB	9	9	-0.0847067	-0.112752	-0.0586024	-1.51912	-3.56905	-0.221411	0.0356925	0.0108374	0.193627	0.219051	0.0686907	0.630073	FALSE	FALSE	FALSE	0	45	35	45	45	-3.08482
P16333	P16333	>sp|P16333|NCK1_HUMAN Cytoplasmic protein NCK1 OS=Homo sapiens OX=9606 GN=NCK1 PE=1 SV=1	NCK1	1	NCK1	15	15	0.0700725	0.0943845	0.0810884	0.947239	2.60903	0.378759	0.163114	0.0163872	0.0131978	0.479929	0.0906113	0.0980873	FALSE	FALSE	FALSE	0	68	73	75	75	1.10357
P16383	P16383	>sp|P16383|GCFC2_HUMAN Intron Large complex component GCFC2 OS=Homo sapiens OX=9606 GN=GCFC2 PE=1 SV=2	GCFC2	1	GCFC2	3	3	0.0307558	0.0217477	2.28071e-18	0.387858	0.171732	2.10761e-17	0.552519	0.928967	1	0.80306	0.983944	1	FALSE	FALSE	FALSE	0	15	15	15	15	-1.31137
P16401	P16401	>sp|P16401|H15_HUMAN Histone H1.5 OS=Homo sapiens OX=9606 GN=H1-5 PE=1 SV=3	H1-5	1	H1-5	3	3	-0.0624276	-0.0729699	-0.0676693	-0.491266	-1.1773	-0.747836	0.454129	0.268439	0.0362864	0.743214	0.522362	0.198095	FALSE	FALSE	FALSE	0	15	15	15	15	-1.31137
P16402	P16402	>sp|P16402|H13_HUMAN Histone H1.3 OS=Homo sapiens OX=9606 GN=H1-3 PE=1 SV=2	H1-3	1	H1-3	5	5	-0.129836	-0.171423	-0.112451	-0.830079	-2.69431	-0.717436	0.216817	0.075675	0.179393	0.543643	0.243854	0.598157	FALSE	FALSE	FALSE	0	25	25	25	25	-0.587084
P16403	P16403	>sp|P16403|H12_HUMAN Histone H1.2 OS=Homo sapiens OX=9606 GN=H1-2 PE=1 SV=2	H1-2	1	H1-2	2	2	-0.0433598	-0.0323878	-2.56076e-17	-0.371594	-0.621472	-2.18859e-16	0.569031	0.592319	1	0.81328	0.792048	1	FALSE	FALSE	FALSE	0	10	10	10	10	-2.07949
P16422	P16422	>sp|P16422|EPCAM_HUMAN Epithelial cell adhesion molecule OS=Homo sapiens OX=9606 GN=EPCAM PE=1 SV=2	EPCAM	1	EPCAM	11	11	-0.00238791	0.00869304	5.29886e-17	-0.0289161	1.60192	2.15459e-16	0.964375	0.506065	1	0.988568	0.731047	1	FALSE	FALSE	FALSE	0	51	55	55	55	0.982689
P16435	P16435	>sp|P16435|NCPR_HUMAN NADPH--cytochrome P450 reductase OS=Homo sapiens OX=9606 GN=POR PE=1 SV=2	POR	1	POR	46	46	-0.0366075	-0.0734041	-0.109584	-0.642242	-3.55381	-0.279812	0.332292	0.312433	0.00175361	0.656358	0.563376	0.0221189	FALSE	FALSE	FALSE	0	225	216	230	230	0.0653421
P16444	P16444	>sp|P16444|DPEP1_HUMAN Dipeptidase 1 OS=Homo sapiens OX=9606 GN=DPEP1 PE=1 SV=3	DPEP1	1	DPEP1	1	1	0.12746	0.10051	0	0.455743	0.652606	0	0.486605	0.561874	1	0.762527	0.772096	1	FALSE	FALSE	FALSE	0	5	5	5	5
P16455	P16455	>sp|P16455|MGMT_HUMAN Methylated-DNA--protein-cysteine methyltransferase OS=Homo sapiens OX=9606 GN=MGMT PE=1 SV=1	MGMT	1	MGMT	9	9	0.0654864	0.0704991	6.49496e-16	0.813203	1.62286	2.42654e-15	0.225646	0.133995	1	0.553051	0.347424	1	FALSE	FALSE	FALSE	0	45	45	45	45	-0.036016
P16520	P16520	>sp|P16520|GBB3_HUMAN Guanine nucleotide-binding protein G(I)/G(S)/G(T) subunit beta-3 OS=Homo sapiens OX=9606 GN=GNB3 PE=1 SV=1	GNB3	1	GNB3	1	1	-1.84956	-2.6858	-1.76852	-1.85067	-4.56605	-1.85292	0.0141597	0.00131999	0.0108994	0.130593	0.0150966	0.0851543	FALSE	TRUE	FALSE	1	5	5	5	5
P16615	P16615	>sp|P16615|AT2A2_HUMAN Sarcoplasmic/endoplasmic reticulum calcium ATPase 2 OS=Homo sapiens OX=9606 GN=ATP2A2 PE=1 SV=1	ATP2A2	1	ATP2A2	46	46	0.00881253	-0.00901414	-4.84149e-17	0.112403	-0.284372	-1.15514e-16	0.862259	0.67874	1	0.956589	0.849831	1	FALSE	FALSE	FALSE	0	222	219	230	230	0.40933
P16870	P16870	>sp|P16870|CBPE_HUMAN Carboxypeptidase E OS=Homo sapiens OX=9606 GN=CPE PE=1 SV=1	CPE	1	CPE	5	5	0.0172872	-0.00780366	0	0.290806	-0.215933	0	0.654858	0.84173	1	0.860752	0.942977	1	FALSE	FALSE	FALSE	0	25	25	25	25	-0.587084
P16885	P16885	>sp|P16885|PLCG2_HUMAN 1-phosphatidylinositol 4,5-bisphosphate phosphodiesterase gamma-2 OS=Homo sapiens OX=9606 GN=PLCG2 PE=1 SV=4	PLCG2	1	PLCG2	7	7	0.080163	0.0823547	0.0883195	1.93163	2.41315	0.849518	0.0112963	0.0588783	0.000489687	0.114031	0.209582	0.0087707	FALSE	FALSE	FALSE	0	29	35	35	35	1.84685
P16930	P16930	>sp|P16930|FAAA_HUMAN Fumarylacetoacetase OS=Homo sapiens OX=9606 GN=FAH PE=1 SV=2	FAH	1	FAH	14	14	-0.112294	-0.120239	-0.0950084	-1.28201	-3.04063	-0.461085	0.0683109	0.0129489	0.057329	0.310897	0.0774592	0.274103	FALSE	FALSE	FALSE	0	69	69	70	70	0.224928
P16949	P16949	>sp|P16949|STMN1_HUMAN Stathmin OS=Homo sapiens OX=9606 GN=STMN1 PE=1 SV=3	STMN1	1	STMN1	11	11	0.198643	0.24067	0.246951	2.1416	5.33556	0.735883	0.00630991	1.37418e-06	0.000130686	0.0794377	7.70398e-05	0.00339373	FALSE	TRUE	TRUE	2	53	55	55	55	0.534129
P16989	P16989	>sp|P16989|YBOX3_HUMAN Y-box-binding protein 3 OS=Homo sapiens OX=9606 GN=YBX3 PE=1 SV=4	YBX3	1	YBX3	7	7	0.0150941	0.0234172	0	0.254534	0.657419	0	0.695273	0.432125	1	0.881336	0.675208	1	FALSE	FALSE	FALSE	0	35	35	35	35	-0.239873
P17035;Q5VIY5	P17035;Q5VIY5	>sp|P17035|ZNF28_HUMAN Zinc finger protein 28 OS=Homo sapiens OX=9606 GN=ZNF28 PE=1 SV=5;>sp|Q5VIY5|ZN468_HUMAN Zinc finger protein 468 OS=Homo sapiens OX=9606 GN=ZNF468 PE=2 SV=1	ZNF28;ZNF468	2	ZNF28;ZNF468	4	4	-0.107388	-0.132198	-0.0679546	-0.84451	-1.60016	-0.305217	0.209494	0.13413	0.254448	0.535211	0.347634	0.7492	FALSE	FALSE	FALSE	0	20	19	20	19	-1.46746
P17039	P17039	>sp|P17039|ZNF30_HUMAN Zinc finger protein 30 OS=Homo sapiens OX=9606 GN=ZNF30 PE=2 SV=5	ZNF30	1	ZNF30	1	1	-0.0142889	-0.015083	0	-0.204048	-0.319921	0	0.753194	0.808872	1	0.906351	0.926223	1	FALSE	FALSE	FALSE	0	5	5	5	5
P17050	P17050	>sp|P17050|NAGAB_HUMAN Alpha-N-acetylgalactosaminidase OS=Homo sapiens OX=9606 GN=NAGA PE=1 SV=2	NAGA	1	NAGA	9	9	-0.0964072	-0.104471	-0.0937512	-1.98012	-2.31763	-0.603166	0.00986952	0.211132	0.00344775	0.104402	0.450844	0.0367058	FALSE	FALSE	FALSE	0	41	45	45	45	1.02363
P17096	P17096	>sp|P17096|HMGA1_HUMAN High mobility group protein HMG-I/HMG-Y OS=Homo sapiens OX=9606 GN=HMGA1 PE=1 SV=3	HMGA1	1	HMGA1	4	4	0.0521644	0.0353117	4.94225e-17	0.260292	0.819714	1.61682e-16	0.688787	0.504555	1	0.879278	0.729387	1	FALSE	FALSE	FALSE	0	20	20	20	20	-0.871859
P17152	P17152	>sp|P17152|TMM11_HUMAN Transmembrane protein 11, mitochondrial OS=Homo sapiens OX=9606 GN=TMEM11 PE=1 SV=1	TMEM11	1	TMEM11	5	5	0.122464	0.121438	0.0602004	1.48032	2.6543	0.281343	0.0397368	0.217821	0.215302	0.231839	0.458894	0.677426	FALSE	FALSE	FALSE	0	21	25	25	25	1.23152
P17174	P17174	>sp|P17174|AATC_HUMAN Aspartate aminotransferase, cytoplasmic OS=Homo sapiens OX=9606 GN=GOT1 PE=1 SV=3	GOT1	1	GOT1	20	20	0.0320482	0.0411133	2.79994e-14	0.417745	2.62366	1.25485e-13	0.522891	0.519564	0.999999	0.7868	0.739109	1	FALSE	FALSE	FALSE	0	100	100	100	100	0.38078
P17213	P17213	>sp|P17213|BPI_HUMAN Bactericidal permeability-increasing protein OS=Homo sapiens OX=9606 GN=BPI PE=1 SV=4	BPI	1	BPI	1	1	-0.673331	-0.679013	-0.645191	-3.41205	-3.14088	-3.059	0.000240296	0.00107999	0.000578941	0.0104687	0.0128166	0.00980498	TRUE	TRUE	TRUE	3	5	5	5	5
P17252	P17252	>sp|P17252|KPCA_HUMAN Protein kinase C alpha type OS=Homo sapiens OX=9606 GN=PRKCA PE=1 SV=4	PRKCA	1	PRKCA	2	2	-0.0251473	-0.0215091	-1.43048e-19	-0.42679	-0.403002	-1.90406e-18	0.51411	0.651534	1	0.780426	0.832585	1	FALSE	FALSE	FALSE	0	8	10	10	10	-0.237728
P17301	P17301	>sp|P17301|ITA2_HUMAN Integrin alpha-2 OS=Homo sapiens OX=9606 GN=ITGA2 PE=1 SV=2	ITGA2	1	ITGA2	27	27	0.0188775	0.0206559	2.38336e-17	0.417472	0.883261	1.57341e-16	0.523156	0.576003	1	0.786814	0.782098	1	FALSE	FALSE	FALSE	0	126	133	135	135	1.13087
P17480	P17480	>sp|P17480|UBF1_HUMAN Nucleolar transcription factor 1 OS=Homo sapiens OX=9606 GN=UBTF PE=1 SV=1	UBTF	1	UBTF	14	14	-0.0667345	-0.0621733	-0.0409674	-0.890638	-2.65474	-0.238676	0.187452	0.0203094	0.284156	0.51062	0.104987	0.803591	FALSE	FALSE	FALSE	0	64	61	70	70	-0.413623
P17535	P17535	>sp|P17535|JUND_HUMAN Transcription factor JunD OS=Homo sapiens OX=9606 GN=JUND PE=1 SV=3	JUND	1	JUND	1	1	-0.165186	-0.174353	-0.132007	-1.40759	-1.41187	-0.998832	0.0485434	0.127879	0.107138	0.257825	0.338184	0.416599	FALSE	FALSE	FALSE	0	5	5	5	5
P17568	P17568	>sp|P17568|NDUB7_HUMAN NADH dehydrogenase [ubiquinone] 1 beta subcomplex subunit 7 OS=Homo sapiens OX=9606 GN=NDUFB7 PE=1 SV=4	NDUFB7	1	NDUFB7	5	5	0.0497515	0.0718745	5.57751e-17	0.22783	0.422441	2.11865e-16	0.725684	0.421946	1	0.895375	0.666148	1	FALSE	FALSE	FALSE	0	25	25	25	25	-0.587084
P17612	P17612	>sp|P17612|KAPCA_HUMAN cAMP-dependent protein kinase catalytic subunit alpha OS=Homo sapiens OX=9606 GN=PRKACA PE=1 SV=2	PRKACA	1	PRKACA	14	14	-0.0261332	-0.035219	-0.0325329	-0.471948	-2.3698	-0.136109	0.471614	0.804051	0.28108	0.753331	0.923417	0.798982	FALSE	FALSE	FALSE	0	63	67	70	70	0.942018
P17655	P17655	>sp|P17655|CAN2_HUMAN Calpain-2 catalytic subunit OS=Homo sapiens OX=9606 GN=CAPN2 PE=1 SV=6	CAPN2	1	CAPN2	23	23	0.0212828	0.0157546	8.69303e-18	0.201222	0.674388	3.39088e-17	0.756487	0.408979	1	0.907674	0.653222	1	FALSE	FALSE	FALSE	0	110	111	115	115	0.526796
P17706	P17706	>sp|P17706|PTN2_HUMAN Tyrosine-protein phosphatase non-receptor type 2 OS=Homo sapiens OX=9606 GN=PTPN2 PE=1 SV=2	PTPN2	1	PTPN2	13	13	-0.0282671	-0.0158035	-1.24616e-17	-0.42824	-0.162255	-4.45219e-17	0.512711	0.701501	1	0.780141	0.865054	1	FALSE	FALSE	FALSE	0	62	57	65	65	-0.871539
P17735	P17735	>sp|P17735|ATTY_HUMAN Tyrosine aminotransferase OS=Homo sapiens OX=9606 GN=TAT PE=1 SV=1	TAT	1	TAT	1	1	-0.0782865	-0.0810347	-6.12953e-15	-0.637404	-0.68399	-4.49229e-14	0.335786	0.475815	1	0.657665	0.708426	1	FALSE	FALSE	FALSE	0	5	5	5	5
P17812	P17812	>sp|P17812|PYRG1_HUMAN CTP synthase 1 OS=Homo sapiens OX=9606 GN=CTPS1 PE=1 SV=2	CTPS1	1	CTPS1	26	26	-0.03186	-0.0408351	-0.0386567	-0.482013	-1.54732	-0.132564	0.462452	0.875928	0.186806	0.750478	0.962082	0.615492	FALSE	FALSE	FALSE	0	127	128	130	130	0.552549
P17844	P17844	>sp|P17844|DDX5_HUMAN Probable ATP-dependent RNA helicase DDX5 OS=Homo sapiens OX=9606 GN=DDX5 PE=1 SV=1	DDX5	1	DDX5	32	32	-0.0230308	-0.0362784	-2.82375e-17	-0.149928	-0.417678	-8.52287e-17	0.81709	0.0799578	1	0.935323	0.252049	1	FALSE	FALSE	FALSE	0	146	155	160	160	1.2494
P17858	P17858	>sp|P17858|PFKAL_HUMAN ATP-dependent 6-phosphofructokinase, liver type OS=Homo sapiens OX=9606 GN=PFKL PE=1 SV=6	PFKL	1	PFKL	34	34	-0.00390767	-0.0128758	0	-0.0864059	-0.712496	0	0.893868	0.938166	1	0.967188	0.988248	1	FALSE	FALSE	FALSE	0	156	168	170	170	1.44653
P17900	P17900	>sp|P17900|SAP3_HUMAN Ganglioside GM2 activator OS=Homo sapiens OX=9606 GN=GM2A PE=1 SV=4	GM2A	1	GM2A	3	3	0.0258275	0.065276	7.03219e-15	0.317078	0.979571	5.00254e-14	0.626283	0.354777	1	0.847648	0.603438	1	FALSE	FALSE	FALSE	0	15	15	15	15	-1.31137
P17931	P17931	>sp|P17931|LEG3_HUMAN Galectin-3 OS=Homo sapiens OX=9606 GN=LGALS3 PE=1 SV=5	LGALS3	1	LGALS3	12	12	-0.0348548	-0.074573	-6.14265e-16	-0.272807	-0.728321	-1.54726e-15	0.674779	0.121071	1	0.871881	0.325643	1	FALSE	FALSE	FALSE	0	59	60	60	60	0.347889
P17980	P17980	>sp|P17980|PRS6A_HUMAN 26S proteasome regulatory subunit 6A OS=Homo sapiens OX=9606 GN=PSMC3 PE=1 SV=3	PSMC3	1	PSMC3	34	34	-0.00735354	-0.015407	-6.49972e-16	-0.107579	-0.656641	-2.56859e-15	0.868107	0.850499	1	0.95954	0.948468	1	FALSE	FALSE	FALSE	0	170	170	170	170	0.52901
P17987	P17987	>sp|P17987|TCPA_HUMAN T-complex protein 1 subunit alpha OS=Homo sapiens OX=9606 GN=TCP1 PE=1 SV=1	TCP1	1	TCP1	38	38	-0.0197243	-0.0339757	-0.0248465	-0.494388	-2.1143	-0.10117	0.451344	0.50161	0.209708	0.741375	0.728137	0.665081	FALSE	FALSE	FALSE	0	181	182	190	190	0.610264
P18031	P18031	>sp|P18031|PTN1_HUMAN Tyrosine-protein phosphatase non-receptor type 1 OS=Homo sapiens OX=9606 GN=PTPN1 PE=1 SV=1	PTPN1	1	PTPN1	23	23	0.0586808	0.0561882	-2.39493e-17	1.20333	0.24621	-6.88013e-17	0.0843269	2.29577e-05	1	0.346074	0.000694182	1	FALSE	FALSE	FALSE	0	110	114	115	115	0.859914
P18065	P18065	>sp|P18065|IBP2_HUMAN Insulin-like growth factor-binding protein 2 OS=Homo sapiens OX=9606 GN=IGFBP2 PE=1 SV=2	IGFBP2	1	IGFBP2	7	7	-0.360223	-0.379155	-0.363309	-2.71308	-5.9259	-1.23904	0.00136026	6.68323e-07	0.000110451	0.0311946	4.21489e-05	0.00296116	TRUE	TRUE	TRUE	3	34	32	35	35	-0.996206
P18075	P18075	>sp|P18075|BMP7_HUMAN Bone morphogenetic protein 7 OS=Homo sapiens OX=9606 GN=BMP7 PE=1 SV=1	BMP7	1	BMP7	1	1	-0.0336451	-0.0330738	-0.0191681	-0.514277	-0.791758	-0.227597	0.433857	0.389796	0.655947	0.730075	0.634059	1	FALSE	FALSE	FALSE	0	5	5	5	5
P18077	P18077	>sp|P18077|RL35A_HUMAN 60S ribosomal protein L35a OS=Homo sapiens OX=9606 GN=RPL35A PE=1 SV=2	RPL35A	1	RPL35A	13	13	0.0426436	0.0447766	0.0236251	0.438872	1.61415	0.0243533	0.502521	0.592253	0.703345	0.772804	0.792048	1	FALSE	FALSE	FALSE	0	58	60	65	65	0.556076
P18084	P18084	>sp|P18084|ITB5_HUMAN Integrin beta-5 OS=Homo sapiens OX=9606 GN=ITGB5 PE=1 SV=1	ITGB5	1	ITGB5	18	18	0.0457201	0.0168604	2.96742e-16	0.639566	0.647734	1.24724e-15	0.334222	0.959879	1	0.657131	0.999892	1	FALSE	FALSE	FALSE	0	80	78	90	90	-0.0224956
P18085	P18085	>sp|P18085|ARF4_HUMAN ADP-ribosylation factor 4 OS=Homo sapiens OX=9606 GN=ARF4 PE=1 SV=3	ARF4	1	ARF4	7	7	-0.0962747	-0.169027	-0.300777	-1.27561	-4.68105	-0.9789	0.0694992	0.269746	8.10402e-05	0.311805	0.523318	0.00233325	FALSE	FALSE	TRUE	1	33	30	35	35	-1.4302
P18124	P18124	>sp|P18124|RL7_HUMAN 60S ribosomal protein L7 OS=Homo sapiens OX=9606 GN=RPL7 PE=1 SV=1	RPL7	1	RPL7	15	15	0.0160189	-0.0212503	-2.07767e-17	0.163832	-1.75725	-6.66743e-17	0.80052	0.812218	1	0.929492	0.928449	1	FALSE	FALSE	FALSE	0	74	69	75	75	-0.606503
P18206	P18206	>sp|P18206|VINC_HUMAN Vinculin OS=Homo sapiens OX=9606 GN=VCL PE=1 SV=4	VCL	1	VCL	80	80	0.0415315	0.0371419	2.56359e-15	0.811286	2.27048	8.53766e-15	0.226668	0.00410366	1	0.553873	0.0339256	1	FALSE	FALSE	FALSE	0	368	392	400	400	1.45125
P18433	P18433	>sp|P18433|PTPRA_HUMAN Receptor-type tyrosine-protein phosphatase alpha OS=Homo sapiens OX=9606 GN=PTPRA PE=1 SV=3	PTPRA	1	PTPRA	1	1	-0.435658	-0.485126	-0.304535	-1.31176	-1.88818	-0.873798	0.0630351	0.0611394	0.128551	0.297943	0.213536	0.4769	FALSE	FALSE	FALSE	0	5	5	5	5
P18440	P18440	>sp|P18440|ARY1_HUMAN Arylamine N-acetyltransferase 1 OS=Homo sapiens OX=9606 GN=NAT1 PE=1 SV=2	NAT1	1	NAT1	8	8	0.0124125	0.0296803	0	0.208323	1.78204	0	0.74822	0.642325	1	0.903867	0.827363	1	FALSE	FALSE	FALSE	0	40	39	40	40	-0.430913
P18564	P18564	>sp|P18564|ITB6_HUMAN Integrin beta-6 OS=Homo sapiens OX=9606 GN=ITGB6 PE=1 SV=2	ITGB6	1	ITGB6	1	1	0.0595736	0.0608986	0.0428273	0.770461	0.642191	0.493964	0.249325	0.498395	0.406415	0.576736	0.726173	1	FALSE	FALSE	FALSE	0	5	5	5	5
P18583	P18583	>sp|P18583|SON_HUMAN Protein SON OS=Homo sapiens OX=9606 GN=SON PE=1 SV=4	SON	1	SON	4	4	-0.0401035	-0.081304	-1.44496e-17	-0.268537	-1.63593	-6.16957e-17	0.679545	0.121043	1	0.875322	0.325643	1	FALSE	FALSE	FALSE	0	16	16	20	20	-1.20799
P18615	P18615	>sp|P18615|NELFE_HUMAN Negative elongation factor E OS=Homo sapiens OX=9606 GN=NELFE PE=1 SV=3	NELFE	1	NELFE	17	17	-0.0505777	-0.0314834	-1.01015e-17	-0.774789	-0.0720478	-5.86886e-17	0.24684	0.0444	1	0.575555	0.173461	1	FALSE	FALSE	FALSE	0	85	85	85	85	0.318502
P18621	P18621	>sp|P18621|RL17_HUMAN 60S ribosomal protein L17 OS=Homo sapiens OX=9606 GN=RPL17 PE=1 SV=3	RPL17	1	RPL17	11	11	0.0958792	0.0915597	3.97771e-14	0.925589	2.5916	8.86179e-14	0.172083	0.30712	0.999999	0.493427	0.559183	1	FALSE	FALSE	FALSE	0	49	53	55	55	0.985919
P18669	P18669	>sp|P18669|PGAM1_HUMAN Phosphoglycerate mutase 1 OS=Homo sapiens OX=9606 GN=PGAM1 PE=1 SV=2	PGAM1	1	PGAM1	23	23	0.0342005	0.0395489	0.0272964	0.674643	1.9152	0.0926256	0.309582	0.885972	0.326694	0.634573	0.964497	0.880577	FALSE	FALSE	FALSE	0	109	107	115	114	0.181775
P18754	P18754	>sp|P18754|RCC1_HUMAN Regulator of chromosome condensation OS=Homo sapiens OX=9606 GN=RCC1 PE=1 SV=1	RCC1	1	RCC1	13	13	-0.296615	-0.311636	-0.319168	-4.36254	-5.80131	-0.926731	2.9884e-05	5.15623e-07	3.91623e-07	0.0027485	3.44895e-05	4.18279e-05	TRUE	TRUE	TRUE	3	65	64	65	65	0.00285423
P18827	P18827	>sp|P18827|SDC1_HUMAN Syndecan-1 OS=Homo sapiens OX=9606 GN=SDC1 PE=1 SV=3	SDC1	1	SDC1	4	4	-0.00286284	0.0517247	-2.26466e-17	-0.0227274	1.68634	-5.23764e-17	0.971996	0.0404032	1	0.992071	0.163539	1	FALSE	FALSE	FALSE	0	20	20	20	20	-0.871859
P18858	P18858	>sp|P18858|DNLI1_HUMAN DNA ligase 1 OS=Homo sapiens OX=9606 GN=LIG1 PE=1 SV=1	LIG1	1	LIG1	31	31	-0.0549839	-0.0371209	-5.72263e-18	-0.441691	-0.54844	-2.20928e-17	0.49984	0.110171	1	0.770649	0.307561	1	FALSE	FALSE	FALSE	0	140	150	155	155	1.3492
P18859	P18859	>sp|P18859|ATP5J_HUMAN ATP synthase-coupling factor 6, mitochondrial OS=Homo sapiens OX=9606 GN=ATP5PF PE=1 SV=1	ATP5PF	1	ATP5PF	8	8	0.0219061	-0.0126102	0	0.274436	-1.06702	0	0.672965	0.436056	1	0.871357	0.677875	1	FALSE	FALSE	FALSE	0	40	37	40	40	-1.07009
P18887	P18887	>sp|P18887|XRCC1_HUMAN DNA repair protein XRCC1 OS=Homo sapiens OX=9606 GN=XRCC1 PE=1 SV=3	XRCC1	1	XRCC1	11	11	-0.0654333	-0.0847469	-9.02215e-19	-0.457411	-1.81694	-5.95033e-18	0.485048	0.175624	1	0.761676	0.405963	1	FALSE	FALSE	FALSE	0	55	55	55	55	0.0980917
P19012	P19012	>sp|P19012|K1C15_HUMAN Keratin, type I cytoskeletal 15 OS=Homo sapiens OX=9606 GN=KRT15 PE=1 SV=3	KRT15	1	KRT15	4	4	0.0191497	0.0055987	-1.89998e-20	0.220794	0.538622	-1.21014e-19	0.733783	0.51779	1	0.897196	0.738542	1	FALSE	FALSE	FALSE	0	13	11	20	20	-3.40086
P19013	P19013	>sp|P19013|K2C4_HUMAN Keratin, type II cytoskeletal 4 OS=Homo sapiens OX=9606 GN=KRT4 PE=1 SV=5	KRT4	1	KRT4	6	6	-0.0788575	-0.0614792	-2.31664e-17	-0.74602	-1.54262	-8.52127e-17	0.263737	0.201202	1	0.591821	0.439838	1	FALSE	FALSE	FALSE	0	16	17	30	30	-0.482194
P19021	P19021	>sp|P19021|AMD_HUMAN Peptidyl-glycine alpha-amidating monooxygenase OS=Homo sapiens OX=9606 GN=PAM PE=1 SV=2	PAM	1	PAM	1	1	-0.0833978	-0.082709	-0.0523715	-0.911905	-1.62966	-0.486967	0.177967	0.0801392	0.353349	0.500211	0.252105	0.924496	FALSE	FALSE	FALSE	0	1	4	5	5
P19174	P19174	>sp|P19174|PLCG1_HUMAN 1-phosphatidylinositol 4,5-bisphosphate phosphodiesterase gamma-1 OS=Homo sapiens OX=9606 GN=PLCG1 PE=1 SV=1	PLCG1	1	PLCG1	33	33	-0.0564038	-0.0417424	0	-0.71248	-1.45405	0	0.284572	0.0925081	1	0.6121	0.277692	1	FALSE	FALSE	FALSE	0	157	154	165	165	0.267448
P19256	P19256	>sp|P19256|LFA3_HUMAN Lymphocyte function-associated antigen 3 OS=Homo sapiens OX=9606 GN=CD58 PE=1 SV=1	CD58	1	CD58	2	2	0.136779	0.112318	0.0732569	1.1111	1.39348	0.551762	0.107488	0.156064	0.159255	0.393903	0.379862	0.550699	FALSE	FALSE	FALSE	0	10	10	10	10	-2.07949
P19338	P19338	>sp|P19338|NUCL_HUMAN Nucleolin OS=Homo sapiens OX=9606 GN=NCL PE=1 SV=3	NCL	1	NCL	34	34	0.0924745	0.0991177	0.0887174	0.994661	6.1902	0.47565	0.14487	0.00128754	0.0791183	0.454979	0.0148022	0.341867	FALSE	FALSE	FALSE	0	166	170	170	170	0.825948
P19367	P19367	>sp|P19367|HXK1_HUMAN Hexokinase-1 OS=Homo sapiens OX=9606 GN=HK1 PE=1 SV=3	HK1	1	HK1	56	56	-0.0325205	-0.0506359	-2.68941e-14	-0.339537	-2.379	-1.04111e-13	0.602351	0.0283504	0.999999	0.834623	0.130619	1	FALSE	FALSE	FALSE	0	267	278	280	280	1.12042
P19387	P19387	>sp|P19387|RPB3_HUMAN DNA-directed RNA polymerase II subunit RPB3 OS=Homo sapiens OX=9606 GN=POLR2C PE=1 SV=2	POLR2C	1	POLR2C	9	9	0.063331	0.0872766	0.070024	0.666852	2.87986	0.30183	0.314933	0.326549	0.139728	0.639916	0.577859	0.503851	FALSE	FALSE	FALSE	0	38	41	45	45	0.746146
P19388	P19388	>sp|P19388|RPAB1_HUMAN DNA-directed RNA polymerases I, II, and III subunit RPABC1 OS=Homo sapiens OX=9606 GN=POLR2E PE=1 SV=4	POLR2E	1	POLR2E	7	7	-0.106558	-0.110928	-0.0598237	-1.08759	-2.16707	-0.282121	0.114251	0.200206	0.244539	0.405887	0.43914	0.732257	FALSE	FALSE	FALSE	0	35	35	35	35	-0.239873
P19404	P19404	>sp|P19404|NDUV2_HUMAN NADH dehydrogenase [ubiquinone] flavoprotein 2, mitochondrial OS=Homo sapiens OX=9606 GN=NDUFV2 PE=1 SV=2	NDUFV2	1	NDUFV2	9	9	-0.029308	-0.0641942	-0.0331492	-0.325637	-1.67685	-0.21475	0.617107	0.59911	0.341296	0.842924	0.797609	0.902941	FALSE	FALSE	FALSE	0	45	45	45	45	-0.036016
P19438	P19438	>sp|P19438|TNR1A_HUMAN Tumor necrosis factor receptor superfamily member 1A OS=Homo sapiens OX=9606 GN=TNFRSF1A PE=1 SV=1	TNFRSF1A	1	TNFRSF1A	3	3	0.017442	-0.0230495	-4.1006e-18	0.268189	-0.606209	-3.22371e-17	0.679933	0.832932	1	0.875322	0.939298	1	FALSE	FALSE	FALSE	0	15	15	15	15	-1.31137
P19474	P19474	>sp|P19474|RO52_HUMAN E3 ubiquitin-protein ligase TRIM21 OS=Homo sapiens OX=9606 GN=TRIM21 PE=1 SV=1	TRIM21	1	TRIM21	1	1	-0.147082	-0.141559	-8.76505e-19	-0.674743	-1.19784	-3.78288e-18	0.309514	0.201798	1	0.634573	0.440212	1	FALSE	FALSE	FALSE	0	4	4	5	5
P19525	P19525	>sp|P19525|E2AK2_HUMAN Interferon-induced, double-stranded RNA-activated protein kinase OS=Homo sapiens OX=9606 GN=EIF2AK2 PE=1 SV=2	EIF2AK2	1	EIF2AK2	16	16	0.0328514	-0.0203606	-2.06318e-17	0.391808	-1.39729	-8.22188e-17	0.548549	0.779253	1	0.80167	0.91003	1	FALSE	FALSE	FALSE	0	79	76	80	80	-0.196911
P19623	P19623	>sp|P19623|SPEE_HUMAN Spermidine synthase OS=Homo sapiens OX=9606 GN=SRM PE=1 SV=1	SRM	1	SRM	16	16	0.0246854	0.0216376	0	0.515202	2.66659	0	0.433055	0.966587	1	0.729691	1	1	FALSE	FALSE	FALSE	0	72	75	80	80	0.75326
P19634	P19634	>sp|P19634|SL9A1_HUMAN Sodium/hydrogen exchanger 1 OS=Homo sapiens OX=9606 GN=SLC9A1 PE=1 SV=2	SLC9A1	1	SLC9A1	4	4	-0.0723562	-0.0829826	-1.39553e-05	-0.866075	-0.974209	-7.47806e-05	0.198933	0.20575	0.987103	0.522752	0.444417	1	FALSE	FALSE	FALSE	0	20	20	20	20	-0.871859
P19784	P19784	>sp|P19784|CSK22_HUMAN Casein kinase II subunit alpha' OS=Homo sapiens OX=9606 GN=CSNK2A2 PE=1 SV=1	CSNK2A2	1	CSNK2A2	15	15	-0.0312688	-0.0521458	-3.92005e-18	-0.443696	-1.60331	-1.65637e-17	0.497938	0.474087	1	0.769735	0.707245	1	FALSE	FALSE	FALSE	0	73	74	75	75	0.420028
P19793	P19793	>sp|P19793|RXRA_HUMAN Retinoic acid receptor RXR-alpha OS=Homo sapiens OX=9606 GN=RXRA PE=1 SV=1	RXRA	1	RXRA	8	8	0.0175358	0.0337797	1.22628e-16	0.375208	0.740411	6.69313e-16	0.565339	0.623491	1	0.811342	0.816444	1	FALSE	FALSE	FALSE	0	30	40	40	40	3.06998
P19823	P19823	>sp|P19823|ITIH2_HUMAN Inter-alpha-trypsin inhibitor heavy chain H2 OS=Homo sapiens OX=9606 GN=ITIH2 PE=1 SV=2	ITIH2	1	ITIH2	9	9	-0.0191973	-0.0975955	0	-0.0411347	-2.16842	0	0.949342	0.843003	1	0.982733	0.943581	1	FALSE	FALSE	FALSE	0	44	42	45	45	-0.617397
P19827	P19827	>sp|P19827|ITIH1_HUMAN Inter-alpha-trypsin inhibitor heavy chain H1 OS=Homo sapiens OX=9606 GN=ITIH1 PE=1 SV=3	ITIH1	1	ITIH1	1	1	-0.0578838	-0.0786211	0	-0.13868	-0.241972	0	0.830564	0.97707	1	0.940711	1	1	FALSE	FALSE	FALSE	0	5	5	5	5
P19838	P19838	>sp|P19838|NFKB1_HUMAN Nuclear factor NF-kappa-B p105 subunit OS=Homo sapiens OX=9606 GN=NFKB1 PE=1 SV=2	NFKB1	1	NFKB1	16	16	-0.00278462	0.00560907	7.35434e-18	-0.0477037	0.186713	4.50471e-17	0.941267	0.789619	1	0.98098	0.916379	1	FALSE	FALSE	FALSE	0	75	75	80	80	0.269576
P20020	P20020	>sp|P20020|AT2B1_HUMAN Plasma membrane calcium-transporting ATPase 1 OS=Homo sapiens OX=9606 GN=ATP2B1 PE=1 SV=4	ATP2B1	1	ATP2B1	18	18	0.0272779	0.0197554	0	0.535066	1.41207	0	0.416064	0.300905	1	0.71843	0.553352	1	FALSE	FALSE	FALSE	0	87	89	90	90	0.615313
P20042	P20042	>sp|P20042|IF2B_HUMAN Eukaryotic translation initiation factor 2 subunit 2 OS=Homo sapiens OX=9606 GN=EIF2S2 PE=1 SV=2	EIF2S2	1	EIF2S2	27	27	0.0933868	0.0957262	0.074108	1.49784	2.97759	0.257707	0.037858	0.000205652	0.0220389	0.225648	0.00390208	0.139257	FALSE	FALSE	FALSE	0	135	130	135	135	-0.000669787
P20073	P20073	>sp|P20073|ANXA7_HUMAN Annexin A7 OS=Homo sapiens OX=9606 GN=ANXA7 PE=1 SV=3	ANXA7	1	ANXA7	27	27	0.00629025	-0.0247665	-0.0620994	0.103819	-3.79461	-0.174806	0.872671	0.0771619	0.096906	0.961056	0.246963	0.390214	FALSE	FALSE	FALSE	0	127	125	135	135	0.261882
P20226	P20226	>sp|P20226|TBP_HUMAN TATA-box-binding protein OS=Homo sapiens OX=9606 GN=TBP PE=1 SV=2	TBP	1	TBP	1	1	-0.0544065	-0.0496148	0	-0.41435	-0.376328	0	0.526208	0.753392	1	0.787231	0.894126	1	FALSE	FALSE	FALSE	0	5	5	5	5
P20290	P20290	>sp|P20290|BTF3_HUMAN Transcription factor BTF3 OS=Homo sapiens OX=9606 GN=BTF3 PE=1 SV=1	BTF3	1	BTF3	8	8	-0.0249174	-0.0387458	0	-0.297927	-1.00445	0	0.647053	0.857214	1	0.858665	0.952573	1	FALSE	FALSE	FALSE	0	37	37	40	40	-0.191752
P20336	P20336	>sp|P20336|RAB3A_HUMAN Ras-related protein Rab-3A OS=Homo sapiens OX=9606 GN=RAB3A PE=1 SV=1	RAB3A	1	RAB3A	2	2	-0.0555084	-0.0774761	-2.62984e-13	-0.675522	-1.90949	-2.41111e-12	0.308983	0.0669084	0.999998	0.634573	0.226028	1	FALSE	FALSE	FALSE	0	6	10	10	10	1.90193
P20337	P20337	>sp|P20337|RAB3B_HUMAN Ras-related protein Rab-3B OS=Homo sapiens OX=9606 GN=RAB3B PE=1 SV=2	RAB3B	1	RAB3B	1	1	-0.0165596	-0.0293025	0	-0.0829001	-0.122606	0	0.898147	1	1	0.968686	1	1	FALSE	FALSE	FALSE	0	5	5	5	5
P20338	P20338	>sp|P20338|RAB4A_HUMAN Ras-related protein Rab-4A OS=Homo sapiens OX=9606 GN=RAB4A PE=1 SV=3	RAB4A	1	RAB4A	4	4	-0.109663	-0.154467	-0.163102	-1.56876	-2.79382	-0.613406	0.0310989	0.686041	0.0393182	0.201592	0.854437	0.208793	FALSE	FALSE	FALSE	0	20	20	20	20	-0.871859
P20339	P20339	>sp|P20339|RAB5A_HUMAN Ras-related protein Rab-5A OS=Homo sapiens OX=9606 GN=RAB5A PE=1 SV=2	RAB5A	1	RAB5A	11	11	0.00953113	-0.00213377	-1.4387e-18	0.124675	-0.219339	-4.46934e-18	0.847421	0.792699	1	0.950156	0.916745	1	FALSE	FALSE	FALSE	0	54	55	55	55	0.313376
P20340	P20340	>sp|P20340|RAB6A_HUMAN Ras-related protein Rab-6A OS=Homo sapiens OX=9606 GN=RAB6A PE=1 SV=3	RAB6A	1	RAB6A	19	19	0.0672848	0.0466572	1.41599e-17	0.991032	1.3653	3.45716e-17	0.1462	0.174073	1	0.456667	0.403901	1	FALSE	FALSE	FALSE	0	91	92	95	95	0.482458
P20585	P20585	>sp|P20585|MSH3_HUMAN DNA mismatch repair protein Msh3 OS=Homo sapiens OX=9606 GN=MSH3 PE=1 SV=4	MSH3	1	MSH3	17	17	0.0196477	0.0187676	1.00575e-16	0.333724	0.788242	6.1974e-16	0.6085	0.939702	1	0.838139	0.988532	1	FALSE	FALSE	FALSE	0	78	77	85	85	0.123673
P20591	P20591	>sp|P20591|MX1_HUMAN Interferon-induced GTP-binding protein Mx1 OS=Homo sapiens OX=9606 GN=MX1 PE=1 SV=4	MX1	1	MX1	22	22	-0.0527608	-0.0701825	-0.00585178	-0.516947	-3.54322	-0.0295658	0.431544	0.130712	0.768933	0.728863	0.342321	1	FALSE	FALSE	FALSE	0	106	102	110	110	-0.0834231
P20618	P20618	>sp|P20618|PSB1_HUMAN Proteasome subunit beta type-1 OS=Homo sapiens OX=9606 GN=PSMB1 PE=1 SV=2	PSMB1	1	PSMB1	14	14	-0.0585028	-0.0926808	-0.119942	-0.925312	-2.97287	-0.305565	0.1722	0.408659	0.0463925	0.493427	0.653026	0.235411	FALSE	FALSE	FALSE	0	70	66	70	70	-0.497478
P20645	P20645	>sp|P20645|MPRD_HUMAN Cation-dependent mannose-6-phosphate receptor OS=Homo sapiens OX=9606 GN=M6PR PE=1 SV=1	M6PR	1	M6PR	7	7	-0.0168628	-0.00372105	1.29722e-18	-0.209943	-0.833502	6.44186e-18	0.746339	0.265142	1	0.902815	0.518079	1	FALSE	FALSE	FALSE	0	33	35	35	35	0.419798
P20674	P20674	>sp|P20674|COX5A_HUMAN Cytochrome c oxidase subunit 5A, mitochondrial OS=Homo sapiens OX=9606 GN=COX5A PE=1 SV=2	COX5A	1	COX5A	12	12	-0.0871491	-0.0805305	-0.0529088	-0.864481	-3.23573	-0.170649	0.199699	0.0391747	0.243634	0.523515	0.160728	0.731011	FALSE	FALSE	FALSE	0	57	53	60	60	-0.775428
P20700	P20700	>sp|P20700|LMNB1_HUMAN Lamin-B1 OS=Homo sapiens OX=9606 GN=LMNB1 PE=1 SV=2	LMNB1	1	LMNB1	25	25	-0.0811639	-0.0804374	-0.038682	-1.01479	-2.18271	-0.118781	0.13768	0.0455088	0.263028	0.444957	0.17644	0.762225	FALSE	FALSE	FALSE	0	103	104	125	125	0.516169
P20742	P20742	>sp|P20742|PZP_HUMAN Pregnancy zone protein OS=Homo sapiens OX=9606 GN=PZP PE=1 SV=4	PZP	1	PZP	6	6	0.160529	0.100415	4.51202e-17	0.309671	1.50573	1.63939e-16	0.634277	0.372039	1	0.852032	0.619101	1	FALSE	FALSE	FALSE	0	29	30	30	30	-0.0261752
P20749	P20749	>sp|P20749|BCL3_HUMAN B-cell lymphoma 3 protein OS=Homo sapiens OX=9606 GN=BCL3 PE=1 SV=2	BCL3	1	BCL3	2	2	-0.426015	-0.414262	-0.393258	-3.54058	-3.6723	-1.70952	0.000178019	0.00157648	0.000854049	0.00886349	0.0173689	0.0127664	TRUE	TRUE	TRUE	3	10	8	10	10	-4.39762
P20794	P20794	>sp|P20794|MAK_HUMAN Serine/threonine-protein kinase MAK OS=Homo sapiens OX=9606 GN=MAK PE=1 SV=2	MAK	1	MAK	1	1	0.0183182	0.0152546	0	0.216198	0.201594	0	0.739092	0.924851	1	0.89971	0.982394	1	FALSE	FALSE	FALSE	0	3	5	5	5
P20810	P20810	>sp|P20810|ICAL_HUMAN Calpastatin OS=Homo sapiens OX=9606 GN=CAST PE=1 SV=4	CAST	1	CAST	28	28	0.118187	0.124582	0.117267	1.83181	3.19171	0.406302	0.0149255	0.000116137	0.000484843	0.135585	0.00244145	0.00874831	FALSE	FALSE	FALSE	0	132	129	140	140	0.183221
P20839	P20839	>sp|P20839|IMDH1_HUMAN Inosine-5'-monophosphate dehydrogenase 1 OS=Homo sapiens OX=9606 GN=IMPDH1 PE=1 SV=2	IMPDH1	1	IMPDH1	21	21	0.0095366	0.00721914	-3.72558e-18	0.233705	0.832813	-1.44749e-17	0.718948	0.5153	1	0.891886	0.737747	1	FALSE	FALSE	FALSE	0	102	104	105	105	0.631483
P20929	P20929	>sp|P20929|NEBU_HUMAN Nebulin OS=Homo sapiens OX=9606 GN=NEB PE=1 SV=5	NEB	1	NEB	2	2	0.0684607	0.0761875	0.00786996	0.707968	0.747475	0.0535646	0.28747	0.431632	0.728579	0.616061	0.674883	1	FALSE	FALSE	FALSE	0	9	10	10	10	-1.21961
P20930	P20930	>sp|P20930|FILA_HUMAN Filaggrin OS=Homo sapiens OX=9606 GN=FLG PE=1 SV=3	FLG	1	FLG	6	6	-0.105313	-0.0703556	-0.0318691	-1.04049	-3.24479	-0.250886	0.128962	0.0295544	0.222381	0.432619	0.134601	0.691588	FALSE	FALSE	FALSE	0	10	8	30	30
P20936	P20936	>sp|P20936|RASA1_HUMAN Ras GTPase-activating protein 1 OS=Homo sapiens OX=9606 GN=RASA1 PE=1 SV=1	RASA1	1	RASA1	24	24	0.0177203	0.0211252	8.56293e-18	0.24762	0.0665867	4.2195e-17	0.703096	0.703409	1	0.885995	0.866418	1	FALSE	FALSE	FALSE	0	111	112	120	120	0.53237
P20962	P20962	>sp|P20962|PTMS_HUMAN Parathymosin OS=Homo sapiens OX=9606 GN=PTMS PE=1 SV=2	PTMS	1	PTMS	5	5	0.176545	0.193504	0.28582	1.63363	3.97291	1.19777	0.0259612	0.147185	7.53343e-05	0.18372	0.366008	0.00219764	FALSE	FALSE	TRUE	1	23	24	25	25	-0.185057
P21266	P21266	>sp|P21266|GSTM3_HUMAN Glutathione S-transferase Mu 3 OS=Homo sapiens OX=9606 GN=GSTM3 PE=1 SV=3	GSTM3	1	GSTM3	27	27	-0.023622	-0.0623929	-4.98406e-17	-0.125459	-1.95348	-1.23569e-16	0.846475	0.664873	1	0.949578	0.84119	1	FALSE	FALSE	FALSE	0	130	135	135	135	0.940482
P21281	P21281	>sp|P21281|VATB2_HUMAN V-type proton ATPase subunit B, brain isoform OS=Homo sapiens OX=9606 GN=ATP6V1B2 PE=1 SV=3	ATP6V1B2	1	ATP6V1B2	23	23	-0.030741	-0.0457791	-0.0305431	-0.569173	-2.40822	-0.159426	0.387957	0.104111	0.146038	0.695015	0.296782	0.518811	FALSE	FALSE	FALSE	0	109	108	115	115	0.299054
P21283	P21283	>sp|P21283|VATC1_HUMAN V-type proton ATPase subunit C 1 OS=Homo sapiens OX=9606 GN=ATP6V1C1 PE=1 SV=4	ATP6V1C1	1	ATP6V1C1	21	21	-0.0393946	-0.0496227	-0.0236416	-0.585853	-2.78054	-0.140016	0.374703	0.100556	0.384095	0.687908	0.291342	0.975635	FALSE	FALSE	FALSE	0	104	102	105	105	0.150772
P21291	P21291	>sp|P21291|CSRP1_HUMAN Cysteine and glycine-rich protein 1 OS=Homo sapiens OX=9606 GN=CSRP1 PE=1 SV=3	CSRP1	1	CSRP1	10	10	0.0219991	0.0191787	0	0.252818	0.815274	0	0.697211	0.410714	1	0.882948	0.653943	1	FALSE	FALSE	FALSE	0	50	50	50	50	0.0373093
P21333	P21333	>sp|P21333|FLNA_HUMAN Filamin-A OS=Homo sapiens OX=9606 GN=FLNA PE=1 SV=4	FLNA	1	FLNA	137	137	0.0111766	0.000532015	-6.01762e-17	0.0714361	2.55523	-2.03788e-16	0.912161	0.319273	1	0.974721	0.570211	1	FALSE	FALSE	FALSE	0	636	677	685	685	1.48429
P21397	P21397	>sp|P21397|AOFA_HUMAN Amine oxidase [flavin-containing] A OS=Homo sapiens OX=9606 GN=MAOA PE=1 SV=1	MAOA	1	MAOA	13	13	0.0501191	0.0517087	2.89468e-18	0.239945	0.817035	2.18582e-17	0.711822	0.0477121	1	0.8902	0.182036	1	FALSE	FALSE	FALSE	0	65	65	65	65	0.193023
P21399	P21399	>sp|P21399|ACOHC_HUMAN Cytoplasmic aconitate hydratase OS=Homo sapiens OX=9606 GN=ACO1 PE=1 SV=3	ACO1	1	ACO1	34	34	0.00713869	9.74417e-05	7.76194e-18	0.0768338	0.895526	3.69976e-17	0.905558	0.983413	1	0.971939	1	1	FALSE	FALSE	FALSE	0	166	170	170	170	0.82538
P21709	P21709	>sp|P21709|EPHA1_HUMAN Ephrin type-A receptor 1 OS=Homo sapiens OX=9606 GN=EPHA1 PE=1 SV=4	EPHA1	1	EPHA1	2	2	-0.0199553	-0.0226077	-8.51529e-17	-0.23241	-0.293149	-1.00496e-15	0.720431	0.767031	1	0.891886	0.903286	1	FALSE	FALSE	FALSE	0	10	10	10	10	-2.07949
P21796	P21796	>sp|P21796|VDAC1_HUMAN Voltage-dependent anion-selective channel protein 1 OS=Homo sapiens OX=9606 GN=VDAC1 PE=1 SV=2	VDAC1	1	VDAC1	22	22	-0.0720538	-0.0933677	-0.0689955	-0.797301	-1.82291	-0.172254	0.234233	0.00735995	0.129985	0.560979	0.051867	0.480603	FALSE	FALSE	FALSE	0	106	100	110	110	-0.327626
P21860	P21860	>sp|P21860|ERBB3_HUMAN Receptor tyrosine-protein kinase erbB-3 OS=Homo sapiens OX=9606 GN=ERBB3 PE=1 SV=1	ERBB3	1	ERBB3	18	18	-0.018231	-0.0343303	-1.52697e-17	-0.272436	-0.425372	-6.63926e-17	0.675193	0.205209	1	0.872245	0.443938	1	FALSE	FALSE	FALSE	0	79	88	90	90	1.63923
P21912	P21912	>sp|P21912|SDHB_HUMAN Succinate dehydrogenase [ubiquinone] iron-sulfur subunit, mitochondrial OS=Homo sapiens OX=9606 GN=SDHB PE=1 SV=3	SDHB	1	SDHB	11	11	0.0345174	0.0378511	0.0591778	0.306537	2.67028	0.166702	0.637675	0.744158	0.257332	0.853985	0.889506	0.753006	FALSE	FALSE	FALSE	0	53	53	55	55	0.0737323
P21926	P21926	>sp|P21926|CD9_HUMAN CD9 antigen OS=Homo sapiens OX=9606 GN=CD9 PE=1 SV=4	CD9	1	CD9	7	7	0.167534	0.193269	0.299191	2.08256	4.96919	0.729997	0.00742762	0.164731	0.00222881	0.0879887	0.391546	0.0264502	FALSE	FALSE	TRUE	1	33	34	35	35	0.0585414
P21953	P21953	>sp|P21953|ODBB_HUMAN 2-oxoisovalerate dehydrogenase subunit beta, mitochondrial OS=Homo sapiens OX=9606 GN=BCKDHB PE=1 SV=2	BCKDHB	1	BCKDHB	7	7	-0.0316248	-0.0116611	-2.96642e-17	-0.614351	-0.0718383	-2.22795e-16	0.352808	0.637532	1	0.673326	0.823593	1	FALSE	FALSE	FALSE	0	35	35	35	35	-0.239873
[truncated: 5,232 more rows]

## Sheet: Table S2
protein_id	gene_symbols	qvalue	fold_change	Pvalue
[truncated: 142 more rows]

## Sheet: Table S3
Condition	Sample	Protein Groups	PG high + 1 up	Peptides
[truncated: 8 more rows]

[truncated: 2 more sheets: TableS4, TableS5]
